# Supplementary material for: Systematic Discovery of Archaeal Transcription Factor Functions in Regulatory Networks through Quantitative Phenotyping Analysis
Source: mSystems. 2017 Sep 19;2(5):e00032-17. doi: 10.1128/mSystems.00032-17 (PMC5605881; doi:10.1128/mSystems.00032-17)
Supplement: TABLE S1 [file sys004172130st7.xlsx]

## Sheet: Sheet1
SUPPLEMENTARY TABLE 1. Detailed annotations and functional predictions for 27 TFs of interest in this study.
LocusID	alias	Annotation*	Protein Family	DNA binding domain	DNA binding domain family (PFAM)	homology**	Evalue_top_hit	homolog _function	EGRIN_OS_hypothesis****	EGRIN_2007_hypothesis***	Gene_expression_observations	COG_ID	Previously characterized function, if available	Reference
VNG0039H	VNG0039H	putative transcription regulator, ArsR Predicted transcriptional regulators	MarR	MarR_2	PF12802	PDB: 1bjaA0	5.28562e-10	Transcription regulatory protein MotA from phage T4	0	Not in EGRIN using cutoff criteria	possibly metal repressed; possible repressor of VNG0040H in light/dark entrainment cycles (12h period)	COG0640 (ArsR)		This study
VNG0101G	cspD1	Cold shock protein (putative regulator)	Cold shock protein	CSD	PF00313	PFAM0313	2.3e-21	Cold shock domain	1	Global regulator of diverse functions. Predicted to regulate 25 clusters, 199 genes encoding functions in cell growth with arCOG functional enrichment: Translation; ribosomal structure and biogenesis (p < 3.17e-07).	Possible role in oxygen response (induced during high oxygen). Also responsive to Mn and FeSO4 overload	COG3609 (CopG/MetJ/Arc)		This study
VNG0194H	VNG0194H	putative transcription regulator of the CopG family	CopG	RHH_1	PF01402	PFAM01402	5.3e-05	Ribbon-helix-helix protein, CopG family	0	Repressor of biclusters 16, 67, 78, 7, with a total of 70 genes. Genes in these clusters are predicted to have functions in cell division with arCOG functional enrichments: Cell cycle control (p < 2.829244e-02); Cell motility (p < 1.019177e-07); Energy production and conversion (p < 6.556932e-14); Posttranslational modification; protein turnover; chaperones (p < 5.124862e-05). Predicted to co-reg…	Oxygen responsive. Expression is anticorrelated with cell division genes under oxygen fluctuations, gamma and UV radiation	COG3609 (CopG/MetJ/Arc)	Required for H2O2 resistance	Tonner et al, 2015
VNG0258H	RosR	putative transcription regulator (PadR family)	PadR	PadR	PF03551	PFAM03551	6.1e-15	Transcription regulator PadR-like family	1	Predicted to regulate genes involved in oxidative stress and oxygen response. See also Sharma et al., 2012 for analysis of EGRIN predictions for RosR	Strong correlation with oxygen, strong response to light cycling	COG1695 (PadR)	Regulates 20 other TFs and oxidative stress resistance genes	Sharma et al, 2012; Tonner et al., 2015
VNG0451G	phoU	putative transcription regulator	PhoU	PhoU	PF01895	PF01895	4.3e-23	Phosphate uptake regulator	1	Not predicted to regulate genes. Member of biclusters 6, 226, 163.	Responds to oxygen changes	COG0704 (phosphate uptake regulator)		This study
VNG0471C	VNG0471C	putative transcription regulator	Helix-turn-helix	HTH_3	PF01381	PDB: 1lmb30	1.7e-10	Phage lambda repressor (homology based on HTH domain)	1	Not in EGRIN using cutoff criteria***	possible gamma radiation-responsive repressor. Induced reproducibly with high lambdas in gamma 1,2,3 exper's. Anticorrelated with uvrD, heat shock proteins, nucleotide synthases, etc. under gamma.	COG1476 (XRE-family HTH domain)		This study
VNG0530G	troR	Iron-dependent repressor	DtxR	Fe_dep_repress	PF01325	PDB: 1fx7A	4.09e-102	IdeR iron repressor from Mycobacterium tuberculosis	1	Not predicted to regulate genes. Member of bicluster 282 (no functional enrichment).	Strong reponse to growth (downregulated during stationary phase).	COG1321 (DtxR)		This study
VNG0536G	sirR	Transcription repressor	DtxR	Fe_dep_repress	PF01325	PDB: 1fx7A	1.18098e-277	IdeR iron repressor from Mycobacterium tuberculosis	1	Not predicted to regulate genes. Member of bicluster 163 (enriched for functions in transport).	FeSO4-responsive, Cu and Mn induced	COG1321 (DtxR)	Repressor of genes encoding putative manganese uptake transport	Kaur et al, 2006
VNG0735G	hlx2	transcriptional regulator with response regulatory receiver domain	Response regulator	HalX	PF08663	PDB: 1srrA	3.90625e-55	Spo0F sporulation regulator from Bacillus subtilis	0	Not in EGRIN using cutoff criteria		COG0784 (CheY)		This study
VNG0766G	prp2	Phosphate regulatory protein homolog, Also has SpoVT/AbrB domain in the N-terminus	PhoU	PhoU	PF01895	PFAM04014	1.1e-07	toxin-antitoxin system	1	Not in EGRIN using cutoff criteria		COG0704 (phosphate uptake regulator)		This study
VNG0835G	idr2	Iron-dependent repressor homolog	DtxR	Fe_dep_repress	PF01325	PF01325	1.4e-13	Iron repressor family	0	Not in EGRIN using cutoff criteria		COG1321 (DtxR)	Global regulator of iron homeostasis	Schmid et al, 2011
VNG0917G	hrg	Transcriptional regulatory protein	Response regulator	HalX	PF08663	PDB: 1kgsA	5.44196e-128	OmpR / PhoB response regulator from Thermatoga maritima	1	Part of large TF group VNG6239G. Global repressor of gene expression with 51 bicluster targets (288 genes) encoding diverse cellular functions		COG0784 (CheY)	Required for H2O2 resistance	Tonner et al, 2015
VNG1029C	VNG1029C	putative transcription regulator	Helix-turn-helix	HTH_3	PF01381	PDB: 1b0nA	4e-14	SinR sporulation regulator from B. subtilis	0	Predicted to repress biclusters 52 and 59, total of 18 genes with arCOG functional enrichments: Amino acid transport and metabolism (p < 0.0058); Transcription (p < 0.0017).		COG1813 (Zn-ribbon and HTH)		This study
VNG1179C	copR	putative Lrp-like transcription regulator (AsnC family)	Lrp / AsnC	HTH_AsnC-type	PF13404	PDB: 1ilgA	5.31441e-86	Lrp-like transcription regulator from Pyrococcus furiosus	1	Predicted global regulator of diverse functions. Member of two large TF groups VNG5136G, which represses 76 and activates 1 biclusters containing genes of diverse functions		COG1522 (Lrp)	Repressor of genes encoding putative copper efflux transporters under copper overload	Kaur et al, 2006
VNG1285G	trh2	Transcription regulator	Lrp / AsnC	HTH_24	PF13412	PDB: 1ilgA	4.096e-53	Lrp-like transcription regulator from Pyrococcus furiosus	1	Not predicted to regulate genes. Member of bicluster 251, which contains genes encoding DNA repair functions.		COG0569 (Trk K+ transport)	Activator of gene expression under fluctuating oxygen conditions	Plaisier et al, 2014
VNG1377G	asnC	Transcription regulator	Lrp / AsnC	HTH_AsnC-type	PF13404	PDB: 1ilgA	8.192e-170	Lrp-like transcription regulator from Pyrococcus furiosus	1	Not in EGRIN using cutoff criteria		COG1522 (Lrp)	Activator of gene expression under oxidative stress	Plaisier et al, 2014
VNG1451C	trmB	putative sugar-specific transcription regulator	TrmB	TrmB	PF01978	PDB: 3qph	5e-16	TrmB sugar-responsive regulator of central metabolic genes from Pyrococcus furiosus	0	Not in EGRIN using cutoff criteria	Little change in gene expression across conditions tested so far	COG1378 (TrmB)	Global regulator of central metabolism and periperal pathways in response to nutrient availability	Schmid et al, 2009; Todor et al., 2013; Todor et al., 2014; Todor et al., 2015
VNG1534A	VNG1534A	putative transcription regulator	BirA	HTH_11	PF08279	PDB: 1bia	3.14e-248	BirA transcription regulator of biotin synthesis from E. coli	0	Not in EGRIN using cutoff criteria		not in COG		This study
VNG1816G	trh3	Transcription regulator	Lrp / AsnC	HTH_AsnC-type	PF13404	PF01037	1.4e-05	Lrp/AsnC ligand binding domain	1	Not predicted to regulate genes. Member of biclusters 139, 209, 238, 257, 298.		COG1522 (Lrp)
VNG1836G	cspD2	Cold shock protein	Cold shock protein	CSD	PF00313	PF00313	7.1e-16	Cold shock domain	0	Part of TF group with RosR. Predicted activator of biclusters 297, repressor of 24, 16, 7, 78. Total of 76 genes with arCOG functional enrichments: Cell cycle control (p < 5.408423e-03), Cell motility (p < 1.682878e-07); Energy production and conversion (p < 4.427160e-12); Posttranslational modification; protein turnover; chaperones (p < 5.673585e-04).		COG1278 (CspA cold shock family)		This study
VNG1899G	kaiC	Circadian regulator	KaiC	KaiC	PF06745	PDB: 1rea	6e-35	Structural homology to the RecA-ADP DNA damage repair complex from E. coli.	0	Predcited activator of bicluster 139, repressor of biclusters 77, 6, 163. Total of 71 genes with arCOG functional enrichments: Amino acid transport and metabolism (p < 6.334208e-04 2.9966679); Carbohydrate transport and metabolism (p < 1.674017e-03); Inorganic ion transport and metabolism (p < 1.391962e-12); Signal transduction mechanisms (p < 1.649027e-02).		COG0467 (RecA-superfamily ATPase KaiC/GvpD/RAD55 family		This study
VNG2036G	hlx1	putative response regulator with cheY-like receiver domain and response regulator receiver domain	Response regulator	HalX	PF08663	PDB: 1kgsA	8e-40	OmpR / PhoB response regulator from Thermatoga maritima	1	Not in EGRIN using cutoff criteria		COG0784 (CheY)		This study
VNG2094G	trh4	AsnC/Lrp family transcription regulator	Lrp / AsnC	HTH_24	PF13412	PDB: 1ilgA	2.048e-90	Lrp-like transcription regulator from Pyrococcus furiosus	1	Not in EGRIN using cutoff criteria	Possible repressor of DNA damage repair proteins and transporters	COG1522 (Lrp)
VNG2268H	VNG2268H	putative CopG family transcriptional regulator	CopG	RHH_1	PF01402	PDB: 1ap700	2.15994e-07	Structural homology to mouse cyclin dependent kinase inhibitor p19Ink4d	1	Not in EGRIN using cutoff criteria		COG3609 (CopG/MetJ/Arc)		This study
VNG2579G	idr1	Iron-dependent repressor homolog	DtxR	Fe_dep_repress	PF01325	PDB: 1fx7A	2e-45	IdeR iron repressor from Mycobacterium tuberculosis	0	Part of large TF group VNG6239G. Global repressor of gene expression with 51 bicluster targets (288 genes) encoding diverse cellular functions		COG1321 (DtxR)	Global regulator of iron homeostasis	Schmid et al, 2011
VNG2614H	VNG2614H	putative transcription regulator	MarR	MarR	PF01047	PDB: 1bjaA0	2.28559e-07	Transcription regulatory protein MotA from phage T4	0	Not in EGRIN using cutoff criteria		COG0640 (ArsR)		This study
VNG6318G	arcR	Putative transcription regulator	IclR	HTH_IclR	PF09339	PDB: 1jmrA	9.76562e-216	IclR transcription regulator from Thermatoga maritima. IclR family members are involved in central and secondary metabolism in bacteria and archaea.	0	Not predicted to regulate genes. Member of biclusters 145 and 288, which contain genes no known functional enrichments.		COG1414(IclR family)		This study
*Annotations according to Ng et al., 2000 and curated annotations housed on the SBEAMS server at http://baliga.systemsbiology.net/home/halobacterium-species-nrc-1-genome/.
**Homology codes based on bioinformatic analysis of TFs across databases (see also main text Figure 1) as curated in the H. salinarum genome database (URL above).
PDB - de novo structure prediction (Bonneau et al., 2004) matches a protein in the Protein Data Bank (PDB).
PFAM - Domains of the protein match a protein family (PFAM) domain (Finn et al., 2006).
***Environmental gene regulatory influence network (EGRIN 2007) hypotheses were based on analyses in Cytoscape using network predictions from (Bonneau et al., 2007). Network was filtered with stringent bicluster residual < 0.4 and edge weight >= 0.2. Biclusters containing only one gene were not considered. Functional enrichments in arCOG functional groups (Wolf et al., 2012) are calculated by hyp…
****EGRIN oxidative stress predictions are marked only as binary: 1, network predicts a role for TF in gene regulation in response to oxidative stress; 0, TF not predicted to regulate genes during oxidative stress. EGRIN oxidative stress network filtered with residual < 0.4 and edge weight > 0.1 as described in Kaur et al., 2010. Binary because only a subset of gene targets for TFs of interest wi…
