# Supplementary material for: Systematic Discovery of Archaeal Transcription Factor Functions in Regulatory Networks through Quantitative Phenotyping Analysis
Source: mSystems. 2017 Sep 19;2(5):e00032-17. doi: 10.1128/mSystems.00032-17 (PMC5605881; doi:10.1128/mSystems.00032-17)
Supplement: TABLE S2 [file sys004172130sd8.xlsx]

## Sheet: Primers
Primer Name	Sequence	Function	PCR Tm (°C)
1756_fwd	ACGAAGTGTTTGCGGTCG	qRT-PCR of VNG1756G gene
1756_rev	TCCACGTCCGGTATTTCATG	qRT-PCR of VNG1756G gene
cspd1_f	GGAATTCCATATGAGTGCGAGGCGTCACAGT	Cloning cspD1 into pMTF::cmyc
cspd1_r	GGAATTCCAT ATGCAGACGGGTGAGGTTCGTTGC	Cloning cspD1 into pMTF::cmyc
RT_cctA_f	AGCCGCTGATTGTACTCTCC	qRT-PCR of cctA gene
RT_cctA_R	TCAACGAGCATCTTGTCCAT	qRT-PCR of cctA gene
RT_nirJ_f	AGGGCAAGGAAATCGAGAC	qRT-PCR of nirJ gene
RT_nirJ_R	TCGAGGTAGCGGTAGATGTG	qRT-PCR of nirJ gene
VNG0039H_a	CAGAGAGCATCAGCGAAGCCG	Deletion of VNG0039H, validation of DVNG0039H	50
VNG0039H_b	TGGAAACCCGTCCCCCGACAT	Deletion of VNG0039H
VNG0039H_c	TCGGGGGACGGGTTTCCATGACCTCGTTCCATTTGTAAA	Deletion of VNG0039H
VNG0039H_d	GCTCACTTGAAGATTCCCCGG	Deletion of VNG0039H
VNG0039H_e	GTCGCCTGTCTCATGGGACTG	Deletion of VNG0039H
VNG0039H_f	AGGTTTTTACATAGGCTCCCC	Sequencing of DVNG0039H, validation of DVNG0039H	50
VNG0039H_g	TATCAGTAAATCGGCGGCAAC	Sequencing of DVNG0039H
VNG0039H_h	CACCCCGCTCTTGATTGACGT	Sequencing of DVNG0039H
cspD1_a	CCAGCGCGACGAAGTCCGGGA	Deletion of cspD1, validation of DcspD1	50
cspD1_b	ACTGTGACGCCTCGCACTCAT	Deletion of cspD1
cspD1_c	AGTGCGAGGCGTCACAGTTAATCGGGATTCCGTATAGAC	Deletion of cspD1
cspD1_d	TCCCGAATGATCTGGTGGGGG	Deletion of cspD1
cspD1_e	CAGGCGGTTCAACGTGGACGA	Deletion of cspD1
VNG0101G_f	GCGCTCGACGTTGATCTTGC	Sequencing of DcspD1, validation of DcspD1	50
VNG0101G_g	AATGGCGACAGGCGAAGTTG	Sequencing of DcspD1
VNG0101G_h	GCCTGCTCGATGTCGAACTC	Sequencing of DcspD1
VNG0194H_a	TCACGATTCGCGTGTCGTCCC	Validation of DVNG0194H	55
VNG0194H_f	CCTGGGTCTCCCCGACGAGCA	Sequencing of DVNG0194H, validation of DVNG0194H	55
VNG0194H_g	ACAGATCGACGAGGTGGAACA	Sequencing of DVNG0194H
VNG0194H_h	CGGTGTGTTCATCAATCATCT	Sequencing of DVNG0194H
VNG0258H_a	TGCTGGTCGGTGAGGTCGTCG	Validation of DrosR	60
VNG0258H_f	TGGGACACCAACGACCCCGAC	Sequencing of DVNG0258H, validation of DrosR	60
VNG0258H_g	AGTACTACGGCGAGGAGGTCA	Sequencing of DrosR
VNG0258H_h	GGTCCGTTTGTCCAACTCGGA	Sequencing of DrosR
phoU_a	GCGTACGGCCTCGAAATCCAG	Deletion of phoU, validation of DphoU	50
phoU_b	GTCGGTGACCACTTCGCTCAT	Deletion of phoU
phoU_c	AGCGAAGTGGTCACCGACTAGCGACGGCCCCGTTAGAAC	Deletion of phoU
phoU_d	CGCTGTTGCAGGTCATCCGCG	Deletion of phoU
phoU_e	CGCATCGACGCCGCGCGCATC	Deletion of phoU
VNG0451G_f	GACCTGGCGACCTACACGCCC	Sequencing of DphoU, validation of DphoU	50
VNG0451G_g	CGGTCGCGGGCGACCTGCGAC	Sequencing of DphoU
VNG0451G_h	TCGGTCTCGATCAGATCACGG	Sequencing of DphoU
VNG0471C_a	ACCGTGCAGGCACGAGGGCTG	Deletion of VNG0471C, validation of DVNG0471C	62
VNG0471C_b	TTCGCGCACGTGGTTTCTCAT	Deletion of VNG0471C
VNG0471C_c	AGAAACCACGTGCGCGAATAGCGAAGGCGGCAGCGCTGC	Deletion of VNG0471C
VNG0471C_d	GGTGTCCGCCTCGCCGTCGTC	Deletion of VNG0471C
VNG0471C_e	CCCGCCGCTCGTGGTGAACGG	Deletion of VNG0471C
VNG0471C_f	CGACGGGGAGGACGTGCGTGG	Sequencing of DVNG0471C, validation of DVNG0471C	62
VNG0471C_g	GCCGACCTCGCGGCCGCCGTC	Sequencing of DVNG0471C
VNG0471C_h	TCCGCGAGCTTGAACGCGAGT	Sequencing of DVNG0471C
VNG0530G_a	GATCGGGGTCGTGCTCGAAGA	Deletion of troR, validation of DtroR	55
VNG0530G_b	GTACTGATCAGCAGTGTTCAT	Deletion of troR
VNG0530G_c	AACACTGCTGATCAGTACTGAGCGCCCCGCGGGGGTGCG	Deletion of troR
VNG0530G_d	GGAACAGCCACACGTAGGGGT	Deletion of troR
VNG0530G_e	TCTTCGTGCCGGTACTCGAAG	Deletion of troR
VNG0530G_f	TCCTCGATCGGGACGGTTTCG	Sequencing of DtroR, validation of DtroR	55
VNG0530G_g	GCGACCGGGGAGCTCGCCGAC	Sequencing of DtroR
VNG0530G_h	CCGGACACTGGGACTTGCGGT	Sequencing of DtroR
sirR_a	TCATCCTCTCCGTGTTGCTCG	Validation of DsirR	50
VNG0536G_f	GAACGACACCGGATACTAAC	Sequencing of DsirR, validation of DsirR	50
VNG0536G_g	ACGCCCTCGAACACCACATC	Sequencing of DsirR
VNG0536G_h	CTCGGTGACCGTGAGTTCAG	Sequencing of DsirR
VNG0735G_a	ATGCCGTTCTCCTCGACGAC	Deletion of hlx2, validation of Dhlx2	55
VNG0735G_b	GGTGCCCGCTTGTGAACTC	Deletion of hlx2
VNG0735G_c	AGTTCACAAGCGGGCACCTGACGAATGCACGTTCAC	Deletion of hlx2
VNG0735G_d	TTCGCAGCCGATCATCTGTG	Deletion of hlx2
VNG0735G_e	CGCCGAGCGCCTGCTTGAGG	Deletion of hlx2
VNG0735G_f	GTAGGCGTCCTTTGCCGGGG	Sequencing of Dhlx2, validation of Dhlx2	55
VNG0735G_g	TCGATATCGTACTCCTCGAC	Sequencing of Dhlx2
VNG0735G_h	TCGGTGTCGGCGGCGTCCGG	Sequencing of Dhlx2
VNG0766G_a	GCCAGGGGTTCGTGTTCGGGC	Deletion of prp2, validation of Dprp2	55
VNG0766G_b	CTGAACTTTCCGTGTCCCCAT	Deletion of prp2
VNG0766G_c	GGGACACGGAAAGTTCAGTGACCGACACCCCCCGGCCGC	Deletion of prp2
VNG0766G_d	CGACCCGCCACGTCGTCGATT	Deletion of prp2
VNG0766G_e	AAGCAAGCCTACGCCGGCACC	Deletion of prp2
VNG0766G_f	CGTGTCTCCACGTCGATGGTG	Sequencing of Dprp2, validation of Dprp2	55
VNG0766G_g	CACCATCCGGTGTTCGGTCGA	Sequencing of Dprp2
VNG0766G_h	GTCCGCAACGAGTTCGAGGTT	Sequencing of Dprp2
VNG0835G_a	TGGTGTCGTGAGTGCTCTGTTGA	Deletion of Didr2, validation of Didr2	55
VNG0835G_b	GTACTGGTCCGCGCCACTCAT	Deletion of Didr2
VNG0835G_c	AGTGGCGCGGACCAGTACTAGAGCCGCGCTCGCTACGTC	Deletion of Didr2
VNG0835G_d	GTGATGAACCTGTTGCCGTTC	Deletion of Didr2
VNG0835G_e	GAGGTCATCGATCAACGCCTC	Deletion of Didr2
VNG0835G_f	GTCACTCCCACTCTGGCGAATCC	Sequencing of Didr2, validation of Didr2	55
VNG0835G_g	ATCTACATCGAATCCCATCGC	Sequencing of Didr2
VNG0835G_h	GTCGATCGGTCACCGTCGGGT	Sequencing of Didr2
VNG0917G_a	TGGACTGTCCACGCGCGGACG	Validation of Dhrg	64
VNG0917G_f	AGCGCGCGCTCGCGCTCCACG	Sequencing of Dhrg, validation of Dhrg	64
VNG0917G_g	AGGCGATCGACGCCATCGACC	Sequencing of Dhrg
VNG0917G_h	GAGAGGAGTGCTTGCTTGCGC	Sequencing of Dhrg
VNG1029C_a	TCGGCACCCCAGCCGCGTACG	Deletion of VNG1029C, validation of DVNG1029C	55
VNG1029C_b	ACACATCTCGCACTGGGCCAT	Deletion of VNG1029C
VNG1029C_c	GCCCAGTGCGAGATGTGTTAGCGCTGCGATAGCTACTTT	Deletion of VNG1029C
VNG1029C_d	CGATGTCCGGATCGGCCTGCG	Deletion of VNG1029C
VNG1029C_e	GATCGACACCACCGACCGCAG	Deletion of VNG1029C
VNG1029C_f	CGGTGTACAGCCTGTTGCGTC	Sequencing of DVNG1029C, validation of DVNG1029C	55
VNG1029C_g	AGTCCTCCTCGTCCACCAGCA	Sequencing of DVNG1029C
VNG1029C_h	AGGTAGTCTTCGAGTTCCTCG	Sequencing of DVNG1029C
VNG1179C_a	CCTTCGAGACCTTCGGCGCGA	Validation of DcopR	50
VNG1179C_f	GGACGCAGTGCTGTATTTGG	Validation of DcopR	50
vng1179C_f	GGAATTCCATATGGCTGTGCTGTTGGCCTGT	Cloning copR into pMTF::cmyc, Cloning copR into pMTF::cmyc
VNG1179C_r	GGAATTCCAT ATGGGCGTCGGCGTCCAGGCGCTC	Cloning copR into pMTF::cmyc
VNG1285G_a	GTACGCCGCCATCATGAGTGA	Deletion of trh2, validation of trh2	50
VNG1285G_b	CTCGTCCAGTCGGTCGCTCAT	Deletion of trh2
VNG1285G_c	AGCGACCGACTGGACGAGTAGTAGTACGCAATTCAGGTG	Deletion of trh2
VNG1285G_d	CCGTGCCGGTGAACCCGCTCA	Deletion of trh2
VNG1285G_e	AATCGGATGCCATGAGCTTCG	Deletion of trh2
VNG1285G_f	AGGAGCAGGATCGAGAAGAAC	Sequencing of Dtrh2, validation of Dtrh2	50
VNG1285G_g	CCGTGCCCGACCGGGATCGGC	Sequencing of Dtrh2
VNG1285G_h	GACAGCTCCACGACCTCAGCA	Sequencing of Dtrh2
VNG1377G_a	CGGTCGCGGCGTGTAATCGGT	Validation of DasnC	55
VNG1377G_f	GCGATCCAGGAGGTCGTCACG	Sequencing of DasnC, validation of DasnC	55
VNG1377G_g	TCGCCCGCGAGATAGACATGT	Sequencing of DasnC
VNG1377G_h	TCAGCGATCTCCTCGAACATG	Sequencing of DasnC
VNG1451C_a	AACGCCGGCGGCGTCCGTGAC	Deletion of VNG1451C, validation of DVNG1451C	60
VNG1451C_b	CGTACGGATGTCCACCCGCAT	Deletion of VNG1451C
VNG1451C_c	CGGGTGGACATCCGTACGTGAGCAGGCGGTTACGACTCC	Deletion of VNG1451C
VNG1451C_d	TACTCGTCGACGGTGCTGGAG	Deletion of VNG1451C
VNG1451C_e	CGTGGTCTTCGAGATCGACAT	Deletion of VNG1451C
VNG1451C_f	CGTGCGCGCCCTGGAGCGCAA	Sequencing of DVNG1451C, validation of DVNG1451C	60
VNG1451C_g	CGGTACTTCGGCGACGTGATC	Sequencing of DVNG1451C
VNG1451C_h	CGCCGTAGCGGTCGGAGTCGT	Sequencing of DVNG1451C
VNG1534a_a	ATCTGAACGCTGGTCACATCG	Deletion of birA, validation of DbirA	50
VNG1534a_b	GGCGCGTCGGGTGTCGCTCAT	Deletion of birA
VNG1534a_c	AGCGACACCCGACGCGCCTGACGGGCGTTACTCGTCCC	Deletion of birA
VNG1534a_d	CGACCGCCCTGTACACTTAAC	Deletion of birA
VNG1534a_e	TCCACTACATCGGGCACACG	Deletion of birA
VNG1534a_f	CGAGCGCGACCTCTACAAGC	Sequencing of DbirA, validation of DbirA	50
VNG1534a_g	TCGCGGTCAGCGTCGACTTG	Sequencing of DbirA
VNG1534a_h	CTGGCTTCGCCCTCCATCTC	Sequencing of DbirA
VNG1816G_a	GGGCGCGGGCGGTGGCGGGGC	Deletion of trh3, validation of Dtrh3	50
VNG1816G_b	CTGCTGGTCGATGTCGTCCAT	Deletion of trh3
VNG1816G_c	GACGACATCGACCAGCAGTGAGTCGAAGCGCTATTAGGC	Deletion of trh3
VNG1816G_d	AAGCTGGTGTCGTGCAGCGTC	Deletion of trh3
VNG1816G_e	GGGTCGCCGGGGCCGTTGGAG	Deletion of trh3
VNG1816G_f	CTGAGTCATAGCCCTCCCTCG	Sequencing of Dtrh3, validation of Dtrh3	50
VNG1816G_g	CCTACACGGAGATCGCCGACG	Sequencing of Dtrh3
VNG1816G_h	TCGCGGGCTCGCCGCATCAGA	Sequencing of Dtrh3
VNG1836G_a	GGCCGATGGTGAGTTTCGCGT	Deletion of cspD2, validation of DcspD2	50
VNG1836G_b	GTCAACCTTACCGGATGCCAT	Deletion of cspD2
VNG1836G_c	GCATCCGGTAAGGTTGACTAACGCCGCCGCCCGTCGTAT	Deletion of cspD2
VNG1836G_d	TGCAGTTCGTCCACGAGCGCG	Deletion of cspD2
VNG1836G_e	CAGAGGTCCTCGAAGTCGCCC	Deletion of cspD2
VNG1836G_f	GCCGAGACGATGCGAGAAAAA	Sequencing of DcspD2, validation of DcspD2	50
VNG1836G_g	TTCGACTGACGCAGACGACGT	Sequencing of DcspD2
VNG1836G_h	CGAACTCGACTTCCTGACCTT	Sequencing of DcspD2
VNG1899G_a	ATGGGTCCGACGGCGATTGGT	Deletion of kaiC, validation of DkaiC	55
VNG1899G_b	GGGGACGCCGCCCTGAACCAT	Deletion of kaiC
VNG1899G_c	GTTCAGGGCGGCGTCCCCTAGCTGCGGGCCCGCGGTCCT	Deletion of kaiC
VNG1899G_d	CTCGGTGTTTATGCGTTCGGC	Deletion of kaiC
VNG1899G_e	CAAGCGCCCGCAGTTGCTCGC	Deletion of kaiC
VNG1899G_f	TCCTCATCACCCAGGACCCCC	Sequencing of DkaiC, validation of DkaiC	55
VNG1899G_g	GGGGTGGGCGTTCTCCGAGCA	Sequencing of DkaiC
VNG1899G_h	GACGCCGTACCGGGAGGCAAA	Sequencing of DkaiC
VNG2036G_a	GACGCGCTCATCGCGGACGTG	Deletion of hlx1, validation of Dhlx1	61
VNG2036G_b	GACGGGCTCGGTCGAGCGCAT	Deletion of hlx1
VNG2036G_c	CGCTCGACCGAGCCCGTCTAGCCGAGCCGCGACAGCAGA	Deletion of hlx1
VNG2036G_d	ATCGAGCGCTGAATCGAAACG	Deletion of hlx1
VNG2036G_e	CGACGACGTGGCGTTCGACGA	Deletion of hlx1
VNG2036G_f	CAGGCACGCCGACCGCGCGCC	Sequencing of Dhlx1, validation of Dhlx1	61
VNG2036G_g	ACGACGACGTTTCGGTCGCGC	Sequencing of Dhlx1
VNG2036G_h	CGCTCCGAGAGCTGGGCTTCC	Sequencing of Dhlx1
VNG2094G_a	CACGTTCTTCAGGACCTGCCG	Deletion of trh4, validation of Dthrh4	55
VNG2094G_b	GTCGAGGTTCTCGTAGGTCAT	Deletion of trh4
VNG2094G_c	ACCTACGAGAACCTCGACTAACCACCCCTCCGGGAACGC	Deletion of trh4
VNG2094G_d	CAGCTCGCCGTCGAGGCGTTC	Deletion of trh4
VNG2094G_e	TGAAGTTGATCTCGTGTTGGC	Deletion of trh4
VNG2094G_f	GGTCACGCGCGACAGCGACGA	Sequencing of Dtrh4, validation of Dtrh4	55
VNG2094G_g	CGACCTCGACGTGTCGGTCAC	Sequencing of Dtrh4
VNG2094G_h	GTCGGCGTCCGCCAGCAGCTC	Sequencing of Dtrh4
VNG2268H_a	CTTGCCTGGGGTGGCAGCCTC	Deletion of VNG2268H, validation of DVNG2268H	55
VNG2268H_b	CTCAACGCTGATCTTGGGCAT	Deletion of VNG2268H
VNG2268H_c	CCCAAGATCAGCGTTGAGTAACGACACCCCCGTGACCCA	Deletion of VNG2268H
VNG2268H_d	TCACGGTGTCGATGATCTGGC	Deletion of VNG2268H
VNG2268H_e	CGGCGTGTTCGGCTGGCTGTA	Deletion of VNG2268H
VNG2268H_f	CCGAACTACGGGTTCGCCGAG	Sequencing of DVNG2268H, validation of DVNG2268H	55
VNG2268H_g	TCTCGACGAGCACGTCGGCGA	Sequencing of DVNG2268H
VNG2268H_h	CGTCGATGTCGTCGAGCACGT	Sequencing of DVNG2268H
VNG2579G_a	GGCGAAGACGATGCCGCGCTT	Deletion of Didr1 validation of Didr1	60
VNG2579G_b	CGACACTGTCGCTGCTGGCAT	Deletion of Didr1
VNG2579G_c	CCAGCAGCGACAGTGTCGTAGTACTCGCCGAACGCGATC	Deletion of Didr1
VNG2579G_d	GCGGAGGCGCGCGAACTCACG	Deletion of Didr1
VNG2579G_e	GCCCGGCGTGTTTTTCGCGGT	Deletion of Didr1
VNG2579G_f	GGCCGACGGCGAGCACCTCGC	Sequencing of Didr1, validation of Didr1	60
VNG2579G_g	GGCCGACGGCGAGCACCTCGC	Sequencing of Didr1
VNG2579G_h	TCGAGGACTGCCGCGCGGAGA	Sequencing of Didr1
VNG2614H_a	CACTCGTAGTTACACCGGTCC	Deletion of VNG2614H, validation of DVNG2614H	52
VNG2614H_b	GCTGTCGTCTGCAGCCATCAT	Deletion of VNG2614H
VNG2614H_c	ATGGCTGCAGACGACAGCTGAGAACTCCGTTCTGACGCC	Deletion of VNG2614H
VNG2614H_d	GGAGATCCAGGCCGCCACCCG	Deletion of VNG2614H
VNG2614H_e	CGGCACCGGCAGCCCGTACAG	Deletion of VNG2614H
VNG2614H_f	CCGTCGTCTACATCGAGGCCG	Sequencing of DVNG2614H, validation of DVNG2614H	52
VNG2614H_g	CTCACACAGAAACGCATCGTC	Sequencing of DVNG2614H
VNG2614H_h	ATGTCTTCGTCGACGGCGTCA	Sequencing of DVNG2614H
VNG6318G_a	CCCGAGCGACCAGTAGACCAT	Deletion of arcR, validation of DarcR	57
VNG6318G_b	GTTGGCGGCTTCTGGGTCCAT	Deletion of arcR
VNG6318G_c	GACCCAGAAGCCGCCAACTAGCCGCCGCGTGTCATAAAC	Deletion of arcR
VNG6318G_d	ATGACCTCGGCGTTCCCGAGC	Deletion of arcR
VNG6318G_e	GTAAGCGGTCGTGTAGCAGTC	Deletion of arcR
VNG6318G_f	CATGTCGGCGACGATGTCGAC	Sequencing of DarcR, validation of DarcR	57
VNG6318G_g	ATGCCCGAAACAGTACTGATC	Sequencing of DarcR
VNG6318G_h	CTGCCGATCGGGGTGGACGAC	Sequencing of DarcR

## Sheet: Plasmids
Name	Plasmid derivation	Reference
pNBKO7	Suicide plasmid colEI ampR ura3 mevR	Schmid et al., 2009
pAShlx1_KO	pNBKO7 with hlx1 flanking regions	This study
pAShlx2_KO	pNBKO7 with hlx2 flanking regions	This study
pAScspD1_KO	pNBKO7 with cspD1 flanking regions	Kaur et al., 2006
pAScspD2_KO	pNBKO7 with cspD2 flanking regions	This study
pAStrh2_KO	pNBKO7 with trh2 flanking regions	This study
pAStrh3_KO	pNBKO7 with trh3 flanking regions	This study
pAStrh4_KO	pNBKO7 with trh4 flanking regions	This study
pAStroR_KO	pNBKO7 with troR flanking regions	This study
pASphoU_KO	pNBKO7 with phoU flanking regions	This study
pASprp2_KO	pNBKO7 with prp2 flanking regions	This study
pASbirA_KO	pNBKO7 with birA flanking regions	This study
pASkaiC_KO	pNBKO7 with kaiC flanking regions	This study
pASarcR_KO	pNBKO7 with arcR flanking regions	This study
pAS0039_KO	pNBKO7 with VNG0039H flanking regions	This study
pAS2268_KO	pNBKO7 with VNG2268H flanking regions	This study
pAS0471_KO	pNBKO7 with VNG0471C flanking regions	This study
pAS1029_KO	pNBKO7 with VNG1029C flanking regions	This study
pAS2614_KO	pNBKO7 with VNG2614H flanking regions	This study
pMTF::cmyc	Expression plasmid Halo_ori cmyc colE1 ampR mevR	Wilbanks et al., 2012
pMTF::CopR-cmyc	pMTF expressing CopR-cmyc fusion	This study
pMTF::CspD1-cmyc	pMTF expressing CspD1-cmyc fusion	This study

## Sheet: Strains
Strain	Genotype	Unique ID of gene knocked out	Plasmid	Purpose	Reference
NRC-1	wild type				ATCC
Dura3	Dura3	VNG1673G		Parent control strain	Peck 2000
Dhrg	Dura3 Dhrg	VNG0917G		Knockout for phenotyping	Tonner et al, 2015
Dhlx1	Dura3 Dhlx1	VNG2036G	see plasmid table	Knockout for phenotyping	This study
Dhlx2	Dura3 Dhlx2	VNG0735G	see plasmid table	Knockout for phenotyping	This study
DcspD1	Dura3 DcspD1	VNG0101G		Knockout for phenotyping	Kaur et al., 2006
DcspD2	Dura3 DcspD2	VNG1836G	see plasmid table	Knockout for phenotyping	This study
DasnC	Dura3 DasnC	VNG1377G		Knockout for phenotyping	Plaisier et al, 2014
Dtrh2	Dura3 Dtrh2	VNG1285G	see plasmid table	Knockout for phenotyping	This study
Dtrh3	Dura3 Dtrh3	VNG1816G	see plasmid table	Knockout for phenotyping	This study
Dtrh4	Dura3 Dtrh4	VNG2094G	see plasmid table	Knockout for phenotyping	This study
DcopR	Dura3 DcopR	VNG1179C		Knockout for phenotyping	Kaur et al, 2006
Didr1	Dura3 Didr1	VNG2579G		Knockout for phenotyping	Schmid et al, 2011
Didr2	Dura3 Didr2	VNG0835G		Knockout for phenotyping	Schmid et al, 2011
DsirR	Dura3 DsirR	VNG0536G		Knockout for phenotyping	Kaur et al, 2006
DtroR	Dura3 DtroR	VNG0530G	see plasmid table	Knockout for phenotyping	This study
DphoU	Dura3 DphoU	VNG0451G	see plasmid table	Knockout for phenotyping	This study
Dprp2	Dura3 Dprp2	VNG0766G	see plasmid table	Knockout for phenotyping	This study
DbirA	Dura3 DbirA	VNG1534a	see plasmid table	Knockout for phenotyping	This study
DtrmB	Dura3 DtrmB	VNG1451C		Knockout for phenotyping	Schmid et al, 2009
DkaiC	Dura3 DkaiC	VNG1899G	see plasmid table	Knockout for phenotyping	This study
DrosR	Dura3 DrosR	VNG0258H		Knockout for phenotyping	Sharma et al, 2011
DarcR	Dura3 DarcR	VNG6318G	see plasmid table	Knockout for phenotyping	This study
DVNG0039H	Dura3 DVNG0039H	VNG0039H	see plasmid table	Knockout for phenotyping	This study
DVNG0194H	Dura3 DVNG0194H	VNG0194H		Knockout for phenotyping	Tonner et al, 2015
DVNG2268H	Dura3 DVNG2268H	VNG2258H	see plasmid table	Knockout for phenotyping	This study
DVNG0471C	Dura3 DVNG0471C	VNG0571C	see plasmid table	Knockout for phenotyping	This study
DVNG1029C	Dura3 DVNG1029C	VNG1029C	see plasmid table	Knockout for phenotyping	This study
DVNG2614H	Dura3 DVNG2614H	VNG2614H	see plasmid table	Knockout for phenotyping	This study
AKS26	Dura3	NA	pMTF::cmyc	Empty vector strain control for complementation tests	This study
AKS58	Dura3 DcopR	VNG1179C	pMTF::cmyc	Empty vector strain control for complementation tests	This study
AKS64	Dura3 DcopR	VNG1179C	pMTF::CopR-cmyc	Complementation strain	This study
AKS65	Dura3 DcspD1	VNG0101G	pMTF::cmyc	Empty vector strain control for complementation tests	This study
tempbox	Dura3 DcspD1	VNG0101G	pMTF::CspD1-cmyc	Complementation strain	This study

## Sheet: Legend
Supplementary Table S2. Primers, plasmids, and strains used in this study
Tab	Meaning
Primers	Contains all primer information and sequences for mutant construction, strain validation, and quantitative PCR.
Plasmids	Contains all plasmids for strain construction and mutant complementation experiments.
Strains	Contains list of all knockout strains used in this study, included those previously published and those constructed here.
