# Supplementary material for: Systematic Discovery of Archaeal Transcription Factor Functions in Regulatory Networks through Quantitative Phenotyping Analysis
Source: mSystems. 2017 Sep 19;2(5):e00032-17. doi: 10.1128/mSystems.00032-17 (PMC5605881; doi:10.1128/mSystems.00032-17)
Supplement: TABLE S3 [file sys004172130sd9.xlsx]

## Sheet: Raw data (OD600)
							OD600
Unique ID	Experiment	Well	Strain	Biological replicate	Technical replicate	Condition	0	0.5	1	1.5	2	2.5	3	3.5	4	4.5	5	5.5	6	6.5	7	7.5	8	8.5	9	9.5	10	10.5	11	11.5	12	12.5	13	13.5	14	14.5	15	15.5	16	16.5	17	17.5	18	18.5	19	19.5	20	20.5	21
	PQ_2	101	blank				0.078	0.077	0.078	0.079	0.08	0.081	0.081	0.082	0.082	0.082	0.082	0.082	0.083	0.083	0.084	0.084	0.083	0.083	0.083	0.085	0.084	0.084	0.084	0.086	0.085	0.085	0.085	0.085	0.086	0.086	0.087	0.087	0.087	0.087	0.087	0.088	0.088	0.088	0.089	0.088	0.088	0.089	0.088
	PQ_2	102	copR	A	1		0.092	0.094	0.096	0.096	0.097	0.098	0.1	0.101	0.103	0.104	0.105	0.107	0.11	0.112	0.115	0.118	0.12	0.122	0.126	0.13	0.132	0.135	0.14	0.144	0.148	0.154	0.157	0.161	0.166	0.174	0.181	0.186	0.191	0.198	0.208	0.217	0.224	0.236	0.238	0.251	0.256	0.27	0.272
	PQ_2	103	1179	A	2		0.093	0.095	0.097	0.097	0.099	0.1	0.101	0.103	0.104	0.105	0.107	0.109	0.111	0.114	0.117	0.12	0.122	0.125	0.129	0.131	0.135	0.139	0.143	0.147	0.153	0.158	0.162	0.168	0.174	0.178	0.188	0.193	0.201	0.21	0.217	0.221	0.229	0.232	0.236	0.246	0.251	0.259	0.27
	PQ_2	104	1179	A	3		0.093	0.096	0.097	0.098	0.1	0.101	0.102	0.104	0.106	0.108	0.11	0.112	0.114	0.117	0.124	0.126	0.129	0.132	0.136	0.138	0.143	0.147	0.152	0.157	0.164	0.169	0.172	0.18	0.186	0.192	0.204	0.207	0.215	0.224	0.234	0.237	0.244	0.248	0.242	0.254	0.263	0.266	0.274
	PQ_2	105	1179	B	1		0.089	0.091	0.091	0.092	0.094	0.094	0.096	0.097	0.098	0.1	0.101	0.103	0.105	0.107	0.111	0.113	0.115	0.119	0.122	0.125	0.129	0.133	0.138	0.141	0.148	0.153	0.157	0.164	0.169	0.174	0.185	0.188	0.197	0.206	0.212	0.218	0.225	0.23	0.227	0.236	0.246	0.249	0.257
	PQ_2	106	1179	B	2		0.091	0.093	0.094	0.095	0.096	0.097	0.099	0.1	0.101	0.103	0.105	0.107	0.109	0.112	0.115	0.117	0.12	0.124	0.127	0.13	0.135	0.139	0.143	0.148	0.155	0.16	0.164	0.172	0.177	0.181	0.193	0.197	0.205	0.212	0.218	0.225	0.231	0.235	0.231	0.239	0.25	0.252	0.259
	PQ_2	107	1179	B	3		0.092	0.094	0.094	0.095	0.097	0.098	0.099	0.101	0.102	0.104	0.105	0.108	0.11	0.112	0.116	0.118	0.121	0.125	0.128	0.131	0.135	0.14	0.144	0.149	0.155	0.161	0.164	0.172	0.178	0.181	0.193	0.197	0.205	0.214	0.219	0.224	0.229	0.234	0.234	0.238	0.248	0.251	0.253
	PQ_2	108	1179	C	1		0.093	0.095	0.097	0.098	0.098	0.1	0.101	0.102	0.103	0.105	0.107	0.108	0.11	0.112	0.116	0.118	0.12	0.124	0.126	0.129	0.132	0.136	0.139	0.143	0.149	0.153	0.156	0.162	0.169	0.17	0.183	0.185	0.194	0.2	0.21	0.216	0.225	0.229	0.23	0.237	0.245	0.246	0.252
	PQ_2	109	1179	C	2		0.096	0.097	0.099	0.1	0.1	0.102	0.103	0.105	0.106	0.108	0.11	0.112	0.114	0.116	0.118	0.122	0.126	0.128	0.132	0.133	0.137	0.14	0.144	0.147	0.154	0.159	0.161	0.169	0.172	0.178	0.187	0.193	0.196	0.207	0.212	0.217	0.227	0.231	0.237	0.236	0.243	0.251	0.252
	PQ_2	110	blank				0.081	0.079	0.079	0.08	0.079	0.079	0.079	0.079	0.079	0.08	0.081	0.081	0.08	0.08	0.081	0.081	0.082	0.082	0.082	0.081	0.082	0.083	0.082	0.082	0.083	0.083	0.083	0.083	0.084	0.083	0.084	0.084	0.083	0.084	0.084	0.084	0.084	0.084	0.085	0.084	0.084	0.085	0.085
	PQ_2	111	1179	C	3		0.096	0.097	0.099	0.1	0.102	0.104	0.105	0.107	0.109	0.11	0.11	0.112	0.116	0.118	0.122	0.125	0.126	0.128	0.131	0.136	0.139	0.141	0.146	0.151	0.155	0.16	0.163	0.17	0.178	0.18	0.191	0.197	0.209	0.218	0.221	0.228	0.237	0.242	0.249	0.256	0.265	0.27	0.279
	PQ_2	112	1179	D	1		0.094	0.094	0.096	0.097	0.099	0.1	0.102	0.103	0.105	0.106	0.106	0.108	0.111	0.113	0.116	0.119	0.121	0.123	0.126	0.13	0.133	0.136	0.14	0.144	0.147	0.153	0.159	0.163	0.169	0.174	0.182	0.188	0.196	0.206	0.21	0.219	0.228	0.233	0.241	0.247	0.254	0.262	0.27
	PQ_2	113	1179	D	2		0.092	0.094	0.096	0.097	0.099	0.1	0.101	0.102	0.104	0.106	0.107	0.11	0.112	0.114	0.117	0.12	0.122	0.125	0.128	0.131	0.135	0.138	0.142	0.147	0.151	0.157	0.16	0.163	0.171	0.178	0.187	0.193	0.201	0.209	0.213	0.222	0.228	0.236	0.239	0.248	0.252	0.262	0.268
	PQ_2	114	1179	D	3		0.094	0.095	0.097	0.099	0.1	0.101	0.104	0.106	0.107	0.109	0.11	0.113	0.115	0.117	0.121	0.124	0.126	0.129	0.132	0.135	0.139	0.142	0.146	0.152	0.159	0.164	0.167	0.17	0.177	0.185	0.193	0.201	0.209	0.218	0.223	0.23	0.238	0.243	0.247	0.257	0.26	0.27	0.276
	PQ_2	115	ura3	A	1		0.092	0.092	0.094	0.096	0.1	0.099	0.101	0.103	0.108	0.113	0.116	0.118	0.121	0.126	0.128	0.134	0.139	0.141	0.144	0.143	0.153	0.153	0.159	0.165	0.175	0.183	0.191	0.192	0.198	0.204	0.214	0.225	0.23	0.238	0.245	0.256	0.271	0.28	0.287	0.306	0.308	0.313	0.326
	PQ_2	116	ura3	A	2		0.091	0.093	0.094	0.097	0.099	0.1	0.102	0.104	0.107	0.11	0.111	0.115	0.118	0.122	0.125	0.13	0.134	0.137	0.144	0.149	0.157	0.162	0.169	0.176	0.182	0.186	0.193	0.197	0.208	0.215	0.222	0.23	0.233	0.246	0.254	0.267	0.278	0.291	0.293	0.31	0.311	0.311	0.318
	PQ_2	117	ura3	A	3		0.095	0.096	0.099	0.101	0.102	0.104	0.106	0.108	0.111	0.114	0.116	0.12	0.123	0.126	0.13	0.136	0.14	0.144	0.15	0.152	0.16	0.164	0.169	0.177	0.183	0.189	0.196	0.205	0.215	0.219	0.23	0.238	0.246	0.259	0.263	0.278	0.29	0.299	0.311	0.325	0.324	0.324	0.337
	PQ_2	118	ura3	B	1		0.096	0.096	0.098	0.098	0.1	0.101	0.102	0.103	0.105	0.107	0.109	0.111	0.113	0.116	0.118	0.122	0.125	0.129	0.133	0.138	0.143	0.148	0.154	0.161	0.167	0.174	0.181	0.189	0.196	0.204	0.214	0.224	0.228	0.238	0.246	0.257	0.267	0.274	0.287	0.302	0.295	0.31	0.321
	PQ_2	119	ura3	B	2		0.097	0.098	0.099	0.1	0.1	0.101	0.103	0.104	0.106	0.108	0.11	0.112	0.114	0.116	0.119	0.122	0.127	0.13	0.134	0.137	0.144	0.148	0.155	0.16	0.166	0.172	0.178	0.186	0.195	0.205	0.216	0.223	0.228	0.236	0.245	0.251	0.259	0.263	0.272	0.281	0.281	0.291	0.295
	PQ_2	120	ura3	B	3		0.097	0.099	0.1	0.1	0.101	0.103	0.105	0.106	0.107	0.109	0.11	0.113	0.115	0.118	0.123	0.124	0.128	0.131	0.136	0.14	0.144	0.151	0.153	0.158	0.166	0.173	0.177	0.183	0.195	0.202	0.213	0.217	0.221	0.232	0.232	0.237	0.249	0.251	0.258	0.254	0.262	0.265	0.268
	PQ_2	121	ura3	C	1		0.098	0.098	0.1	0.102	0.105	0.106	0.107	0.108	0.11	0.112	0.111	0.114	0.118	0.12	0.124	0.127	0.127	0.128	0.132	0.139	0.14	0.142	0.148	0.155	0.157	0.164	0.168	0.172	0.178	0.185	0.195	0.201	0.208	0.217	0.227	0.234	0.24	0.25	0.255	0.263	0.268	0.277	0.278
	PQ_2	122	ura3	C	2		0.099	0.1	0.101	0.102	0.104	0.105	0.107	0.108	0.11	0.112	0.112	0.114	0.118	0.121	0.124	0.128	0.13	0.133	0.138	0.145	0.148	0.153	0.16	0.167	0.171	0.179	0.184	0.194	0.203	0.211	0.223	0.23	0.241	0.251	0.259	0.267	0.274	0.281	0.289	0.303	0.298	0.314	0.327
	PQ_2	123	ura3	C	3		0.098	0.099	0.1	0.101	0.103	0.104	0.105	0.107	0.109	0.11	0.112	0.114	0.117	0.12	0.123	0.128	0.131	0.134	0.139	0.144	0.151	0.155	0.164	0.169	0.175	0.184	0.193	0.197	0.209	0.215	0.227	0.235	0.245	0.255	0.26	0.271	0.289	0.301	0.306	0.321	0.323	0.335	0.352
	PQ_2	124	ura3	D	1		0.088	0.088	0.089	0.09	0.091	0.092	0.093	0.094	0.095	0.096	0.097	0.099	0.1	0.102	0.105	0.107	0.109	0.112	0.116	0.119	0.123	0.127	0.132	0.137	0.142	0.15	0.156	0.159	0.168	0.173	0.185	0.191	0.198	0.208	0.213	0.222	0.235	0.245	0.248	0.264	0.272	0.284	0.297
	PQ_2	125	ura3	D	2		0.092	0.09	0.091	0.092	0.093	0.094	0.095	0.096	0.098	0.099	0.1	0.102	0.104	0.106	0.109	0.112	0.115	0.118	0.122	0.125	0.13	0.134	0.14	0.148	0.155	0.161	0.171	0.174	0.185	0.186	0.196	0.206	0.212	0.225	0.23	0.241	0.257	0.271	0.276	0.293	0.308	0.321	0.336
	PQ_2	126	ura3	D	3		0.091	0.09	0.091	0.092	0.094	0.095	0.096	0.097	0.098	0.099	0.101	0.103	0.105	0.107	0.109	0.113	0.115	0.118	0.122	0.126	0.131	0.134	0.139	0.145	0.151	0.159	0.168	0.17	0.181	0.184	0.195	0.203	0.209	0.221	0.228	0.239	0.252	0.266	0.267	0.29	0.303	0.312	0.324
	PQ_2	127	cspD1	A	1		0.091	0.091	0.092	0.093	0.094	0.095	0.096	0.096	0.098	0.099	0.099	0.101	0.102	0.104	0.105	0.108	0.11	0.112	0.115	0.117	0.121	0.123	0.127	0.13	0.135	0.139	0.144	0.147	0.154	0.154	0.163	0.168	0.171	0.177	0.18	0.189	0.198	0.207	0.21	0.227	0.237	0.25	0.272
	PQ_2	128	cspD1	A	2		0.097	0.095	0.096	0.097	0.098	0.099	0.1	0.101	0.102	0.104	0.105	0.107	0.109	0.111	0.113	0.116	0.119	0.121	0.124	0.126	0.131	0.133	0.136	0.143	0.151	0.155	0.16	0.163	0.169	0.17	0.176	0.184	0.184	0.196	0.199	0.209	0.218	0.229	0.234	0.258	0.272	0.289	0.301
	PQ_2	129	cspD1	A	3		0.097	0.095	0.097	0.098	0.099	0.1	0.1	0.101	0.103	0.104	0.106	0.108	0.109	0.111	0.112	0.116	0.119	0.121	0.124	0.126	0.131	0.134	0.138	0.144	0.149	0.155	0.16	0.164	0.17	0.174	0.181	0.188	0.192	0.199	0.202	0.211	0.225	0.237	0.25	0.27	0.28	0.293	0.312
	PQ_2	130	cspD1	B	1		0.096	0.095	0.096	0.097	0.097	0.098	0.099	0.1	0.1	0.102	0.103	0.104	0.106	0.107	0.109	0.111	0.113	0.116	0.118	0.121	0.124	0.127	0.13	0.134	0.138	0.142	0.145	0.148	0.154	0.16	0.164	0.169	0.172	0.18	0.187	0.196	0.206	0.212	0.219	0.227	0.234	0.243	0.25
	PQ_2	131	cspD1	B	2		0.099	0.096	0.097	0.098	0.1	0.101	0.103	0.104	0.106	0.107	0.106	0.107	0.111	0.114	0.115	0.118	0.118	0.121	0.124	0.128	0.129	0.133	0.137	0.142	0.143	0.148	0.151	0.156	0.16	0.164	0.171	0.175	0.183	0.189	0.196	0.201	0.209	0.216	0.225	0.232	0.241	0.247	0.254
	PQ_2	132	cspD1	B	3		0.095	0.095	0.096	0.097	0.098	0.1	0.1	0.101	0.103	0.104	0.104	0.106	0.109	0.11	0.113	0.116	0.117	0.119	0.123	0.127	0.129	0.133	0.138	0.143	0.146	0.15	0.153	0.157	0.165	0.167	0.175	0.182	0.186	0.196	0.199	0.207	0.22	0.23	0.238	0.245	0.254	0.272	0.289
	PQ_2	133	cspD1	C	1		0.094	0.092	0.093	0.094	0.095	0.096	0.097	0.098	0.099	0.1	0.101	0.103	0.105	0.106	0.107	0.11	0.112	0.115	0.118	0.118	0.122	0.125	0.128	0.133	0.14	0.145	0.148	0.147	0.158	0.159	0.164	0.173	0.173	0.183	0.183	0.191	0.2	0.205	0.207	0.215	0.225	0.238	0.252
	PQ_2	134	cspD1	C	2		0.094	0.092	0.093	0.094	0.095	0.096	0.097	0.098	0.1	0.101	0.102	0.103	0.105	0.107	0.108	0.11	0.112	0.115	0.117	0.119	0.122	0.125	0.13	0.134	0.137	0.143	0.148	0.149	0.154	0.156	0.163	0.172	0.173	0.18	0.182	0.191	0.201	0.207	0.21	0.218	0.228	0.243	0.25
	PQ_2	135	cspD1	C	3		0.094	0.094	0.095	0.096	0.097	0.098	0.098	0.1	0.101	0.102	0.103	0.105	0.106	0.108	0.109	0.113	0.114	0.116	0.119	0.122	0.125	0.127	0.131	0.135	0.139	0.145	0.15	0.151	0.159	0.158	0.167	0.174	0.176	0.182	0.187	0.194	0.205	0.21	0.215	0.225	0.232	0.245	0.257
	PQ_2	136	cspD1	D	1		0.092	0.091	0.093	0.094	0.095	0.096	0.097	0.098	0.1	0.101	0.102	0.104	0.106	0.108	0.11	0.113	0.116	0.118	0.122	0.124	0.129	0.132	0.137	0.14	0.144	0.149	0.152	0.157	0.164	0.168	0.175	0.181	0.19	0.198	0.205	0.213	0.221	0.229	0.241	0.25	0.256	0.266	0.279
	PQ_2	137	cspD1	D	2		0.094	0.093	0.094	0.095	0.097	0.098	0.098	0.1	0.102	0.103	0.105	0.107	0.11	0.112	0.113	0.118	0.123	0.124	0.129	0.132	0.138	0.14	0.148	0.153	0.159	0.165	0.17	0.171	0.179	0.179	0.189	0.195	0.201	0.213	0.219	0.232	0.247	0.266	0.271	0.298	0.309	0.323	0.341
	PQ_2	138	cspD1	D	3		0.094	0.094	0.095	0.096	0.097	0.099	0.1	0.101	0.103	0.104	0.106	0.108	0.11	0.112	0.115	0.118	0.121	0.124	0.128	0.13	0.135	0.138	0.146	0.15	0.153	0.159	0.165	0.169	0.176	0.179	0.188	0.195	0.201	0.211	0.215	0.228	0.244	0.254	0.271	0.297	0.299	0.313	0.335
	PQ_2	139	cspD2	A	1		0.09	0.089	0.09	0.09	0.091	0.092	0.093	0.094	0.096	0.097	0.099	0.1	0.103	0.105	0.107	0.111	0.115	0.118	0.122	0.126	0.132	0.137	0.143	0.149	0.155	0.162	0.17	0.175	0.182	0.186	0.194	0.2	0.207	0.217	0.222	0.229	0.241	0.253	0.265	0.282	0.286	0.297	0.311
	PQ_2	140	cspD2	A	2		0.093	0.093	0.093	0.094	0.095	0.095	0.097	0.098	0.099	0.102	0.103	0.105	0.108	0.111	0.114	0.118	0.12	0.125	0.129	0.134	0.14	0.146	0.151	0.154	0.162	0.168	0.172	0.181	0.189	0.193	0.204	0.204	0.212	0.216	0.224	0.224	0.233	0.237	0.251	0.244	0.25	0.255	0.261
	PQ_2	141	cspD2	A	3		0.098	0.096	0.097	0.098	0.101	0.102	0.104	0.105	0.107	0.109	0.11	0.112	0.116	0.119	0.123	0.127	0.129	0.133	0.139	0.146	0.148	0.154	0.158	0.165	0.17	0.177	0.183	0.19	0.199	0.206	0.215	0.22	0.227	0.232	0.244	0.252	0.256	0.265	0.261	0.276	0.281	0.29	0.293
	PQ_2	142	cspD2	B	1		0.096	0.094	0.094	0.095	0.097	0.098	0.099	0.1	0.102	0.104	0.105	0.107	0.111	0.114	0.117	0.121	0.123	0.127	0.133	0.139	0.143	0.148	0.156	0.161	0.167	0.174	0.179	0.187	0.195	0.203	0.216	0.219	0.229	0.238	0.245	0.254	0.264	0.272	0.278	0.29	0.29	0.302	0.31
	PQ_2	143	cspD2	B	2		0.094	0.094	0.094	0.095	0.096	0.098	0.098	0.1	0.103	0.104	0.105	0.108	0.112	0.115	0.118	0.122	0.126	0.129	0.136	0.142	0.147	0.152	0.159	0.166	0.174	0.181	0.189	0.192	0.203	0.208	0.219	0.227	0.24	0.255	0.261	0.276	0.295	0.311	0.303	0.315	0.329	0.341	0.347
	PQ_2	144	cspD2	B	3		0.096	0.095	0.095	0.096	0.098	0.099	0.1	0.102	0.104	0.106	0.108	0.11	0.114	0.117	0.12	0.125	0.131	0.135	0.14	0.145	0.152	0.158	0.167	0.172	0.185	0.188	0.197	0.202	0.214	0.224	0.235	0.25	0.263	0.277	0.289	0.31	0.321	0.336	0.325	0.352	0.366	0.375	0.366
	PQ_2	145	cspD2	C	1		0.092	0.09	0.09	0.091	0.093	0.094	0.095	0.095	0.098	0.099	0.101	0.103	0.105	0.108	0.111	0.114	0.118	0.121	0.126	0.13	0.136	0.141	0.148	0.153	0.158	0.166	0.173	0.177	0.186	0.192	0.201	0.208	0.214	0.223	0.227	0.239	0.251	0.258	0.257	0.27	0.277	0.288	0.296
	PQ_2	146	cspD2	C	2		0.095	0.093	0.094	0.094	0.096	0.097	0.098	0.099	0.101	0.103	0.105	0.108	0.111	0.113	0.116	0.121	0.125	0.129	0.135	0.139	0.145	0.15	0.16	0.165	0.173	0.181	0.186	0.192	0.202	0.206	0.216	0.224	0.235	0.252	0.26	0.273	0.292	0.304	0.303	0.33	0.334	0.339	0.342
	PQ_2	147	cspD2	C	3		0.097	0.094	0.095	0.096	0.098	0.1	0.101	0.102	0.105	0.107	0.109	0.112	0.115	0.118	0.121	0.127	0.132	0.136	0.143	0.148	0.156	0.162	0.174	0.18	0.187	0.195	0.201	0.205	0.216	0.229	0.243	0.255	0.265	0.279	0.291	0.307	0.324	0.338	0.34	0.364	0.376	0.384	0.398
	PQ_2	148	cspD2	D	1		0.096	0.093	0.093	0.095	0.096	0.097	0.098	0.099	0.101	0.103	0.105	0.107	0.11	0.112	0.115	0.12	0.123	0.127	0.132	0.137	0.142	0.146	0.153	0.158	0.164	0.172	0.177	0.184	0.191	0.199	0.208	0.214	0.221	0.23	0.236	0.245	0.255	0.261	0.268	0.274	0.278	0.288	0.296
	PQ_2	149	cspD2	D	2		0.099	0.098	0.1	0.101	0.102	0.103	0.105	0.106	0.108	0.11	0.113	0.116	0.119	0.121	0.124	0.13	0.135	0.14	0.146	0.151	0.157	0.162	0.174	0.181	0.187	0.194	0.199	0.207	0.215	0.223	0.232	0.241	0.252	0.266	0.277	0.289	0.302	0.315	0.329	0.344	0.335	0.345	0.358
	PQ_2	150	cspD2	D	3		0.097	0.097	0.098	0.099	0.1	0.101	0.102	0.104	0.106	0.108	0.111	0.113	0.116	0.119	0.122	0.127	0.131	0.135	0.141	0.146	0.152	0.157	0.164	0.17	0.175	0.185	0.189	0.199	0.205	0.215	0.222	0.227	0.233	0.24	0.248	0.256	0.261	0.266	0.28	0.288	0.281	0.292	0.298
	PQ_2	151	phoU	A	1		0.097	0.093	0.094	0.096	0.099	0.101	0.102	0.103	0.105	0.106	0.105	0.106	0.109	0.11	0.112	0.114	0.113	0.114	0.116	0.12	0.119	0.121	0.122	0.126	0.126	0.128	0.128	0.13	0.133	0.134	0.135	0.136	0.137	0.14	0.141	0.142	0.143	0.145	0.147	0.15	0.15	0.152	0.153
	PQ_2	152	phoU	A	2		0.099	0.095	0.096	0.097	0.1	0.101	0.103	0.104	0.106	0.107	0.107	0.108	0.111	0.113	0.114	0.116	0.116	0.117	0.119	0.122	0.122	0.124	0.127	0.129	0.129	0.132	0.132	0.134	0.136	0.137	0.139	0.14	0.142	0.143	0.144	0.145	0.147	0.149	0.153	0.153	0.154	0.158	0.16
	PQ_2	153	phoU	A	3		0.097	0.095	0.095	0.097	0.099	0.1	0.102	0.103	0.105	0.106	0.107	0.11	0.112	0.113	0.114	0.117	0.117	0.119	0.122	0.124	0.125	0.126	0.129	0.132	0.134	0.136	0.139	0.141	0.143	0.145	0.148	0.149	0.151	0.163	0.159	0.161	0.16	0.16	0.164	0.181	0.171	0.179	0.179
	PQ_2	154	phoU	B	1		0.094	0.092	0.093	0.094	0.097	0.098	0.1	0.101	0.104	0.105	0.107	0.109	0.112	0.114	0.116	0.119	0.121	0.123	0.127	0.131	0.135	0.138	0.142	0.147	0.15	0.156	0.16	0.165	0.171	0.176	0.184	0.19	0.196	0.205	0.211	0.219	0.226	0.232	0.241	0.248	0.255	0.266	0.275
	PQ_2	155	phoU	B	2		0.099	0.096	0.097	0.099	0.101	0.103	0.105	0.107	0.109	0.111	0.113	0.115	0.118	0.121	0.123	0.127	0.129	0.133	0.137	0.141	0.145	0.149	0.156	0.16	0.164	0.173	0.179	0.182	0.193	0.195	0.202	0.209	0.214	0.224	0.229	0.236	0.245	0.253	0.261	0.274	0.281	0.293	0.303
	PQ_2	156	phoU	B	3		0.099	0.097	0.098	0.1	0.102	0.104	0.106	0.108	0.11	0.112	0.115	0.117	0.12	0.123	0.125	0.129	0.133	0.136	0.141	0.144	0.15	0.153	0.163	0.168	0.175	0.18	0.19	0.193	0.204	0.204	0.211	0.217	0.223	0.229	0.235	0.243	0.258	0.269	0.28	0.293	0.304	0.316	0.328
	PQ_2	157	phoU	C	1		0.094	0.092	0.093	0.094	0.095	0.097	0.098	0.099	0.1	0.102	0.103	0.104	0.106	0.107	0.108	0.11	0.112	0.113	0.115	0.117	0.119	0.12	0.123	0.125	0.126	0.129	0.131	0.133	0.135	0.137	0.14	0.142	0.144	0.147	0.148	0.152	0.155	0.158	0.163	0.166	0.168	0.173	0.178
	PQ_2	158	phoU	C	2		0.095	0.094	0.094	0.096	0.097	0.099	0.1	0.101	0.103	0.104	0.106	0.107	0.109	0.111	0.112	0.114	0.116	0.117	0.119	0.121	0.123	0.125	0.128	0.13	0.131	0.134	0.137	0.138	0.141	0.142	0.146	0.15	0.151	0.154	0.156	0.16	0.164	0.166	0.172	0.176	0.178	0.182	0.186
	PQ_2	159	phoU	C	3		0.095	0.094	0.096	0.097	0.098	0.1	0.101	0.102	0.104	0.106	0.107	0.109	0.111	0.112	0.113	0.116	0.118	0.12	0.121	0.124	0.126	0.127	0.131	0.134	0.134	0.138	0.142	0.144	0.149	0.15	0.155	0.161	0.163	0.167	0.172	0.181	0.184	0.19	0.19	0.201	0.199	0.204	0.209
	PQ_2	160	phoU	D	1		0.096	0.095	0.096	0.097	0.099	0.1	0.101	0.103	0.105	0.106	0.107	0.109	0.111	0.113	0.115	0.116	0.118	0.12	0.122	0.124	0.127	0.129	0.131	0.133	0.136	0.139	0.141	0.144	0.146	0.15	0.152	0.155	0.158	0.162	0.164	0.168	0.173	0.173	0.182	0.181	0.187	0.193	0.197
	PQ_2	161	phoU	D	2		0.101	0.098	0.101	0.102	0.104	0.106	0.107	0.109	0.111	0.112	0.112	0.114	0.117	0.119	0.122	0.124	0.124	0.126	0.128	0.133	0.133	0.135	0.138	0.144	0.143	0.147	0.149	0.152	0.153	0.157	0.161	0.164	0.166	0.168	0.171	0.176	0.181	0.185	0.186	0.191	0.195	0.2	0.202
	PQ_2	162	phoU	D	3		0.102	0.098	0.1	0.101	0.104	0.105	0.107	0.109	0.111	0.112	0.113	0.114	0.118	0.12	0.122	0.124	0.125	0.127	0.129	0.134	0.135	0.137	0.139	0.144	0.145	0.148	0.151	0.154	0.158	0.16	0.164	0.167	0.171	0.176	0.179	0.182	0.187	0.191	0.198	0.204	0.207	0.213	0.218
	PQ_2	163	1179	A	1	0.083mM PQ	0.099	0.096	0.098	0.099	0.101	0.102	0.103	0.105	0.106	0.108	0.108	0.11	0.114	0.116	0.119	0.122	0.123	0.127	0.13	0.135	0.138	0.141	0.146	0.151	0.154	0.159	0.163	0.169	0.174	0.177	0.184	0.19	0.197	0.203	0.209	0.216	0.223	0.23	0.239	0.245	0.251	0.258	0.266
	PQ_2	164	1179	A	2	0.083mM PQ	0.1	0.097	0.099	0.1	0.102	0.103	0.104	0.106	0.108	0.109	0.111	0.112	0.116	0.119	0.122	0.125	0.127	0.131	0.135	0.139	0.142	0.146	0.152	0.157	0.161	0.166	0.17	0.176	0.183	0.186	0.195	0.202	0.208	0.216	0.221	0.229	0.235	0.241	0.249	0.257	0.26	0.268	0.279
	PQ_2	165	1179	A	3	0.083mM PQ	0.102	0.099	0.1	0.102	0.103	0.104	0.105	0.107	0.109	0.111	0.112	0.114	0.118	0.12	0.124	0.128	0.13	0.134	0.138	0.143	0.146	0.149	0.157	0.162	0.165	0.172	0.177	0.183	0.195	0.198	0.206	0.212	0.216	0.223	0.229	0.235	0.24	0.246	0.256	0.264	0.267	0.274	0.286
	PQ_2	166	1179	B	1	0.083mM PQ	0.098	0.094	0.095	0.097	0.098	0.099	0.1	0.101	0.103	0.105	0.106	0.108	0.111	0.113	0.116	0.119	0.122	0.125	0.13	0.134	0.138	0.142	0.147	0.152	0.155	0.16	0.164	0.17	0.175	0.18	0.186	0.192	0.198	0.205	0.211	0.22	0.226	0.232	0.24	0.245	0.25	0.257	0.265
	PQ_2	167	1179	B	2	0.083mM PQ	0.097	0.094	0.096	0.097	0.098	0.099	0.101	0.102	0.103	0.106	0.107	0.109	0.112	0.114	0.117	0.12	0.124	0.127	0.131	0.135	0.139	0.143	0.149	0.153	0.157	0.162	0.167	0.172	0.179	0.183	0.192	0.199	0.202	0.21	0.214	0.221	0.226	0.232	0.239	0.245	0.25	0.257	0.266
	PQ_2	168	1179	B	3	0.083mM PQ	0.095	0.094	0.096	0.097	0.098	0.099	0.101	0.102	0.103	0.106	0.108	0.11	0.112	0.115	0.118	0.121	0.125	0.128	0.132	0.137	0.141	0.144	0.152	0.156	0.161	0.167	0.172	0.174	0.187	0.19	0.196	0.203	0.205	0.212	0.217	0.224	0.229	0.235	0.244	0.249	0.252	0.259	0.267
	PQ_2	169	1179	C	1	0.083mM PQ	0.097	0.095	0.097	0.098	0.099	0.101	0.102	0.104	0.105	0.107	0.108	0.11	0.113	0.116	0.118	0.122	0.124	0.127	0.131	0.135	0.139	0.142	0.147	0.152	0.155	0.159	0.164	0.17	0.176	0.181	0.188	0.193	0.199	0.207	0.211	0.22	0.227	0.232	0.24	0.245	0.249	0.256	0.262
	PQ_2	170	1179	C	2	0.083mM PQ	0.098	0.098	0.1	0.101	0.102	0.103	0.105	0.106	0.108	0.11	0.112	0.114	0.116	0.119	0.122	0.125	0.128	0.132	0.135	0.139	0.143	0.147	0.152	0.156	0.161	0.165	0.17	0.176	0.179	0.186	0.193	0.198	0.205	0.213	0.218	0.225	0.231	0.237	0.245	0.246	0.251	0.257	0.263
	PQ_2	171	1179	C	3	0.083mM PQ	0.104	0.101	0.104	0.106	0.109	0.111	0.113	0.115	0.116	0.118	0.117	0.119	0.125	0.128	0.132	0.135	0.135	0.138	0.142	0.149	0.15	0.154	0.158	0.165	0.166	0.17	0.175	0.18	0.185	0.189	0.196	0.201	0.209	0.216	0.222	0.23	0.235	0.241	0.248	0.254	0.259	0.267	0.275
	PQ_2	172	1179	D	1	0.083mM PQ	0.108	0.102	0.105	0.107	0.11	0.111	0.113	0.114	0.116	0.118	0.117	0.118	0.123	0.126	0.129	0.133	0.133	0.135	0.139	0.145	0.146	0.149	0.154	0.161	0.162	0.165	0.171	0.175	0.181	0.184	0.191	0.196	0.202	0.208	0.214	0.219	0.228	0.235	0.239	0.247	0.253	0.259	0.264
	PQ_2	173	1179	D	2	0.083mM PQ	0.101	0.099	0.101	0.102	0.105	0.106	0.108	0.109	0.111	0.113	0.113	0.115	0.119	0.121	0.124	0.128	0.129	0.131	0.135	0.141	0.143	0.146	0.15	0.156	0.158	0.162	0.167	0.17	0.178	0.18	0.187	0.192	0.198	0.206	0.211	0.217	0.225	0.233	0.239	0.242	0.248	0.253	0.263
	PQ_2	174	1179	D	3	0.083mM PQ	0.101	0.099	0.102	0.103	0.105	0.107	0.108	0.11	0.112	0.114	0.114	0.116	0.12	0.122	0.126	0.129	0.13	0.133	0.136	0.142	0.143	0.145	0.151	0.156	0.159	0.163	0.167	0.171	0.177	0.181	0.187	0.193	0.199	0.206	0.211	0.219	0.226	0.232	0.235	0.243	0.25	0.256	0.269
	PQ_2	175	ura3	A	1	0.083mM PQ	0.101	0.098	0.101	0.103	0.105	0.107	0.11	0.111	0.114	0.116	0.117	0.119	0.124	0.127	0.131	0.135	0.137	0.14	0.144	0.152	0.154	0.157	0.163	0.168	0.17	0.174	0.179	0.184	0.191	0.196	0.202	0.207	0.213	0.223	0.228	0.234	0.243	0.249	0.257	0.27	0.273	0.281	0.3
	PQ_2	176	ura3	A	2	0.083mM PQ	0.099	0.097	0.1	0.103	0.105	0.107	0.109	0.111	0.113	0.116	0.117	0.12	0.124	0.127	0.131	0.135	0.138	0.142	0.146	0.152	0.155	0.159	0.163	0.169	0.172	0.178	0.182	0.187	0.193	0.199	0.206	0.211	0.217	0.224	0.231	0.239	0.245	0.252	0.261	0.271	0.274	0.284	0.301
	PQ_2	177	ura3	A	3	0.083mM PQ	0.099	0.098	0.101	0.103	0.104	0.107	0.109	0.11	0.113	0.115	0.117	0.119	0.124	0.127	0.131	0.135	0.137	0.141	0.146	0.152	0.156	0.159	0.164	0.17	0.174	0.178	0.182	0.188	0.197	0.2	0.207	0.213	0.218	0.225	0.232	0.238	0.244	0.251	0.26	0.269	0.271	0.28	0.293
	PQ_2	178	ura3	B	1	0.083mM PQ	0.099	0.097	0.098	0.099	0.1	0.102	0.103	0.105	0.106	0.109	0.11	0.112	0.115	0.118	0.121	0.125	0.127	0.131	0.135	0.141	0.145	0.149	0.156	0.161	0.166	0.169	0.175	0.183	0.191	0.198	0.205	0.211	0.219	0.226	0.234	0.241	0.248	0.254	0.264	0.275	0.276	0.287	0.3
	PQ_2	179	ura3	B	2	0.083mM PQ	0.099	0.098	0.099	0.101	0.102	0.103	0.104	0.106	0.108	0.11	0.111	0.114	0.117	0.12	0.123	0.127	0.129	0.134	0.138	0.144	0.148	0.153	0.16	0.165	0.169	0.173	0.18	0.187	0.197	0.202	0.21	0.215	0.223	0.228	0.236	0.244	0.251	0.258	0.267	0.274	0.277	0.286	0.299
	PQ_2	180	ura3	B	3	0.083mM PQ	0.099	0.098	0.099	0.1	0.101	0.102	0.103	0.105	0.106	0.108	0.11	0.112	0.115	0.119	0.122	0.125	0.128	0.133	0.137	0.141	0.145	0.149	0.154	0.159	0.164	0.17	0.174	0.183	0.189	0.196	0.203	0.209	0.212	0.223	0.226	0.233	0.24	0.243	0.253	0.254	0.261	0.263	0.274
	PQ_2	181	ura3	C	1	0.083mM PQ	0.101	0.098	0.1	0.101	0.104	0.105	0.107	0.108	0.11	0.111	0.111	0.112	0.116	0.118	0.122	0.125	0.126	0.129	0.133	0.138	0.14	0.145	0.149	0.157	0.159	0.165	0.168	0.173	0.178	0.185	0.19	0.196	0.201	0.208	0.216	0.223	0.233	0.239	0.242	0.252	0.26	0.264	0.265
	PQ_2	182	ura3	C	2	0.083mM PQ	0.102	0.099	0.101	0.102	0.105	0.106	0.108	0.109	0.112	0.113	0.113	0.114	0.119	0.121	0.125	0.127	0.128	0.132	0.136	0.142	0.144	0.149	0.153	0.16	0.163	0.168	0.173	0.18	0.186	0.192	0.199	0.205	0.213	0.221	0.228	0.238	0.244	0.252	0.257	0.267	0.272	0.283	0.292
	PQ_2	183	ura3	C	3	0.083mM PQ	0.109	0.105	0.106	0.108	0.111	0.112	0.114	0.115	0.118	0.119	0.119	0.121	0.126	0.128	0.131	0.135	0.136	0.14	0.144	0.149	0.152	0.157	0.162	0.17	0.173	0.178	0.184	0.191	0.197	0.204	0.212	0.22	0.228	0.235	0.245	0.257	0.268	0.279	0.275	0.297	0.298	0.314	0.325
	PQ_2	184	ura3	D	1	0.083mM PQ	0.099	0.097	0.099	0.101	0.103	0.104	0.105	0.107	0.109	0.11	0.11	0.111	0.115	0.117	0.12	0.123	0.123	0.126	0.129	0.135	0.137	0.14	0.145	0.152	0.154	0.159	0.163	0.168	0.173	0.179	0.185	0.191	0.197	0.205	0.211	0.221	0.227	0.235	0.242	0.257	0.258	0.271	0.29
	PQ_2	185	ura3	D	2	0.083mM PQ	0.099	0.098	0.1	0.101	0.103	0.104	0.106	0.107	0.11	0.111	0.111	0.113	0.117	0.119	0.122	0.126	0.127	0.131	0.134	0.14	0.143	0.147	0.152	0.159	0.161	0.167	0.172	0.179	0.183	0.19	0.197	0.204	0.21	0.217	0.226	0.238	0.247	0.254	0.259	0.277	0.28	0.292	0.313
	PQ_2	186	ura3	D	3	0.083mM PQ	0.101	0.1	0.102	0.103	0.104	0.106	0.108	0.109	0.112	0.114	0.114	0.116	0.12	0.123	0.125	0.129	0.13	0.134	0.138	0.144	0.148	0.151	0.156	0.163	0.165	0.171	0.175	0.185	0.189	0.193	0.201	0.208	0.216	0.224	0.232	0.246	0.254	0.26	0.261	0.28	0.296	0.308	0.326
	PQ_2	187	cspD1	A	1	0.083mM PQ	0.1	0.098	0.099	0.1	0.102	0.103	0.104	0.105	0.107	0.108	0.108	0.11	0.112	0.113	0.115	0.118	0.118	0.121	0.123	0.127	0.127	0.13	0.133	0.137	0.138	0.141	0.144	0.149	0.152	0.156	0.159	0.163	0.167	0.17	0.175	0.181	0.185	0.19	0.195	0.202	0.208	0.214	0.229
	PQ_2	188	cspD1	A	2	0.083mM PQ	0.1	0.099	0.1	0.102	0.102	0.103	0.104	0.105	0.106	0.108	0.109	0.11	0.113	0.114	0.115	0.118	0.12	0.122	0.124	0.128	0.13	0.132	0.136	0.139	0.141	0.144	0.148	0.151	0.155	0.158	0.162	0.166	0.171	0.175	0.18	0.186	0.191	0.196	0.201	0.208	0.214	0.221	0.232
	PQ_2	189	cspD1	A	3	0.083mM PQ	0.101	0.099	0.101	0.102	0.103	0.104	0.105	0.105	0.107	0.108	0.109	0.111	0.113	0.114	0.116	0.119	0.12	0.123	0.125	0.128	0.13	0.133	0.137	0.14	0.143	0.146	0.15	0.154	0.158	0.161	0.166	0.17	0.173	0.179	0.184	0.191	0.196	0.201	0.206	0.213	0.216	0.225	0.235
	PQ_2	190	cspD1	B	1	0.083mM PQ	0.099	0.097	0.098	0.099	0.1	0.101	0.102	0.102	0.104	0.105	0.106	0.107	0.109	0.11	0.112	0.114	0.116	0.118	0.121	0.124	0.125	0.128	0.131	0.134	0.137	0.139	0.142	0.145	0.151	0.152	0.157	0.159	0.163	0.169	0.172	0.176	0.182	0.189	0.194	0.198	0.204	0.21	0.214
	PQ_2	191	blank				0.096	0.087	0.088	0.09	0.094	0.095	0.095	0.097	0.097	0.098	0.093	0.093	0.1	0.1	0.102	0.101	0.096	0.096	0.097	0.104	0.098	0.099	0.099	0.107	0.1	0.102	0.101	0.102	0.103	0.103	0.104	0.104	0.105	0.105	0.106	0.106	0.107	0.107	0.108	0.109	0.109	0.109	0.109
	PQ_2	192	cspD1	B	2	0.083mM PQ	0.108	0.103	0.106	0.108	0.113	0.116	0.118	0.12	0.121	0.124	0.119	0.12	0.127	0.13	0.133	0.135	0.131	0.133	0.136	0.146	0.141	0.144	0.147	0.156	0.153	0.157	0.159	0.163	0.167	0.17	0.174	0.178	0.182	0.185	0.19	0.196	0.2	0.205	0.209	0.217	0.222	0.231	0.242
	PQ_2	193	cspD1	B	3	0.083mM PQ	0.107	0.103	0.106	0.108	0.112	0.114	0.116	0.118	0.119	0.121	0.119	0.12	0.126	0.128	0.13	0.133	0.13	0.133	0.136	0.144	0.141	0.144	0.147	0.155	0.154	0.157	0.16	0.164	0.167	0.171	0.175	0.179	0.184	0.187	0.191	0.198	0.202	0.207	0.208	0.224	0.229	0.24	0.255
	PQ_2	194	cspD1	C	1	0.083mM PQ	0.101	0.099	0.1	0.103	0.106	0.108	0.109	0.111	0.112	0.114	0.112	0.113	0.118	0.119	0.122	0.123	0.121	0.123	0.125	0.132	0.13	0.132	0.135	0.142	0.139	0.143	0.145	0.148	0.152	0.155	0.158	0.161	0.164	0.167	0.171	0.176	0.179	0.183	0.185	0.192	0.197	0.203	0.209
	PQ_2	195	cspD1	C	2	0.083mM PQ	0.104	0.102	0.103	0.105	0.109	0.11	0.112	0.113	0.115	0.116	0.115	0.116	0.12	0.122	0.124	0.126	0.125	0.128	0.13	0.135	0.135	0.137	0.139	0.146	0.145	0.149	0.151	0.155	0.158	0.162	0.165	0.168	0.172	0.174	0.179	0.185	0.188	0.192	0.193	0.203	0.207	0.216	0.226
	PQ_2	196	cspD1	C	3	0.083mM PQ	0.103	0.102	0.103	0.105	0.108	0.11	0.112	0.113	0.115	0.117	0.116	0.117	0.121	0.122	0.125	0.127	0.126	0.128	0.13	0.135	0.135	0.138	0.14	0.146	0.146	0.15	0.152	0.155	0.157	0.162	0.165	0.169	0.173	0.176	0.179	0.185	0.189	0.193	0.197	0.205	0.208	0.215	0.223
	PQ_2	197	cspD1	D	1	0.083mM PQ	0.101	0.099	0.101	0.102	0.105	0.106	0.107	0.11	0.111	0.114	0.113	0.115	0.119	0.122	0.124	0.127	0.128	0.131	0.133	0.138	0.14	0.144	0.147	0.151	0.153	0.156	0.16	0.164	0.166	0.173	0.176	0.18	0.186	0.188	0.194	0.201	0.206	0.211	0.212	0.227	0.229	0.238	0.255
	PQ_2	198	cspD1	D	2	0.083mM PQ	0.099	0.099	0.1	0.102	0.103	0.104	0.106	0.107	0.11	0.112	0.112	0.114	0.117	0.12	0.122	0.125	0.126	0.129	0.132	0.137	0.138	0.141	0.144	0.15	0.151	0.155	0.158	0.162	0.166	0.171	0.176	0.18	0.185	0.188	0.194	0.202	0.205	0.212	0.213	0.229	0.236	0.25	0.264
	PQ_2	199	cspD1	D	3	0.083mM PQ	0.097	0.098	0.099	0.1	0.101	0.103	0.104	0.106	0.108	0.109	0.111	0.112	0.115	0.117	0.12	0.123	0.125	0.128	0.131	0.134	0.136	0.139	0.142	0.148	0.149	0.153	0.156	0.161	0.163	0.169	0.174	0.178	0.183	0.186	0.194	0.201	0.203	0.208	0.212	0.228	0.225	0.241	0.256
	PQ_2	200	blank				0.084	0.079	0.079	0.08	0.08	0.08	0.08	0.08	0.081	0.081	0.081	0.081	0.081	0.081	0.082	0.082	0.082	0.082	0.083	0.083	0.083	0.083	0.083	0.084	0.084	0.084	0.084	0.084	0.085	0.085	0.085	0.085	0.085	0.085	0.086	0.085	0.086	0.086	0.086	0.086	0.087	0.086	0.087
	PQ_2	201	blank				0.083	0.078	0.079	0.079	0.08	0.08	0.081	0.081	0.082	0.082	0.081	0.081	0.083	0.083	0.084	0.084	0.082	0.083	0.083	0.085	0.083	0.084	0.084	0.087	0.085	0.085	0.085	0.085	0.086	0.086	0.087	0.087	0.087	0.088	0.088	0.088	0.088	0.089	0.089	0.089	0.089	0.089	0.089
	PQ_2	202	cspD2	A	1	0.083mM PQ	0.093	0.09	0.09	0.091	0.093	0.093	0.095	0.096	0.098	0.099	0.099	0.101	0.104	0.107	0.109	0.112	0.113	0.117	0.12	0.124	0.127	0.13	0.134	0.138	0.139	0.143	0.145	0.148	0.152	0.156	0.16	0.164	0.169	0.175	0.18	0.186	0.192	0.196	0.203	0.207	0.213	0.218	0.225
	PQ_2	203	cspD2	A	2	0.083mM PQ	0.093	0.091	0.092	0.092	0.094	0.095	0.096	0.097	0.099	0.101	0.102	0.104	0.107	0.11	0.113	0.116	0.118	0.123	0.126	0.13	0.134	0.137	0.141	0.144	0.146	0.15	0.154	0.158	0.162	0.166	0.172	0.177	0.183	0.188	0.194	0.199	0.204	0.21	0.215	0.219	0.226	0.231	0.239
	PQ_2	204	cspD2	A	3	0.083mM PQ	0.093	0.091	0.093	0.093	0.095	0.095	0.096	0.098	0.1	0.102	0.103	0.106	0.109	0.112	0.114	0.117	0.121	0.125	0.128	0.132	0.135	0.138	0.142	0.146	0.149	0.152	0.156	0.16	0.165	0.169	0.175	0.18	0.186	0.192	0.197	0.202	0.208	0.212	0.217	0.222	0.229	0.234	0.239
	PQ_2	205	cspD2	B	1	0.083mM PQ	0.094	0.093	0.094	0.095	0.096	0.097	0.098	0.1	0.101	0.103	0.105	0.107	0.11	0.114	0.117	0.12	0.123	0.127	0.131	0.135	0.138	0.141	0.146	0.15	0.152	0.157	0.161	0.165	0.169	0.175	0.182	0.187	0.191	0.197	0.203	0.208	0.214	0.218	0.224	0.228	0.235	0.24	0.246
	PQ_2	206	cspD2	B	2	0.083mM PQ	0.095	0.093	0.094	0.095	0.097	0.097	0.098	0.1	0.102	0.104	0.106	0.108	0.112	0.114	0.118	0.121	0.125	0.129	0.132	0.136	0.14	0.142	0.147	0.15	0.154	0.158	0.162	0.167	0.172	0.176	0.183	0.188	0.194	0.199	0.204	0.21	0.215	0.22	0.226	0.231	0.238	0.242	0.25
	PQ_2	207	cspD2	B	3	0.083mM PQ	0.096	0.094	0.095	0.095	0.097	0.098	0.099	0.101	0.103	0.105	0.107	0.11	0.112	0.115	0.119	0.122	0.126	0.129	0.133	0.136	0.14	0.142	0.148	0.151	0.155	0.159	0.165	0.169	0.173	0.179	0.185	0.19	0.195	0.2	0.206	0.211	0.217	0.222	0.226	0.232	0.239	0.244	0.25
	PQ_2	208	cspD2	C	1	0.083mM PQ	0.096	0.093	0.094	0.094	0.095	0.096	0.097	0.099	0.101	0.103	0.105	0.107	0.109	0.112	0.114	0.118	0.121	0.125	0.129	0.132	0.136	0.14	0.144	0.147	0.15	0.154	0.158	0.162	0.165	0.172	0.177	0.182	0.187	0.192	0.197	0.202	0.208	0.213	0.218	0.225	0.229	0.234	0.244
	PQ_2	209	cspD2	C	2	0.083mM PQ	0.097	0.095	0.095	0.096	0.097	0.098	0.1	0.101	0.103	0.105	0.108	0.109	0.112	0.115	0.118	0.122	0.125	0.129	0.132	0.136	0.14	0.144	0.148	0.151	0.155	0.159	0.162	0.168	0.171	0.178	0.182	0.187	0.193	0.197	0.203	0.207	0.212	0.217	0.224	0.23	0.232	0.237	0.253
	PQ_2	210	blank			0.083mM PQ	0.082	0.078	0.08	0.081	0.081	0.082	0.082	0.083	0.084	0.084	0.085	0.085	0.085	0.086	0.086	0.087	0.087	0.088	0.088	0.088	0.088	0.088	0.089	0.089	0.089	0.089	0.089	0.09	0.09	0.09	0.091	0.09	0.091	0.091	0.091	0.091	0.091	0.091	0.091	0.091	0.092	0.092	0.092
	PQ_2	211	cspD2	C	3	0.083mM PQ	0.1	0.096	0.098	0.099	0.101	0.102	0.104	0.105	0.107	0.11	0.11	0.113	0.117	0.121	0.124	0.127	0.128	0.133	0.137	0.143	0.145	0.148	0.152	0.158	0.159	0.164	0.168	0.173	0.178	0.183	0.189	0.195	0.201	0.207	0.214	0.22	0.226	0.23	0.236	0.243	0.248	0.254	0.262
	PQ_2	212	cspD2	D	1	0.083mM PQ	0.098	0.095	0.096	0.097	0.1	0.101	0.103	0.104	0.106	0.108	0.109	0.111	0.115	0.118	0.121	0.126	0.127	0.131	0.136	0.141	0.144	0.147	0.152	0.157	0.159	0.163	0.167	0.172	0.178	0.183	0.189	0.195	0.2	0.207	0.213	0.218	0.224	0.23	0.237	0.244	0.25	0.259	0.267
	PQ_2	213	cspD2	D	2	0.083mM PQ	0.095	0.093	0.093	0.094	0.096	0.098	0.099	0.1	0.102	0.104	0.106	0.108	0.111	0.114	0.116	0.12	0.123	0.128	0.133	0.137	0.139	0.143	0.149	0.153	0.154	0.16	0.164	0.166	0.174	0.178	0.184	0.189	0.192	0.199	0.205	0.209	0.214	0.221	0.225	0.233	0.237	0.246	0.252
	PQ_2	214	cspD2	D	3	0.083mM PQ	0.095	0.094	0.095	0.096	0.098	0.099	0.1	0.101	0.104	0.105	0.107	0.11	0.114	0.116	0.12	0.124	0.127	0.131	0.136	0.142	0.143	0.149	0.154	0.156	0.165	0.168	0.17	0.174	0.18	0.185	0.192	0.195	0.202	0.21	0.209	0.219	0.221	0.232	0.229	0.237	0.242	0.247	0.251
	PQ_2	215	phoU	A	1	0.083mM PQ	0.094	0.092	0.093	0.095	0.096	0.098	0.099	0.1	0.102	0.103	0.104	0.105	0.107	0.109	0.11	0.112	0.112	0.114	0.115	0.117	0.118	0.119	0.121	0.123	0.123	0.125	0.126	0.126	0.127	0.128	0.128	0.13	0.13	0.131	0.131	0.132	0.132	0.133	0.134	0.134	0.135	0.135	0.136
	PQ_2	216	phoU	A	2	0.083mM PQ	0.095	0.094	0.095	0.097	0.098	0.1	0.101	0.102	0.105	0.106	0.108	0.11	0.111	0.113	0.113	0.117	0.118	0.12	0.122	0.123	0.125	0.128	0.13	0.133	0.135	0.136	0.138	0.137	0.14	0.142	0.145	0.148	0.145	0.15	0.145	0.151	0.158	0.154	0.141	0.159	0.156	0.151	0.153
	PQ_2	217	phoU	A	3	0.083mM PQ	0.096	0.095	0.096	0.097	0.099	0.101	0.102	0.103	0.105	0.106	0.108	0.11	0.111	0.113	0.114	0.117	0.118	0.121	0.122	0.123	0.123	0.129	0.132	0.135	0.137	0.14	0.143	0.135	0.14	0.145	0.148	0.151	0.147	0.152	0.145	0.152	0.152	0.162	0.141	0.148	0.161	0.16	0.145
	PQ_2	218	phoU	B	1	0.083mM PQ	0.094	0.092	0.093	0.095	0.096	0.098	0.099	0.1	0.102	0.104	0.106	0.108	0.11	0.112	0.114	0.116	0.118	0.12	0.123	0.125	0.127	0.13	0.133	0.136	0.138	0.141	0.143	0.144	0.149	0.151	0.157	0.161	0.161	0.168	0.168	0.174	0.181	0.18	0.182	0.188	0.195	0.199	0.203
	PQ_2	219	phoU	B	2	0.083mM PQ	0.093	0.092	0.093	0.095	0.096	0.097	0.099	0.1	0.102	0.104	0.105	0.107	0.109	0.111	0.113	0.116	0.117	0.119	0.122	0.124	0.126	0.128	0.131	0.133	0.134	0.137	0.138	0.14	0.143	0.146	0.149	0.152	0.155	0.158	0.162	0.165	0.169	0.173	0.177	0.181	0.186	0.191	0.197
	PQ_2	220	phoU	B	3	0.083mM PQ	0.094	0.092	0.094	0.094	0.096	0.097	0.098	0.1	0.102	0.104	0.105	0.107	0.11	0.112	0.114	0.116	0.118	0.12	0.122	0.125	0.127	0.13	0.131	0.134	0.137	0.138	0.14	0.141	0.143	0.146	0.15	0.152	0.154	0.157	0.16	0.163	0.166	0.17	0.175	0.178	0.181	0.185	0.194
	PQ_2	221	phoU	C	1	0.083mM PQ	0.1	0.097	0.098	0.099	0.101	0.103	0.104	0.106	0.108	0.11	0.108	0.11	0.114	0.115	0.117	0.119	0.117	0.119	0.12	0.124	0.123	0.125	0.126	0.13	0.128	0.13	0.13	0.131	0.132	0.133	0.134	0.135	0.136	0.137	0.139	0.139	0.139	0.14	0.142	0.144	0.145	0.146	0.147
	PQ_2	222	phoU	C	2	0.083mM PQ	0.099	0.096	0.097	0.098	0.101	0.102	0.104	0.105	0.107	0.108	0.108	0.11	0.113	0.114	0.115	0.117	0.117	0.119	0.12	0.123	0.124	0.126	0.128	0.13	0.129	0.131	0.131	0.132	0.133	0.134	0.135	0.136	0.137	0.138	0.139	0.141	0.142	0.143	0.144	0.145	0.145	0.147	0.148
	PQ_2	223	phoU	C	3	0.083mM PQ	0.098	0.096	0.097	0.099	0.1	0.102	0.103	0.105	0.106	0.108	0.109	0.111	0.113	0.114	0.116	0.119	0.119	0.121	0.123	0.125	0.126	0.129	0.132	0.134	0.136	0.137	0.139	0.133	0.144	0.145	0.145	0.149	0.146	0.151	0.145	0.164	0.157	0.158	0.146	0.154	0.165	0.162	0.156
	PQ_2	224	phoU	D	1	0.083mM PQ	0.094	0.091	0.093	0.095	0.097	0.098	0.1	0.101	0.103	0.104	0.105	0.107	0.109	0.11	0.112	0.114	0.115	0.117	0.118	0.12	0.121	0.123	0.125	0.126	0.127	0.128	0.129	0.13	0.132	0.132	0.134	0.135	0.136	0.137	0.139	0.14	0.142	0.143	0.144	0.146	0.147	0.149	0.151
	PQ_2	225	phoU	D	2	0.083mM PQ	0.094	0.093	0.094	0.096	0.097	0.099	0.101	0.102	0.104	0.105	0.106	0.108	0.109	0.111	0.112	0.115	0.116	0.118	0.119	0.121	0.122	0.124	0.125	0.127	0.128	0.129	0.13	0.131	0.132	0.133	0.135	0.136	0.136	0.138	0.139	0.14	0.141	0.143	0.144	0.145	0.147	0.148	0.15
	PQ_2	226	phoU	D	3	0.083mM PQ	0.094	0.092	0.094	0.095	0.097	0.099	0.1	0.102	0.103	0.105	0.106	0.108	0.109	0.111	0.112	0.115	0.116	0.118	0.12	0.121	0.123	0.124	0.127	0.128	0.129	0.13	0.131	0.131	0.134	0.135	0.137	0.141	0.137	0.142	0.139	0.143	0.145	0.145	0.144	0.147	0.148	0.15	0.15
	PQ_2	227	1179	A	1	0.333mM PQ	0.095	0.092	0.094	0.096	0.097	0.098	0.099	0.1	0.102	0.103	0.105	0.107	0.109	0.111	0.113	0.117	0.119	0.122	0.126	0.127	0.129	0.131	0.138	0.14	0.143	0.147	0.147	0.149	0.152	0.157	0.157	0.169	0.163	0.165	0.169	0.172	0.176	0.183	0.18	0.19	0.192	0.196	0.2
	PQ_2	228	1179	A	2	0.333mM PQ	0.096	0.095	0.097	0.098	0.099	0.101	0.101	0.102	0.104	0.106	0.108	0.11	0.112	0.114	0.116	0.121	0.123	0.125	0.13	0.13	0.134	0.136	0.14	0.143	0.151	0.153	0.158	0.154	0.159	0.161	0.165	0.175	0.17	0.172	0.172	0.18	0.185	0.187	0.19	0.195	0.198	0.203	0.206
	PQ_2	229	1179	A	3	0.333mM PQ	0.099	0.096	0.098	0.099	0.101	0.102	0.103	0.104	0.106	0.108	0.109	0.111	0.113	0.116	0.118	0.122	0.125	0.127	0.131	0.13	0.132	0.136	0.142	0.145	0.147	0.153	0.158	0.152	0.158	0.164	0.162	0.168	0.174	0.178	0.174	0.184	0.183	0.189	0.191	0.197	0.2	0.204	0.209
	PQ_2	230	1179	B	1	0.333mM PQ	0.093	0.093	0.094	0.095	0.097	0.097	0.099	0.1	0.102	0.103	0.105	0.107	0.11	0.112	0.114	0.117	0.12	0.123	0.126	0.128	0.13	0.131	0.134	0.136	0.139	0.142	0.143	0.145	0.148	0.15	0.152	0.155	0.158	0.16	0.164	0.167	0.17	0.174	0.177	0.182	0.185	0.189	0.195
	PQ_2	231	1179	B	2	0.333mM PQ	0.1	0.097	0.099	0.1	0.103	0.105	0.106	0.108	0.11	0.111	0.112	0.113	0.118	0.121	0.123	0.126	0.127	0.13	0.132	0.136	0.136	0.138	0.14	0.146	0.145	0.148	0.15	0.153	0.155	0.157	0.16	0.163	0.166	0.169	0.172	0.176	0.179	0.182	0.187	0.19	0.193	0.198	0.202
	PQ_2	232	1179	B	3	0.333mM PQ	0.099	0.097	0.099	0.101	0.103	0.105	0.106	0.108	0.11	0.112	0.113	0.115	0.118	0.121	0.123	0.127	0.128	0.132	0.135	0.138	0.138	0.14	0.144	0.148	0.148	0.151	0.153	0.155	0.159	0.161	0.164	0.167	0.17	0.173	0.176	0.18	0.184	0.188	0.192	0.196	0.201	0.207	0.211
	PQ_2	233	1179	C	1	0.333mM PQ	0.097	0.094	0.096	0.097	0.099	0.101	0.102	0.103	0.105	0.107	0.108	0.11	0.113	0.115	0.118	0.121	0.123	0.126	0.129	0.131	0.132	0.135	0.139	0.141	0.146	0.148	0.15	0.15	0.155	0.157	0.162	0.168	0.165	0.17	0.171	0.177	0.182	0.184	0.188	0.194	0.197	0.201	0.205
	PQ_2	234	1179	C	2	0.333mM PQ	0.096	0.093	0.096	0.097	0.099	0.1	0.101	0.102	0.104	0.106	0.107	0.109	0.112	0.114	0.117	0.12	0.122	0.126	0.13	0.131	0.133	0.135	0.139	0.142	0.144	0.149	0.152	0.149	0.155	0.155	0.163	0.167	0.165	0.17	0.17	0.181	0.179	0.184	0.186	0.195	0.198	0.201	0.205
	PQ_2	235	1179	C	3	0.333mM PQ	0.097	0.095	0.097	0.098	0.1	0.101	0.102	0.103	0.105	0.107	0.108	0.11	0.113	0.115	0.117	0.122	0.123	0.127	0.131	0.132	0.135	0.136	0.141	0.143	0.148	0.15	0.154	0.151	0.156	0.159	0.163	0.169	0.167	0.172	0.173	0.18	0.183	0.187	0.19	0.196	0.2	0.204	0.208
	PQ_2	236	1179	D	1	0.333mM PQ	0.097	0.094	0.097	0.098	0.1	0.101	0.102	0.103	0.105	0.106	0.108	0.11	0.111	0.114	0.116	0.119	0.122	0.124	0.128	0.13	0.131	0.134	0.137	0.14	0.141	0.145	0.147	0.148	0.151	0.153	0.157	0.16	0.161	0.166	0.167	0.172	0.175	0.178	0.181	0.186	0.19	0.194	0.199
	PQ_2	237	1179	D	2	0.333mM PQ	0.099	0.095	0.098	0.099	0.101	0.102	0.103	0.104	0.106	0.108	0.11	0.111	0.113	0.115	0.118	0.122	0.124	0.127	0.131	0.131	0.136	0.136	0.139	0.141	0.145	0.147	0.153	0.15	0.16	0.156	0.169	0.166	0.169	0.174	0.17	0.181	0.181	0.185	0.187	0.195	0.198	0.201	0.205
	PQ_2	238	1179	D	3	0.333mM PQ	0.098	0.096	0.099	0.1	0.102	0.104	0.104	0.105	0.108	0.109	0.111	0.113	0.115	0.118	0.119	0.123	0.126	0.129	0.132	0.133	0.136	0.138	0.142	0.144	0.146	0.149	0.155	0.152	0.159	0.159	0.163	0.171	0.17	0.172	0.175	0.18	0.183	0.187	0.19	0.196	0.199	0.204	0.208
	PQ_2	239	ura3	A	1	0.333mM PQ	0.096	0.094	0.096	0.098	0.1	0.102	0.104	0.105	0.108	0.11	0.112	0.115	0.117	0.121	0.122	0.127	0.131	0.133	0.139	0.139	0.14	0.146	0.149	0.15	0.154	0.155	0.159	0.156	0.162	0.16	0.165	0.169	0.167	0.17	0.171	0.176	0.177	0.18	0.181	0.185	0.188	0.192	0.195
	PQ_2	240	ura3	A	2	0.333mM PQ	0.099	0.096	0.098	0.099	0.101	0.102	0.103	0.106	0.108	0.111	0.113	0.114	0.117	0.12	0.122	0.126	0.128	0.132	0.133	0.135	0.138	0.139	0.141	0.144	0.145	0.147	0.148	0.15	0.152	0.155	0.156	0.158	0.161	0.163	0.165	0.167	0.17	0.172	0.176	0.179	0.18	0.184	0.187
	PQ_2	241	ura3	A	3	0.333mM PQ	0.101	0.1	0.102	0.103	0.106	0.108	0.109	0.112	0.115	0.118	0.118	0.12	0.125	0.127	0.13	0.134	0.134	0.137	0.139	0.143	0.143	0.145	0.146	0.151	0.149	0.152	0.153	0.155	0.157	0.159	0.161	0.163	0.165	0.167	0.17	0.173	0.174	0.176	0.178	0.181	0.183	0.186	0.189
	PQ_2	242	ura3	B	1	0.333mM PQ	0.1	0.097	0.099	0.101	0.103	0.104	0.105	0.107	0.109	0.111	0.112	0.114	0.117	0.119	0.122	0.125	0.127	0.129	0.132	0.136	0.137	0.139	0.142	0.146	0.147	0.151	0.153	0.156	0.158	0.161	0.165	0.169	0.171	0.176	0.179	0.184	0.188	0.193	0.198	0.202	0.207	0.213	0.219
	PQ_2	243	ura3	B	2	0.333mM PQ	0.097	0.096	0.097	0.099	0.1	0.102	0.103	0.105	0.106	0.108	0.11	0.112	0.115	0.118	0.12	0.124	0.125	0.128	0.131	0.134	0.135	0.138	0.141	0.144	0.147	0.149	0.152	0.155	0.159	0.161	0.165	0.168	0.172	0.177	0.18	0.184	0.19	0.194	0.199	0.204	0.209	0.214	0.219
	PQ_2	244	ura3	B	3	0.333mM PQ	0.098	0.095	0.097	0.098	0.1	0.101	0.102	0.104	0.106	0.107	0.109	0.111	0.114	0.117	0.119	0.123	0.124	0.127	0.13	0.132	0.134	0.137	0.141	0.144	0.146	0.149	0.153	0.153	0.158	0.16	0.165	0.169	0.172	0.176	0.18	0.184	0.189	0.193	0.198	0.202	0.206	0.213	0.218
	PQ_2	245	ura3	C	1	0.333mM PQ	0.101	0.098	0.099	0.101	0.102	0.104	0.104	0.106	0.108	0.11	0.111	0.113	0.115	0.117	0.12	0.125	0.126	0.128	0.133	0.133	0.137	0.137	0.144	0.146	0.151	0.152	0.155	0.152	0.16	0.162	0.165	0.168	0.171	0.173	0.177	0.183	0.187	0.19	0.194	0.2	0.204	0.209	0.215
	PQ_2	246	ura3	C	2	0.333mM PQ	0.103	0.099	0.101	0.102	0.104	0.105	0.106	0.107	0.109	0.111	0.113	0.115	0.117	0.12	0.122	0.126	0.127	0.13	0.133	0.135	0.137	0.139	0.143	0.146	0.148	0.152	0.156	0.155	0.16	0.161	0.169	0.171	0.172	0.178	0.18	0.186	0.189	0.193	0.196	0.201	0.205	0.21	0.215
	PQ_2	247	ura3	C	3	0.333mM PQ	0.102	0.1	0.101	0.102	0.104	0.106	0.107	0.108	0.11	0.111	0.114	0.116	0.118	0.12	0.123	0.128	0.129	0.131	0.136	0.137	0.14	0.142	0.147	0.15	0.155	0.157	0.16	0.159	0.163	0.165	0.169	0.174	0.176	0.18	0.183	0.188	0.193	0.197	0.197	0.205	0.211	0.216	0.221
	PQ_2	248	ura3	D	1	0.333mM PQ	0.094	0.091	0.092	0.092	0.094	0.095	0.096	0.096	0.098	0.099	0.1	0.102	0.104	0.106	0.107	0.11	0.112	0.114	0.118	0.12	0.123	0.124	0.127	0.13	0.132	0.135	0.14	0.139	0.143	0.145	0.148	0.157	0.152	0.157	0.157	0.165	0.166	0.171	0.173	0.18	0.182	0.187	0.191
	PQ_2	249	ura3	D	2	0.333mM PQ	0.097	0.094	0.095	0.096	0.097	0.098	0.099	0.1	0.101	0.103	0.104	0.106	0.107	0.109	0.111	0.115	0.116	0.12	0.123	0.124	0.127	0.129	0.132	0.134	0.138	0.141	0.146	0.145	0.149	0.15	0.154	0.161	0.159	0.162	0.165	0.17	0.173	0.178	0.18	0.186	0.19	0.195	0.2
	PQ_2	250	ura3	D	3	0.333mM PQ	0.097	0.093	0.094	0.095	0.096	0.096	0.097	0.098	0.1	0.101	0.102	0.104	0.106	0.108	0.109	0.113	0.114	0.117	0.119	0.121	0.122	0.124	0.127	0.129	0.131	0.133	0.136	0.138	0.14	0.142	0.145	0.147	0.15	0.153	0.156	0.159	0.163	0.166	0.17	0.174	0.178	0.183	0.187
	PQ_2	251	cspD1	A	1	0.333mM PQ	0.106	0.099	0.1	0.1	0.104	0.105	0.106	0.107	0.109	0.11	0.109	0.11	0.113	0.115	0.116	0.118	0.117	0.118	0.119	0.122	0.121	0.122	0.124	0.128	0.126	0.128	0.129	0.131	0.132	0.133	0.135	0.136	0.137	0.139	0.14	0.141	0.143	0.145	0.147	0.148	0.15	0.152	0.153
	PQ_2	252	cspD1	A	2	0.333mM PQ	0.102	0.098	0.1	0.101	0.103	0.104	0.105	0.106	0.108	0.109	0.108	0.11	0.112	0.114	0.116	0.118	0.116	0.118	0.119	0.122	0.121	0.122	0.124	0.127	0.126	0.128	0.13	0.131	0.133	0.133	0.136	0.138	0.138	0.14	0.141	0.144	0.146	0.148	0.149	0.151	0.153	0.156	0.157
	PQ_2	253	cspD1	A	3	0.333mM PQ	0.1	0.097	0.098	0.099	0.1	0.102	0.103	0.104	0.105	0.106	0.106	0.107	0.109	0.11	0.111	0.114	0.113	0.115	0.116	0.117	0.118	0.118	0.121	0.123	0.123	0.125	0.126	0.127	0.129	0.13	0.132	0.135	0.134	0.136	0.137	0.141	0.142	0.145	0.144	0.147	0.15	0.152	0.153
	PQ_2	254	cspD1	B	1	0.333mM PQ	0.098	0.095	0.096	0.098	0.099	0.1	0.101	0.102	0.103	0.104	0.105	0.106	0.108	0.109	0.11	0.113	0.112	0.115	0.116	0.117	0.117	0.118	0.12	0.122	0.123	0.124	0.126	0.126	0.128	0.129	0.132	0.135	0.133	0.135	0.135	0.141	0.141	0.145	0.142	0.147	0.15	0.151	0.151
	PQ_2	255	cspD1	B	2	0.333mM PQ	0.101	0.097	0.098	0.099	0.101	0.102	0.103	0.103	0.105	0.106	0.106	0.107	0.11	0.111	0.111	0.115	0.114	0.115	0.116	0.119	0.119	0.12	0.122	0.124	0.124	0.127	0.128	0.128	0.13	0.131	0.134	0.136	0.135	0.138	0.138	0.143	0.143	0.147	0.144	0.149	0.152	0.154	0.154
	PQ_2	256	cspD1	B	3	0.333mM PQ	0.101	0.097	0.098	0.099	0.101	0.102	0.103	0.103	0.105	0.106	0.106	0.107	0.109	0.111	0.112	0.114	0.114	0.115	0.117	0.119	0.119	0.12	0.122	0.124	0.124	0.126	0.128	0.128	0.13	0.131	0.134	0.136	0.136	0.138	0.138	0.142	0.144	0.146	0.145	0.149	0.151	0.153	0.154
	PQ_2	257	cspD1	C	1	0.333mM PQ	0.099	0.095	0.096	0.097	0.099	0.1	0.101	0.101	0.103	0.104	0.104	0.106	0.107	0.108	0.109	0.111	0.112	0.112	0.115	0.116	0.116	0.117	0.118	0.121	0.121	0.122	0.124	0.124	0.126	0.127	0.13	0.131	0.131	0.133	0.134	0.136	0.138	0.139	0.14	0.142	0.144	0.146	0.148
	PQ_2	258	cspD1	C	2	0.333mM PQ	0.103	0.096	0.098	0.099	0.1	0.102	0.102	0.102	0.104	0.105	0.106	0.107	0.108	0.11	0.11	0.113	0.113	0.115	0.117	0.118	0.117	0.118	0.119	0.123	0.123	0.124	0.127	0.127	0.129	0.13	0.134	0.137	0.134	0.138	0.135	0.142	0.142	0.146	0.142	0.147	0.152	0.152	0.153
	PQ_2	259	cspD1	C	3	0.333mM PQ	0.1	0.097	0.098	0.1	0.101	0.102	0.102	0.103	0.104	0.105	0.106	0.107	0.109	0.11	0.111	0.113	0.114	0.116	0.116	0.119	0.118	0.119	0.121	0.122	0.123	0.126	0.126	0.127	0.13	0.131	0.133	0.135	0.134	0.138	0.137	0.14	0.143	0.146	0.143	0.149	0.15	0.154	0.153
	PQ_2	260	cspD1	D	1	0.333mM PQ	0.097	0.094	0.095	0.096	0.097	0.097	0.098	0.1	0.101	0.102	0.103	0.104	0.106	0.108	0.109	0.111	0.112	0.114	0.115	0.117	0.118	0.119	0.12	0.123	0.124	0.125	0.126	0.127	0.128	0.129	0.131	0.131	0.133	0.135	0.136	0.137	0.139	0.14	0.142	0.144	0.145	0.147	0.15
	PQ_2	261	cspD1	D	2	0.333mM PQ	0.101	0.097	0.099	0.099	0.101	0.103	0.104	0.105	0.107	0.109	0.108	0.11	0.114	0.115	0.117	0.119	0.119	0.121	0.122	0.124	0.124	0.126	0.127	0.13	0.129	0.131	0.132	0.134	0.135	0.136	0.137	0.138	0.14	0.141	0.143	0.144	0.146	0.147	0.147	0.15	0.152	0.154	0.157
	PQ_2	262	cspD1	D	3	0.333mM PQ	0.103	0.097	0.099	0.1	0.102	0.104	0.104	0.105	0.107	0.109	0.108	0.11	0.114	0.115	0.117	0.119	0.119	0.121	0.123	0.125	0.125	0.126	0.128	0.132	0.131	0.133	0.135	0.136	0.137	0.139	0.141	0.142	0.143	0.146	0.147	0.149	0.151	0.152	0.154	0.156	0.159	0.16	0.162
	PQ_2	263	cspD2	A	1	0.333mM PQ	0.098	0.093	0.094	0.096	0.097	0.099	0.1	0.101	0.102	0.104	0.104	0.106	0.11	0.112	0.114	0.118	0.119	0.122	0.124	0.127	0.128	0.129	0.131	0.134	0.133	0.135	0.137	0.138	0.14	0.142	0.144	0.146	0.148	0.15	0.151	0.154	0.157	0.158	0.162	0.165	0.167	0.17	0.174
	PQ_2	264	cspD2	A	2	0.333mM PQ	0.099	0.095	0.096	0.097	0.098	0.099	0.1	0.102	0.103	0.105	0.106	0.108	0.111	0.114	0.116	0.119	0.121	0.124	0.126	0.128	0.13	0.131	0.133	0.135	0.136	0.137	0.139	0.14	0.142	0.144	0.147	0.148	0.15	0.153	0.155	0.157	0.16	0.162	0.165	0.168	0.172	0.174	0.177
	PQ_2	265	cspD2	A	3	0.333mM PQ	0.1	0.095	0.096	0.097	0.1	0.101	0.101	0.102	0.105	0.106	0.107	0.11	0.112	0.115	0.117	0.12	0.122	0.124	0.126	0.129	0.13	0.131	0.133	0.136	0.135	0.138	0.14	0.141	0.143	0.144	0.147	0.149	0.151	0.153	0.155	0.158	0.161	0.164	0.166	0.17	0.173	0.176	0.179
	PQ_2	266	cspD2	B	1	0.333mM PQ	0.105	0.098	0.099	0.1	0.103	0.103	0.103	0.105	0.107	0.109	0.11	0.113	0.116	0.119	0.121	0.124	0.125	0.128	0.13	0.133	0.134	0.135	0.137	0.14	0.141	0.143	0.144	0.146	0.148	0.15	0.153	0.156	0.157	0.16	0.162	0.166	0.169	0.172	0.174	0.178	0.182	0.186	0.188
	PQ_2	267	cspD2	B	2	0.333mM PQ	0.104	0.098	0.099	0.101	0.103	0.103	0.104	0.105	0.107	0.11	0.112	0.114	0.116	0.119	0.122	0.125	0.126	0.13	0.131	0.133	0.135	0.135	0.138	0.14	0.141	0.143	0.146	0.146	0.149	0.152	0.155	0.156	0.158	0.16	0.164	0.168	0.171	0.173	0.176	0.18	0.183	0.187	0.19
	PQ_2	268	cspD2	B	3	0.333mM PQ	0.102	0.098	0.099	0.1	0.102	0.103	0.103	0.105	0.107	0.109	0.111	0.113	0.116	0.119	0.121	0.124	0.125	0.129	0.131	0.132	0.134	0.135	0.137	0.139	0.141	0.143	0.145	0.145	0.148	0.15	0.155	0.157	0.157	0.161	0.162	0.168	0.17	0.172	0.175	0.179	0.183	0.186	0.189
	PQ_2	269	cspD2	C	1	0.333mM PQ	0.105	0.099	0.1	0.102	0.103	0.104	0.105	0.107	0.108	0.11	0.112	0.114	0.117	0.119	0.121	0.125	0.128	0.131	0.133	0.134	0.136	0.138	0.141	0.143	0.146	0.147	0.151	0.15	0.154	0.154	0.157	0.16	0.159	0.162	0.164	0.17	0.171	0.173	0.175	0.179	0.181	0.186	0.189
	PQ_2	270	cspD2	C	2	0.333mM PQ	0.102	0.098	0.099	0.1	0.101	0.102	0.103	0.105	0.107	0.109	0.111	0.113	0.116	0.119	0.121	0.125	0.127	0.129	0.132	0.134	0.136	0.137	0.138	0.141	0.142	0.143	0.145	0.147	0.148	0.151	0.154	0.156	0.158	0.16	0.162	0.165	0.168	0.17	0.172	0.176	0.178	0.182	0.185
	PQ_2	271	cspD2	C	3	0.333mM PQ	0.108	0.101	0.103	0.104	0.108	0.109	0.111	0.113	0.114	0.116	0.117	0.119	0.124	0.127	0.13	0.133	0.134	0.137	0.138	0.142	0.142	0.143	0.144	0.149	0.147	0.149	0.151	0.152	0.155	0.157	0.159	0.161	0.163	0.165	0.168	0.169	0.172	0.175	0.177	0.18	0.183	0.186	0.189
	PQ_2	272	cspD2	D	1	0.333mM PQ	0.11	0.101	0.102	0.104	0.107	0.109	0.11	0.112	0.113	0.115	0.115	0.118	0.122	0.125	0.128	0.131	0.132	0.134	0.136	0.14	0.14	0.141	0.143	0.148	0.145	0.147	0.149	0.151	0.153	0.155	0.157	0.159	0.161	0.163	0.166	0.169	0.17	0.173	0.175	0.178	0.182	0.185	0.188
	PQ_2	273	cspD2	D	2	0.333mM PQ	0.104	0.099	0.1	0.102	0.104	0.105	0.107	0.108	0.111	0.112	0.112	0.115	0.119	0.122	0.124	0.128	0.128	0.131	0.132	0.136	0.137	0.137	0.139	0.144	0.142	0.144	0.146	0.147	0.15	0.151	0.153	0.156	0.158	0.16	0.163	0.165	0.168	0.17	0.173	0.176	0.179	0.182	0.185
	PQ_2	274	cspD2	D	3	0.333mM PQ	0.104	0.1	0.102	0.103	0.104	0.106	0.107	0.109	0.111	0.113	0.114	0.116	0.12	0.123	0.126	0.129	0.13	0.132	0.134	0.138	0.138	0.139	0.142	0.145	0.144	0.146	0.148	0.15	0.152	0.154	0.156	0.158	0.16	0.162	0.165	0.167	0.169	0.172	0.174	0.177	0.18	0.184	0.187
	PQ_2	275	phoU	A	1	0.333mM PQ	0.099	0.096	0.097	0.099	0.101	0.103	0.104	0.105	0.106	0.108	0.108	0.109	0.111	0.113	0.114	0.116	0.115	0.117	0.118	0.121	0.121	0.122	0.124	0.127	0.126	0.127	0.128	0.129	0.13	0.13	0.13	0.131	0.131	0.132	0.132	0.133	0.133	0.134	0.134	0.135	0.135	0.136	0.136
	PQ_2	276	phoU	A	2	0.333mM PQ	0.101	0.097	0.099	0.101	0.103	0.104	0.105	0.107	0.108	0.109	0.11	0.111	0.113	0.115	0.116	0.118	0.117	0.119	0.12	0.123	0.123	0.124	0.126	0.129	0.128	0.129	0.129	0.13	0.131	0.131	0.132	0.133	0.133	0.134	0.134	0.135	0.135	0.134	0.134	0.137	0.137	0.137	0.137
	PQ_2	277	phoU	A	3	0.333mM PQ	0.101	0.097	0.099	0.1	0.102	0.104	0.104	0.106	0.108	0.109	0.109	0.111	0.113	0.115	0.115	0.117	0.117	0.119	0.121	0.122	0.123	0.124	0.126	0.128	0.129	0.129	0.131	0.13	0.131	0.132	0.132	0.133	0.132	0.133	0.133	0.136	0.136	0.137	0.133	0.137	0.137	0.137	0.137
	PQ_2	278	phoU	B	1	0.333mM PQ	0.098	0.095	0.096	0.098	0.1	0.101	0.103	0.104	0.106	0.108	0.109	0.111	0.113	0.115	0.116	0.118	0.119	0.121	0.123	0.126	0.127	0.128	0.129	0.131	0.131	0.133	0.134	0.134	0.135	0.136	0.137	0.138	0.138	0.14	0.139	0.141	0.143	0.144	0.142	0.146	0.146	0.147	0.147
	PQ_2	279	phoU	B	2	0.333mM PQ	0.1	0.096	0.098	0.099	0.101	0.102	0.103	0.105	0.107	0.109	0.11	0.112	0.114	0.116	0.117	0.12	0.121	0.123	0.125	0.127	0.128	0.13	0.131	0.132	0.133	0.134	0.136	0.135	0.136	0.137	0.139	0.141	0.139	0.141	0.142	0.144	0.144	0.146	0.145	0.146	0.147	0.149	0.151
	PQ_2	280	phoU	B	3	0.333mM PQ	0.098	0.095	0.097	0.097	0.099	0.1	0.101	0.104	0.105	0.107	0.109	0.11	0.112	0.114	0.116	0.118	0.119	0.122	0.123	0.125	0.126	0.127	0.128	0.129	0.13	0.131	0.132	0.132	0.133	0.134	0.135	0.135	0.136	0.137	0.138	0.138	0.139	0.14	0.141	0.141	0.141	0.143	0.144
	PQ_2	281	phoU	C	1	0.333mM PQ	0.111	0.102	0.104	0.105	0.109	0.111	0.113	0.114	0.116	0.117	0.118	0.119	0.122	0.123	0.125	0.127	0.126	0.128	0.129	0.132	0.133	0.135	0.135	0.139	0.137	0.139	0.14	0.141	0.142	0.143	0.144	0.144	0.147	0.148	0.151	0.15	0.152	0.153	0.152	0.154	0.154	0.156	0.156
	PQ_2	282	phoU	C	2	0.333mM PQ	0.104	0.1	0.102	0.104	0.106	0.108	0.11	0.11	0.113	0.114	0.114	0.116	0.119	0.121	0.123	0.124	0.124	0.125	0.128	0.13	0.131	0.131	0.132	0.135	0.133	0.135	0.135	0.136	0.137	0.137	0.138	0.139	0.139	0.14	0.14	0.14	0.141	0.142	0.142	0.142	0.143	0.144	0.144
	PQ_2	283	phoU	C	3	0.333mM PQ	0.128	0.118	0.104	0.106	0.11	0.112	0.113	0.114	0.116	0.118	0.118	0.12	0.122	0.125	0.126	0.128	0.128	0.13	0.131	0.134	0.134	0.135	0.136	0.139	0.138	0.139	0.139	0.14	0.141	0.141	0.142	0.143	0.143	0.144	0.144	0.145	0.145	0.146	0.146	0.147	0.147	0.148	0.148
	PQ_2	284	phoU	D	1	0.333mM PQ	0.103	0.099	0.101	0.103	0.106	0.107	0.109	0.11	0.112	0.114	0.114	0.115	0.119	0.12	0.122	0.124	0.123	0.125	0.126	0.129	0.129	0.13	0.131	0.134	0.133	0.133	0.134	0.134	0.135	0.136	0.136	0.137	0.138	0.138	0.138	0.139	0.139	0.14	0.14	0.141	0.141	0.142	0.141
	PQ_2	285	phoU	D	2	0.333mM PQ	0.104	0.101	0.103	0.104	0.107	0.109	0.11	0.112	0.114	0.116	0.115	0.118	0.121	0.122	0.124	0.126	0.125	0.127	0.129	0.132	0.132	0.132	0.134	0.136	0.135	0.135	0.136	0.136	0.138	0.138	0.14	0.139	0.14	0.141	0.141	0.142	0.142	0.144	0.143	0.144	0.144	0.145	0.145
	PQ_2	286	phoU	D	3	0.333mM PQ	0.112	0.104	0.106	0.109	0.112	0.113	0.115	0.116	0.119	0.12	0.121	0.122	0.125	0.127	0.128	0.13	0.13	0.132	0.134	0.136	0.136	0.136	0.138	0.14	0.139	0.14	0.14	0.141	0.142	0.142	0.143	0.144	0.144	0.145	0.145	0.145	0.146	0.147	0.147	0.148	0.148	0.149	0.148
	PQ_2	287	blank				0.094	0.083	0.084	0.084	0.085	0.086	0.086	0.086	0.086	0.086	0.085	0.085	0.086	0.086	0.087	0.087	0.085	0.086	0.085	0.087	0.086	0.086	0.086	0.088	0.086	0.086	0.085	0.086	0.087	0.086	0.086	0.086	0.086	0.087	0.086	0.086	0.086	0.087	0.086	0.086	0.087	0.087	0.087
	PQ_2	288	blank				0.091	0.08	0.08	0.081	0.081	0.081	0.081	0.081	0.082	0.082	0.081	0.081	0.082	0.082	0.082	0.082	0.081	0.081	0.081	0.082	0.081	0.081	0.081	0.082	0.081	0.082	0.081	0.081	0.082	0.081	0.082	0.082	0.081	0.082	0.082	0.082	0.082	0.082	0.082	0.082	0.082	0.082	0.082
	PQ_2	289	blank				0.092	0.081	0.081	0.082	0.082	0.082	0.082	0.082	0.083	0.082	0.081	0.082	0.082	0.082	0.082	0.083	0.082	0.082	0.082	0.082	0.082	0.082	0.082	0.083	0.082	0.082	0.082	0.082	0.083	0.082	0.082	0.082	0.082	0.083	0.082	0.083	0.083	0.083	0.082	0.082	0.083	0.083	0.083
	PQ_2	290	blank				0.09	0.079	0.079	0.079	0.08	0.08	0.08	0.08	0.08	0.08	0.079	0.079	0.08	0.08	0.08	0.081	0.08	0.08	0.08	0.081	0.08	0.08	0.08	0.081	0.08	0.08	0.08	0.08	0.081	0.08	0.081	0.081	0.081	0.081	0.081	0.081	0.081	0.081	0.081	0.081	0.081	0.081	0.081
	PQ_2	291	blank				0.095	0.086	0.087	0.088	0.091	0.092	0.093	0.094	0.096	0.096	0.094	0.094	0.099	0.1	0.101	0.103	0.099	0.099	0.101	0.106	0.103	0.103	0.104	0.111	0.105	0.107	0.107	0.108	0.109	0.109	0.111	0.11	0.111	0.113	0.113	0.113	0.114	0.114	0.116	0.115	0.116	0.116	0.117
	PQ_2	292	blank				0.098	0.088	0.089	0.09	0.093	0.095	0.096	0.097	0.099	0.1	0.096	0.097	0.102	0.102	0.103	0.105	0.101	0.102	0.103	0.108	0.104	0.104	0.105	0.111	0.105	0.107	0.107	0.107	0.109	0.109	0.11	0.109	0.11	0.111	0.111	0.112	0.112	0.113	0.115	0.114	0.115	0.115	0.116
	PQ_2	293	blank				0.093	0.085	0.087	0.089	0.091	0.092	0.093	0.094	0.095	0.096	0.093	0.094	0.097	0.098	0.098	0.1	0.096	0.097	0.098	0.102	0.099	0.099	0.1	0.105	0.1	0.101	0.101	0.101	0.102	0.102	0.103	0.102	0.103	0.104	0.104	0.104	0.104	0.105	0.106	0.105	0.106	0.105	0.106
	PQ_2	294	blank				0.096	0.088	0.089	0.091	0.093	0.094	0.096	0.096	0.098	0.099	0.096	0.096	0.1	0.1	0.101	0.103	0.099	0.099	0.1	0.104	0.101	0.101	0.102	0.107	0.101	0.103	0.103	0.103	0.104	0.104	0.105	0.104	0.105	0.105	0.105	0.105	0.105	0.106	0.107	0.106	0.107	0.107	0.107
	PQ_2	295	blank				0.098	0.09	0.091	0.091	0.094	0.096	0.097	0.097	0.099	0.1	0.095	0.096	0.1	0.1	0.1	0.102	0.098	0.099	0.1	0.104	0.101	0.101	0.102	0.107	0.101	0.103	0.103	0.103	0.104	0.104	0.105	0.104	0.105	0.105	0.106	0.105	0.106	0.107	0.107	0.107	0.107	0.107	0.107
	PQ_2	296	blank				0.094	0.087	0.088	0.089	0.091	0.092	0.093	0.093	0.095	0.095	0.093	0.093	0.097	0.097	0.097	0.099	0.095	0.095	0.096	0.1	0.097	0.097	0.098	0.101	0.098	0.099	0.099	0.099	0.1	0.099	0.101	0.1	0.101	0.102	0.101	0.101	0.102	0.103	0.103	0.103	0.103	0.103	0.103
	PQ_2	297	blank				0.09	0.082	0.082	0.082	0.084	0.084	0.084	0.085	0.086	0.086	0.084	0.084	0.086	0.086	0.086	0.087	0.085	0.085	0.085	0.087	0.086	0.086	0.086	0.088	0.086	0.087	0.086	0.087	0.087	0.087	0.088	0.087	0.087	0.088	0.088	0.088	0.088	0.088	0.088	0.089	0.089	0.089	0.089
	PQ_2	298	blank				0.086	0.081	0.081	0.082	0.082	0.083	0.083	0.084	0.085	0.085	0.084	0.084	0.086	0.086	0.086	0.087	0.085	0.085	0.085	0.087	0.086	0.086	0.087	0.088	0.087	0.087	0.087	0.087	0.088	0.088	0.088	0.088	0.088	0.088	0.088	0.088	0.089	0.089	0.089	0.089	0.09	0.089	0.089
	PQ_2	299	blank				0.093	0.083	0.083	0.083	0.085	0.085	0.086	0.086	0.087	0.087	0.085	0.085	0.087	0.087	0.087	0.088	0.086	0.086	0.086	0.088	0.087	0.087	0.087	0.089	0.087	0.088	0.088	0.088	0.089	0.089	0.089	0.089	0.089	0.09	0.09	0.09	0.09	0.09	0.09	0.09	0.09	0.09	0.091
	PQ_2	300	blank				0.086	0.079	0.079	0.08	0.08	0.08	0.08	0.081	0.082	0.082	0.081	0.082	0.082	0.083	0.083	0.084	0.083	0.083	0.084	0.084	0.084	0.084	0.084	0.086	0.084	0.085	0.085	0.086	0.086	0.086	0.086	0.086	0.086	0.087	0.086	0.087	0.087	0.087	0.088	0.088	0.088	0.088	0.089
	PQ_3	101	blank				0.08	0.08	0.082	0.082	0.083	0.084	0.085	0.083	0.086	0.084	0.084	0.086	0.086	0.087	0.087	0.087	0.088	0.089	0.09	0.09	0.09	0.089	0.09	0.091	0.09	0.09	0.091	0.091	0.091	0.092	0.092	0.091	0.092	0.092	0.092	0.092	0.093	0.093	0.093	0.094	0.094	0.095	0.094
	PQ_3	102	asnC	A	1		0.091	0.094	0.095	0.096	0.098	0.099	0.101	0.101	0.104	0.104	0.106	0.109	0.111	0.114	0.116	0.12	0.124	0.128	0.132	0.136	0.14	0.144	0.149	0.156	0.158	0.164	0.17	0.176	0.18	0.191	0.196	0.201	0.209	0.217	0.225	0.237	0.24	0.243	0.253	0.259	0.264	0.267	0.271
	PQ_3	103	asnC	A	2		0.092	0.094	0.096	0.096	0.098	0.099	0.101	0.102	0.104	0.105	0.108	0.109	0.112	0.116	0.118	0.122	0.126	0.131	0.135	0.14	0.144	0.149	0.154	0.161	0.166	0.172	0.177	0.186	0.189	0.203	0.206	0.209	0.215	0.223	0.235	0.242	0.243	0.246	0.254	0.267	0.27	0.277	0.284
	PQ_3	104	asnC	A	3		0.09	0.092	0.094	0.095	0.095	0.097	0.099	0.099	0.102	0.103	0.106	0.108	0.109	0.112	0.115	0.119	0.122	0.127	0.13	0.136	0.139	0.144	0.149	0.155	0.16	0.166	0.17	0.178	0.181	0.193	0.199	0.207	0.214	0.219	0.228	0.233	0.238	0.242	0.245	0.258	0.263	0.268	0.271
	PQ_3	105	asnC	B	1		0.091	0.093	0.095	0.095	0.096	0.098	0.1	0.1	0.102	0.104	0.107	0.108	0.109	0.112	0.116	0.119	0.123	0.126	0.131	0.137	0.14	0.146	0.152	0.158	0.164	0.171	0.175	0.183	0.185	0.199	0.2	0.209	0.215	0.218	0.231	0.231	0.236	0.241	0.243	0.259	0.262	0.269	0.274
	PQ_3	106	asnC	B	2		0.091	0.093	0.096	0.096	0.097	0.099	0.101	0.101	0.103	0.105	0.108	0.109	0.111	0.114	0.117	0.12	0.124	0.129	0.133	0.138	0.142	0.148	0.153	0.161	0.166	0.171	0.178	0.187	0.189	0.202	0.206	0.212	0.218	0.225	0.234	0.235	0.243	0.244	0.248	0.266	0.268	0.274	0.279
	PQ_3	107	asnC	B	3		0.094	0.096	0.098	0.098	0.1	0.102	0.103	0.104	0.106	0.108	0.111	0.112	0.114	0.117	0.121	0.124	0.128	0.132	0.136	0.141	0.146	0.151	0.157	0.164	0.17	0.179	0.183	0.192	0.193	0.208	0.21	0.214	0.216	0.225	0.233	0.237	0.242	0.248	0.251	0.261	0.264	0.27	0.273
	PQ_3	108	asnC	C	1		0.093	0.094	0.095	0.095	0.096	0.097	0.098	0.098	0.1	0.101	0.102	0.104	0.105	0.107	0.109	0.111	0.114	0.117	0.12	0.124	0.126	0.129	0.134	0.139	0.144	0.147	0.152	0.158	0.16	0.168	0.174	0.178	0.186	0.193	0.202	0.207	0.214	0.217	0.221	0.231	0.236	0.239	0.243
	PQ_3	109	asnC	C	2		0.096	0.096	0.097	0.097	0.099	0.1	0.101	0.101	0.102	0.103	0.105	0.107	0.109	0.11	0.112	0.114	0.117	0.121	0.124	0.127	0.13	0.134	0.138	0.143	0.147	0.152	0.156	0.163	0.168	0.174	0.181	0.185	0.193	0.199	0.206	0.21	0.215	0.222	0.218	0.234	0.237	0.242	0.246
	PQ_3	110	blank				0.081	0.08	0.08	0.08	0.081	0.081	0.081	0.08	0.08	0.08	0.08	0.08	0.081	0.081	0.081	0.081	0.081	0.082	0.081	0.082	0.081	0.082	0.082	0.082	0.082	0.082	0.082	0.082	0.083	0.083	0.083	0.083	0.083	0.083	0.083	0.084	0.084	0.083	0.084	0.084	0.084	0.085	0.085
	PQ_3	111	asnC	C	3		0.098	0.098	0.1	0.101	0.103	0.105	0.106	0.105	0.109	0.108	0.11	0.112	0.114	0.117	0.119	0.122	0.124	0.128	0.132	0.135	0.139	0.143	0.148	0.153	0.156	0.163	0.169	0.174	0.178	0.188	0.193	0.198	0.206	0.217	0.224	0.236	0.24	0.243	0.254	0.262	0.266	0.274	0.281
	PQ_3	112	asnC	D	1		0.098	0.1	0.103	0.105	0.107	0.11	0.112	0.112	0.117	0.117	0.121	0.124	0.128	0.132	0.136	0.141	0.145	0.15	0.157	0.162	0.168	0.174	0.18	0.187	0.194	0.202	0.211	0.22	0.227	0.236	0.243	0.248	0.257	0.264	0.27	0.282	0.291	0.301	0.316	0.327	0.333	0.335	0.347
	PQ_3	113	asnC	D	2		0.096	0.099	0.103	0.104	0.106	0.108	0.11	0.112	0.115	0.117	0.12	0.123	0.128	0.131	0.136	0.141	0.146	0.152	0.156	0.162	0.168	0.174	0.179	0.188	0.194	0.203	0.21	0.218	0.224	0.232	0.24	0.245	0.254	0.261	0.264	0.277	0.284	0.293	0.305	0.308	0.315	0.316	0.325
	PQ_3	114	asnC	D	3		0.094	0.097	0.1	0.101	0.103	0.105	0.107	0.108	0.112	0.114	0.116	0.12	0.124	0.127	0.132	0.137	0.141	0.147	0.152	0.157	0.162	0.167	0.174	0.182	0.188	0.196	0.202	0.212	0.219	0.229	0.235	0.24	0.247	0.256	0.265	0.275	0.278	0.286	0.295	0.303	0.307	0.31	0.316
	PQ_3	115	trh2	A	1		0.091	0.091	0.093	0.093	0.095	0.096	0.097	0.098	0.1	0.101	0.104	0.106	0.109	0.111	0.114	0.117	0.12	0.125	0.129	0.134	0.14	0.144	0.15	0.154	0.161	0.166	0.171	0.177	0.183	0.191	0.197	0.207	0.215	0.224	0.234	0.243	0.253	0.26	0.271	0.281	0.288	0.296	0.306
	PQ_3	116	trh2	A	2		0.09	0.091	0.093	0.094	0.095	0.096	0.098	0.099	0.1	0.102	0.104	0.107	0.11	0.112	0.115	0.119	0.122	0.128	0.13	0.137	0.141	0.146	0.152	0.157	0.163	0.166	0.172	0.179	0.184	0.194	0.199	0.208	0.215	0.225	0.233	0.241	0.249	0.259	0.269	0.276	0.288	0.295	0.304
	PQ_3	117	trh2	A	3		0.091	0.092	0.094	0.094	0.095	0.097	0.098	0.099	0.101	0.102	0.104	0.106	0.11	0.112	0.115	0.119	0.122	0.127	0.13	0.137	0.14	0.147	0.153	0.156	0.161	0.169	0.175	0.18	0.186	0.193	0.201	0.21	0.215	0.225	0.234	0.243	0.249	0.259	0.27	0.274	0.279	0.287	0.297
	PQ_3	118	trh2	B	1		0.095	0.097	0.098	0.099	0.099	0.101	0.102	0.102	0.103	0.105	0.106	0.108	0.111	0.113	0.115	0.118	0.121	0.125	0.128	0.133	0.137	0.141	0.145	0.15	0.154	0.16	0.164	0.169	0.174	0.181	0.186	0.194	0.201	0.207	0.214	0.221	0.228	0.235	0.245	0.251	0.258	0.268	0.273
	PQ_3	119	trh2	B	2		0.096	0.101	0.102	0.103	0.104	0.105	0.105	0.106	0.107	0.109	0.11	0.112	0.114	0.116	0.118	0.12	0.123	0.127	0.129	0.134	0.137	0.141	0.145	0.149	0.153	0.159	0.162	0.167	0.171	0.177	0.182	0.189	0.197	0.202	0.21	0.216	0.224	0.231	0.234	0.245	0.252	0.261	0.27
	PQ_3	120	trh2	B	3		0.093	0.094	0.094	0.095	0.096	0.097	0.097	0.098	0.099	0.101	0.103	0.103	0.105	0.107	0.111	0.113	0.115	0.119	0.121	0.127	0.128	0.132	0.137	0.142	0.144	0.149	0.152	0.156	0.161	0.169	0.172	0.175	0.183	0.188	0.196	0.203	0.21	0.215	0.218	0.231	0.239	0.242	0.242
	PQ_3	121	trh2	C	1		0.096	0.096	0.099	0.1	0.101	0.103	0.105	0.104	0.107	0.106	0.109	0.111	0.113	0.115	0.118	0.122	0.125	0.128	0.133	0.138	0.142	0.148	0.152	0.156	0.161	0.166	0.171	0.177	0.186	0.188	0.196	0.203	0.205	0.218	0.226	0.23	0.239	0.242	0.25	0.265	0.268	0.28	0.285
	PQ_3	122	trh2	C	2		0.095	0.095	0.097	0.098	0.1	0.101	0.103	0.103	0.106	0.106	0.108	0.11	0.112	0.115	0.118	0.121	0.124	0.129	0.134	0.138	0.143	0.148	0.154	0.159	0.164	0.169	0.175	0.181	0.188	0.194	0.202	0.212	0.22	0.228	0.236	0.246	0.253	0.262	0.276	0.283	0.293	0.302	0.312
	PQ_3	123	trh2	C	3		0.093	0.094	0.096	0.097	0.098	0.1	0.102	0.102	0.105	0.106	0.107	0.11	0.113	0.116	0.119	0.123	0.127	0.132	0.136	0.141	0.146	0.152	0.157	0.161	0.167	0.174	0.179	0.186	0.194	0.202	0.209	0.218	0.225	0.233	0.24	0.251	0.258	0.271	0.286	0.291	0.298	0.305	0.312
	PQ_3	124	trh2	D	1		0.094	0.095	0.097	0.097	0.099	0.101	0.102	0.103	0.105	0.106	0.108	0.11	0.113	0.115	0.118	0.122	0.125	0.13	0.135	0.14	0.144	0.149	0.156	0.161	0.167	0.173	0.179	0.186	0.193	0.202	0.208	0.216	0.225	0.234	0.241	0.251	0.26	0.269	0.28	0.287	0.295	0.304	0.313
	PQ_3	125	trh2	D	2		0.095	0.096	0.098	0.099	0.101	0.102	0.103	0.105	0.107	0.108	0.11	0.113	0.115	0.118	0.121	0.125	0.129	0.135	0.138	0.144	0.149	0.154	0.16	0.165	0.171	0.177	0.184	0.193	0.198	0.209	0.217	0.225	0.232	0.24	0.247	0.26	0.269	0.276	0.29	0.295	0.303	0.307	0.316
	PQ_3	126	trh2	D	3		0.096	0.097	0.099	0.099	0.101	0.103	0.104	0.105	0.107	0.108	0.111	0.113	0.116	0.118	0.122	0.126	0.129	0.135	0.139	0.144	0.15	0.155	0.16	0.166	0.173	0.178	0.186	0.194	0.203	0.21	0.217	0.227	0.236	0.244	0.25	0.261	0.27	0.282	0.295	0.295	0.3	0.313	0.325
	PQ_3	127	ura3	A	1		0.094	0.094	0.095	0.095	0.096	0.097	0.098	0.099	0.1	0.101	0.103	0.105	0.107	0.109	0.111	0.114	0.117	0.121	0.124	0.129	0.132	0.138	0.144	0.149	0.153	0.16	0.166	0.17	0.177	0.185	0.191	0.2	0.205	0.214	0.222	0.23	0.239	0.251	0.262	0.265	0.274	0.279	0.289
	PQ_3	128	ura3	A	2		0.096	0.095	0.096	0.097	0.098	0.099	0.1	0.101	0.102	0.103	0.105	0.107	0.109	0.111	0.113	0.116	0.119	0.123	0.126	0.131	0.135	0.141	0.146	0.151	0.156	0.161	0.167	0.172	0.182	0.187	0.196	0.203	0.212	0.218	0.224	0.232	0.243	0.254	0.264	0.271	0.279	0.29	0.299
	PQ_3	129	ura3	A	3		0.099	0.097	0.098	0.098	0.099	0.1	0.102	0.102	0.103	0.104	0.106	0.108	0.11	0.112	0.114	0.117	0.12	0.124	0.127	0.131	0.136	0.141	0.145	0.151	0.156	0.162	0.168	0.173	0.181	0.189	0.195	0.203	0.213	0.219	0.225	0.234	0.244	0.255	0.27	0.278	0.284	0.295	0.306
	PQ_3	130	ura3	B	1		0.096	0.097	0.099	0.1	0.101	0.103	0.105	0.105	0.107	0.109	0.111	0.114	0.117	0.12	0.122	0.126	0.131	0.136	0.14	0.146	0.152	0.157	0.162	0.167	0.171	0.177	0.184	0.191	0.2	0.207	0.212	0.22	0.229	0.231	0.239	0.247	0.256	0.259	0.269	0.28	0.282	0.289	0.295
	PQ_3	131	ura3	B	2		0.101	0.1	0.103	0.105	0.107	0.109	0.111	0.111	0.116	0.115	0.117	0.121	0.124	0.127	0.129	0.134	0.138	0.143	0.149	0.153	0.159	0.164	0.169	0.176	0.18	0.187	0.194	0.202	0.208	0.218	0.224	0.227	0.236	0.246	0.253	0.263	0.266	0.276	0.29	0.295	0.298	0.308	0.318
	PQ_3	132	ura3	B	3		0.098	0.097	0.101	0.102	0.104	0.107	0.109	0.108	0.112	0.113	0.115	0.118	0.122	0.125	0.128	0.133	0.136	0.142	0.147	0.152	0.157	0.163	0.168	0.174	0.181	0.185	0.193	0.2	0.208	0.218	0.226	0.233	0.241	0.248	0.257	0.268	0.277	0.29	0.308	0.31	0.313	0.32	0.326
	PQ_3	133	ura3	C	1		0.091	0.091	0.093	0.093	0.095	0.097	0.098	0.098	0.1	0.101	0.102	0.105	0.107	0.109	0.111	0.114	0.117	0.121	0.124	0.129	0.133	0.138	0.143	0.148	0.152	0.16	0.163	0.17	0.175	0.184	0.191	0.197	0.206	0.214	0.221	0.232	0.239	0.25	0.262	0.275	0.284	0.295	0.307
	PQ_3	134	ura3	C	2		0.093	0.092	0.094	0.094	0.095	0.097	0.098	0.099	0.101	0.102	0.104	0.106	0.109	0.111	0.113	0.117	0.119	0.123	0.127	0.131	0.136	0.141	0.147	0.153	0.158	0.162	0.169	0.175	0.182	0.19	0.196	0.206	0.213	0.221	0.229	0.239	0.247	0.257	0.272	0.277	0.288	0.295	0.307
	PQ_3	135	ura3	C	3		0.095	0.094	0.096	0.097	0.098	0.1	0.101	0.102	0.105	0.106	0.107	0.11	0.113	0.115	0.118	0.121	0.124	0.13	0.134	0.139	0.144	0.149	0.155	0.162	0.166	0.174	0.182	0.188	0.189	0.198	0.205	0.218	0.229	0.234	0.243	0.252	0.26	0.275	0.29	0.297	0.309	0.321	0.338
	PQ_3	136	ura3	D	1		0.096	0.094	0.095	0.096	0.097	0.098	0.1	0.101	0.102	0.103	0.104	0.106	0.109	0.111	0.112	0.115	0.117	0.122	0.125	0.128	0.133	0.138	0.144	0.15	0.155	0.158	0.164	0.17	0.175	0.183	0.189	0.2	0.208	0.216	0.223	0.234	0.241	0.252	0.266	0.271	0.282	0.295	0.308
	PQ_3	137	ura3	D	2		0.096	0.095	0.096	0.097	0.098	0.1	0.101	0.102	0.103	0.104	0.106	0.108	0.11	0.112	0.115	0.118	0.121	0.126	0.129	0.134	0.138	0.143	0.15	0.156	0.162	0.168	0.175	0.179	0.185	0.193	0.198	0.207	0.213	0.221	0.228	0.238	0.248	0.26	0.272	0.277	0.284	0.289	0.301
	PQ_3	138	ura3	D	3		0.097	0.097	0.098	0.098	0.1	0.101	0.102	0.103	0.104	0.106	0.107	0.109	0.111	0.113	0.116	0.119	0.122	0.126	0.13	0.134	0.139	0.145	0.15	0.156	0.161	0.166	0.17	0.177	0.183	0.192	0.2	0.208	0.217	0.222	0.228	0.237	0.246	0.257	0.27	0.274	0.282	0.29	0.3
	PQ_3	139	trh3	A	1		0.096	0.094	0.095	0.096	0.097	0.099	0.1	0.1	0.101	0.103	0.105	0.106	0.109	0.111	0.113	0.115	0.118	0.123	0.126	0.129	0.134	0.139	0.144	0.15	0.156	0.161	0.166	0.172	0.181	0.187	0.192	0.2	0.208	0.213	0.219	0.227	0.237	0.247	0.259	0.269	0.273	0.286	0.291
	PQ_3	140	trh3	A	2		0.092	0.092	0.092	0.092	0.094	0.095	0.096	0.096	0.097	0.099	0.1	0.102	0.104	0.107	0.109	0.112	0.114	0.117	0.121	0.124	0.128	0.132	0.136	0.142	0.147	0.151	0.153	0.16	0.167	0.17	0.177	0.182	0.189	0.195	0.202	0.208	0.215	0.221	0.215	0.229	0.232	0.236	0.24
	PQ_3	141	trh3	A	3		0.098	0.096	0.099	0.101	0.101	0.104	0.106	0.104	0.109	0.107	0.11	0.112	0.114	0.116	0.119	0.123	0.124	0.129	0.132	0.137	0.141	0.146	0.152	0.156	0.162	0.167	0.171	0.178	0.181	0.189	0.198	0.207	0.207	0.217	0.225	0.232	0.243	0.25	0.252	0.265	0.271	0.281	0.284
	PQ_3	142	trh3	B	1		0.098	0.095	0.097	0.098	0.099	0.101	0.102	0.101	0.105	0.103	0.105	0.106	0.108	0.111	0.112	0.114	0.116	0.119	0.123	0.126	0.129	0.134	0.138	0.143	0.149	0.153	0.16	0.165	0.171	0.176	0.183	0.191	0.199	0.204	0.211	0.222	0.229	0.237	0.248	0.253	0.263	0.273	0.281
	PQ_3	143	trh3	B	2		0.095	0.093	0.095	0.096	0.096	0.098	0.099	0.099	0.103	0.102	0.103	0.105	0.107	0.108	0.11	0.113	0.115	0.118	0.121	0.124	0.128	0.131	0.136	0.142	0.147	0.152	0.158	0.162	0.168	0.172	0.178	0.185	0.194	0.2	0.208	0.221	0.226	0.236	0.247	0.255	0.264	0.272	0.281
	PQ_3	144	trh3	B	3		0.095	0.094	0.095	0.096	0.097	0.099	0.1	0.101	0.103	0.103	0.105	0.107	0.109	0.111	0.113	0.116	0.119	0.123	0.126	0.129	0.133	0.139	0.146	0.152	0.156	0.165	0.174	0.18	0.183	0.191	0.197	0.206	0.212	0.216	0.223	0.233	0.241	0.251	0.263	0.272	0.283	0.292	0.303
	PQ_3	145	trh3	C	1		0.098	0.098	0.099	0.1	0.101	0.103	0.104	0.106	0.108	0.109	0.111	0.114	0.118	0.12	0.124	0.128	0.132	0.138	0.142	0.147	0.152	0.159	0.169	0.175	0.182	0.189	0.197	0.203	0.209	0.219	0.228	0.236	0.245	0.254	0.262	0.273	0.282	0.292	0.311	0.313	0.327	0.344	0.357
	PQ_3	146	trh3	C	2		0.1	0.099	0.1	0.101	0.102	0.104	0.106	0.107	0.109	0.111	0.113	0.116	0.119	0.123	0.126	0.13	0.134	0.139	0.144	0.149	0.155	0.162	0.169	0.175	0.182	0.188	0.196	0.205	0.214	0.223	0.231	0.241	0.249	0.258	0.266	0.278	0.291	0.303	0.32	0.311	0.319	0.324	0.332
	PQ_3	147	trh3	C	3		0.1	0.1	0.101	0.101	0.103	0.105	0.106	0.107	0.11	0.112	0.114	0.116	0.12	0.123	0.126	0.131	0.135	0.14	0.145	0.15	0.156	0.163	0.171	0.177	0.184	0.19	0.2	0.206	0.217	0.225	0.236	0.245	0.254	0.261	0.272	0.281	0.294	0.307	0.325	0.321	0.335	0.343	0.355
	PQ_3	148	trh3	D	1		0.096	0.094	0.095	0.095	0.096	0.097	0.098	0.099	0.1	0.101	0.102	0.104	0.106	0.108	0.11	0.112	0.115	0.119	0.122	0.126	0.13	0.136	0.141	0.147	0.154	0.158	0.164	0.169	0.179	0.184	0.191	0.197	0.205	0.214	0.219	0.227	0.235	0.246	0.258	0.261	0.269	0.278	0.284
	PQ_3	149	trh3	D	2		0.099	0.097	0.098	0.098	0.099	0.1	0.102	0.102	0.102	0.104	0.105	0.107	0.109	0.111	0.113	0.116	0.118	0.124	0.126	0.131	0.135	0.14	0.147	0.153	0.159	0.163	0.168	0.174	0.183	0.188	0.197	0.203	0.21	0.217	0.223	0.233	0.242	0.253	0.264	0.27	0.275	0.287	0.296
	PQ_3	150	trh3	D	3		0.099	0.098	0.098	0.099	0.099	0.101	0.102	0.102	0.104	0.105	0.106	0.108	0.109	0.112	0.114	0.117	0.119	0.123	0.127	0.131	0.136	0.14	0.144	0.15	0.156	0.16	0.166	0.172	0.177	0.186	0.192	0.199	0.206	0.21	0.217	0.225	0.232	0.235	0.243	0.256	0.261	0.271	0.276
	PQ_3	151	trh4	A	1		0.108	0.106	0.108	0.11	0.112	0.114	0.116	0.114	0.12	0.119	0.12	0.123	0.126	0.128	0.131	0.136	0.137	0.142	0.145	0.15	0.152	0.157	0.162	0.166	0.171	0.175	0.18	0.184	0.19	0.194	0.198	0.208	0.211	0.221	0.227	0.235	0.243	0.253	0.257	0.266	0.273	0.285	0.293
	PQ_3	152	trh4	A	2		0.108	0.105	0.108	0.11	0.112	0.114	0.116	0.113	0.118	0.118	0.119	0.122	0.124	0.128	0.13	0.134	0.138	0.142	0.146	0.15	0.154	0.159	0.164	0.17	0.174	0.177	0.184	0.189	0.196	0.201	0.206	0.216	0.225	0.232	0.237	0.247	0.253	0.26	0.269	0.275	0.284	0.294	0.303
	PQ_3	153	trh4	A	3		0.105	0.1	0.103	0.104	0.105	0.107	0.109	0.109	0.112	0.112	0.114	0.117	0.12	0.122	0.125	0.129	0.132	0.137	0.14	0.144	0.148	0.153	0.158	0.164	0.169	0.172	0.179	0.184	0.192	0.197	0.206	0.215	0.224	0.228	0.235	0.242	0.247	0.255	0.267	0.273	0.285	0.293	0.299
	PQ_3	154	trh4	B	1		0.093	0.091	0.092	0.093	0.094	0.095	0.097	0.097	0.099	0.099	0.1	0.102	0.104	0.106	0.108	0.11	0.113	0.115	0.119	0.121	0.125	0.128	0.133	0.137	0.142	0.145	0.15	0.153	0.157	0.162	0.168	0.174	0.179	0.184	0.19	0.2	0.208	0.216	0.224	0.228	0.235	0.242	0.251
	PQ_3	155	trh4	B	2		0.095	0.094	0.095	0.096	0.097	0.099	0.1	0.099	0.103	0.102	0.103	0.105	0.108	0.109	0.111	0.114	0.117	0.12	0.123	0.126	0.13	0.134	0.138	0.143	0.147	0.149	0.156	0.159	0.165	0.167	0.177	0.182	0.191	0.193	0.196	0.207	0.213	0.221	0.231	0.237	0.243	0.25	0.26
	PQ_3	156	trh4	B	3		0.092	0.091	0.092	0.093	0.094	0.096	0.097	0.097	0.099	0.1	0.101	0.102	0.104	0.106	0.108	0.111	0.113	0.116	0.119	0.122	0.125	0.129	0.133	0.137	0.141	0.145	0.15	0.153	0.157	0.163	0.167	0.172	0.178	0.184	0.19	0.199	0.205	0.215	0.222	0.228	0.235	0.242	0.248
	PQ_3	157	trh4	C	1		0.096	0.093	0.095	0.096	0.097	0.099	0.1	0.1	0.102	0.103	0.105	0.106	0.108	0.11	0.113	0.116	0.118	0.122	0.125	0.129	0.132	0.136	0.14	0.144	0.15	0.152	0.157	0.162	0.166	0.171	0.177	0.183	0.189	0.195	0.202	0.212	0.22	0.227	0.233	0.237	0.246	0.255	0.262
	PQ_3	158	trh4	C	2		0.099	0.096	0.098	0.099	0.1	0.102	0.103	0.103	0.106	0.107	0.108	0.111	0.113	0.116	0.118	0.122	0.124	0.129	0.132	0.135	0.139	0.144	0.148	0.152	0.158	0.162	0.167	0.17	0.177	0.183	0.191	0.196	0.204	0.211	0.214	0.226	0.229	0.238	0.247	0.252	0.261	0.27	0.279
	PQ_3	159	trh4	C	3		0.099	0.097	0.099	0.1	0.101	0.103	0.104	0.104	0.107	0.108	0.11	0.112	0.114	0.117	0.119	0.122	0.126	0.13	0.133	0.136	0.141	0.145	0.148	0.154	0.158	0.162	0.167	0.171	0.179	0.184	0.19	0.199	0.206	0.21	0.217	0.229	0.233	0.237	0.249	0.253	0.259	0.266	0.277
	PQ_3	160	trh4	D	1		0.094	0.093	0.094	0.095	0.097	0.098	0.1	0.1	0.101	0.103	0.106	0.107	0.11	0.112	0.114	0.118	0.12	0.124	0.126	0.131	0.132	0.136	0.14	0.144	0.146	0.15	0.151	0.157	0.163	0.167	0.171	0.179	0.183	0.193	0.2	0.207	0.214	0.22	0.223	0.232	0.238	0.242	0.246
	PQ_3	161	trh4	D	2		0.103	0.102	0.105	0.107	0.109	0.112	0.115	0.112	0.118	0.116	0.118	0.121	0.124	0.127	0.13	0.134	0.138	0.141	0.148	0.152	0.155	0.16	0.163	0.168	0.172	0.177	0.182	0.184	0.187	0.197	0.197	0.202	0.206	0.22	0.226	0.233	0.24	0.243	0.251	0.257	0.26	0.269	0.275
	PQ_3	162	trh4	D	3		0.106	0.103	0.106	0.108	0.11	0.113	0.116	0.113	0.12	0.117	0.119	0.122	0.125	0.128	0.131	0.134	0.137	0.141	0.146	0.149	0.153	0.158	0.163	0.167	0.171	0.177	0.182	0.185	0.191	0.198	0.203	0.212	0.219	0.225	0.232	0.241	0.248	0.254	0.268	0.273	0.282	0.294	0.301
	PQ_3	163	asnC	A	1	0.083mM PQ	0.109	0.103	0.104	0.106	0.107	0.11	0.112	0.111	0.115	0.115	0.117	0.119	0.122	0.125	0.128	0.132	0.135	0.139	0.144	0.149	0.153	0.158	0.163	0.167	0.172	0.177	0.183	0.186	0.194	0.2	0.207	0.214	0.219	0.226	0.233	0.242	0.247	0.255	0.268	0.269	0.276	0.284	0.291
	PQ_3	164	asnC	A	2	0.083mM PQ	0.103	0.098	0.1	0.102	0.103	0.106	0.108	0.108	0.112	0.112	0.113	0.116	0.119	0.122	0.125	0.129	0.133	0.137	0.142	0.147	0.151	0.157	0.163	0.167	0.172	0.176	0.182	0.187	0.195	0.199	0.207	0.213	0.216	0.226	0.231	0.239	0.245	0.255	0.269	0.269	0.279	0.285	0.293
	PQ_3	165	asnC	A	3	0.083mM PQ	0.101	0.098	0.1	0.101	0.103	0.106	0.108	0.107	0.111	0.111	0.112	0.115	0.118	0.12	0.123	0.127	0.131	0.135	0.14	0.143	0.149	0.152	0.158	0.162	0.166	0.171	0.175	0.179	0.189	0.194	0.199	0.207	0.211	0.218	0.223	0.232	0.236	0.247	0.256	0.258	0.271	0.275	0.282
	PQ_3	166	asnC	B	1	0.083mM PQ	0.107	0.1	0.102	0.103	0.105	0.108	0.11	0.108	0.112	0.113	0.114	0.116	0.119	0.122	0.126	0.129	0.133	0.136	0.142	0.146	0.151	0.156	0.162	0.167	0.172	0.178	0.181	0.187	0.192	0.2	0.206	0.214	0.217	0.227	0.229	0.239	0.247	0.263	0.274	0.271	0.277	0.282	0.304
	PQ_3	167	asnC	B	2	0.083mM PQ	0.102	0.099	0.101	0.102	0.104	0.105	0.107	0.107	0.11	0.111	0.113	0.115	0.118	0.121	0.124	0.128	0.132	0.137	0.142	0.146	0.151	0.158	0.163	0.168	0.173	0.177	0.183	0.187	0.196	0.202	0.208	0.214	0.218	0.224	0.231	0.24	0.245	0.255	0.266	0.266	0.274	0.281	0.29
	PQ_3	168	asnC	B	3	0.083mM PQ	0.102	0.099	0.1	0.101	0.103	0.105	0.106	0.106	0.109	0.11	0.112	0.115	0.117	0.12	0.123	0.127	0.131	0.135	0.14	0.145	0.15	0.155	0.161	0.167	0.17	0.175	0.18	0.187	0.195	0.2	0.207	0.213	0.218	0.223	0.231	0.239	0.244	0.25	0.263	0.262	0.271	0.279	0.287
	PQ_3	169	asnC	C	1	0.083mM PQ	0.104	0.1	0.101	0.101	0.103	0.105	0.107	0.106	0.108	0.108	0.11	0.112	0.113	0.115	0.117	0.12	0.122	0.125	0.129	0.131	0.135	0.138	0.143	0.147	0.15	0.153	0.158	0.161	0.167	0.17	0.175	0.181	0.188	0.193	0.198	0.206	0.211	0.217	0.224	0.231	0.234	0.244	0.25
	PQ_3	170	asnC	C	2	0.083mM PQ	0.107	0.104	0.106	0.106	0.107	0.11	0.111	0.111	0.113	0.114	0.115	0.117	0.119	0.121	0.123	0.126	0.129	0.131	0.136	0.138	0.143	0.145	0.149	0.155	0.158	0.164	0.167	0.172	0.175	0.182	0.186	0.191	0.196	0.203	0.208	0.215	0.217	0.221	0.227	0.232	0.239	0.247	0.253
	PQ_3	171	asnC	C	3	0.083mM PQ	0.113	0.11	0.115	0.118	0.117	0.12	0.124	0.12	0.13	0.123	0.126	0.13	0.132	0.134	0.136	0.14	0.141	0.144	0.151	0.153	0.155	0.158	0.164	0.168	0.173	0.175	0.181	0.184	0.188	0.193	0.2	0.206	0.211	0.217	0.224	0.228	0.234	0.241	0.248	0.252	0.258	0.264	0.271
	PQ_3	172	asnC	D	1	0.083mM PQ	0.119	0.116	0.121	0.125	0.126	0.13	0.136	0.129	0.14	0.135	0.139	0.144	0.148	0.152	0.156	0.16	0.163	0.168	0.175	0.18	0.184	0.19	0.195	0.199	0.206	0.21	0.217	0.222	0.229	0.235	0.239	0.248	0.254	0.259	0.263	0.273	0.276	0.287	0.3	0.295	0.298	0.305	0.31
	PQ_3	173	asnC	D	2	0.083mM PQ	0.112	0.112	0.115	0.118	0.12	0.123	0.126	0.125	0.131	0.13	0.133	0.138	0.142	0.146	0.15	0.156	0.159	0.165	0.171	0.177	0.181	0.186	0.192	0.197	0.203	0.208	0.214	0.219	0.228	0.233	0.237	0.247	0.256	0.263	0.262	0.271	0.273	0.279	0.293	0.291	0.293	0.3	0.307
	PQ_3	174	asnC	D	3	0.083mM PQ	0.112	0.112	0.115	0.118	0.12	0.123	0.127	0.125	0.131	0.131	0.134	0.138	0.143	0.147	0.151	0.155	0.16	0.165	0.17	0.176	0.18	0.186	0.191	0.196	0.203	0.207	0.215	0.22	0.229	0.235	0.242	0.25	0.256	0.262	0.257	0.268	0.268	0.277	0.296	0.29	0.296	0.303	0.312
	PQ_3	175	trh2	A	1	0.083mM PQ	0.105	0.102	0.104	0.105	0.107	0.11	0.113	0.11	0.115	0.114	0.116	0.119	0.121	0.124	0.126	0.131	0.132	0.136	0.142	0.147	0.15	0.156	0.159	0.163	0.167	0.17	0.177	0.179	0.184	0.188	0.194	0.198	0.203	0.208	0.214	0.218	0.224	0.231	0.242	0.246	0.252	0.26	0.267
	PQ_3	176	trh2	A	2	0.083mM PQ	0.103	0.101	0.103	0.105	0.107	0.109	0.112	0.111	0.115	0.115	0.117	0.119	0.122	0.124	0.127	0.131	0.134	0.138	0.143	0.147	0.152	0.157	0.16	0.164	0.167	0.17	0.176	0.178	0.184	0.189	0.194	0.198	0.204	0.208	0.212	0.219	0.224	0.235	0.246	0.246	0.251	0.256	0.264
	PQ_3	177	trh2	A	3	0.083mM PQ	0.1	0.099	0.1	0.101	0.103	0.105	0.108	0.106	0.11	0.11	0.112	0.115	0.118	0.121	0.123	0.128	0.13	0.134	0.14	0.144	0.148	0.153	0.157	0.159	0.163	0.166	0.172	0.175	0.182	0.185	0.19	0.195	0.201	0.207	0.21	0.218	0.223	0.231	0.241	0.242	0.249	0.255	0.261
	PQ_3	178	trh2	B	1	0.083mM PQ	0.097	0.097	0.098	0.099	0.1	0.102	0.104	0.103	0.106	0.106	0.107	0.11	0.112	0.114	0.117	0.119	0.122	0.125	0.13	0.132	0.136	0.141	0.145	0.149	0.152	0.154	0.158	0.161	0.166	0.169	0.173	0.179	0.187	0.189	0.19	0.197	0.202	0.21	0.215	0.219	0.225	0.23	0.236
	PQ_3	179	trh2	B	2	0.083mM PQ	0.102	0.099	0.1	0.101	0.102	0.105	0.107	0.105	0.107	0.108	0.109	0.112	0.114	0.116	0.118	0.122	0.124	0.127	0.132	0.136	0.14	0.145	0.149	0.152	0.156	0.157	0.162	0.164	0.171	0.174	0.177	0.183	0.189	0.193	0.195	0.202	0.207	0.214	0.22	0.224	0.23	0.236	0.241
	PQ_3	180	trh2	B	3	0.083mM PQ	0.102	0.101	0.101	0.102	0.103	0.105	0.107	0.106	0.107	0.109	0.11	0.113	0.114	0.116	0.119	0.122	0.124	0.127	0.131	0.135	0.138	0.142	0.147	0.148	0.153	0.153	0.158	0.159	0.163	0.167	0.168	0.172	0.176	0.184	0.188	0.188	0.201	0.201	0.204	0.213	0.217	0.22	0.224
	PQ_3	181	trh2	C	1	0.083mM PQ	0.106	0.107	0.109	0.111	0.113	0.117	0.121	0.117	0.124	0.122	0.124	0.127	0.131	0.134	0.137	0.142	0.145	0.149	0.155	0.16	0.165	0.168	0.172	0.176	0.179	0.182	0.185	0.189	0.19	0.197	0.203	0.202	0.207	0.213	0.218	0.225	0.231	0.235	0.245	0.245	0.247	0.255	0.258
	PQ_3	182	trh2	C	2	0.083mM PQ	0.109	0.109	0.111	0.113	0.116	0.119	0.124	0.119	0.128	0.124	0.125	0.127	0.131	0.134	0.137	0.142	0.144	0.148	0.154	0.158	0.162	0.167	0.17	0.174	0.177	0.179	0.183	0.187	0.191	0.198	0.204	0.208	0.213	0.218	0.225	0.231	0.238	0.245	0.255	0.257	0.263	0.272	0.278
	PQ_3	183	trh2	C	3	0.083mM PQ	0.11	0.111	0.112	0.114	0.117	0.122	0.126	0.122	0.131	0.127	0.128	0.131	0.134	0.137	0.139	0.144	0.147	0.151	0.157	0.161	0.165	0.17	0.173	0.177	0.18	0.184	0.188	0.191	0.195	0.202	0.206	0.21	0.216	0.222	0.226	0.234	0.241	0.249	0.262	0.263	0.268	0.277	0.284
	PQ_3	184	trh2	D	1	0.083mM PQ	0.11	0.112	0.113	0.115	0.118	0.121	0.124	0.122	0.128	0.125	0.127	0.129	0.132	0.136	0.138	0.142	0.145	0.149	0.153	0.157	0.161	0.165	0.168	0.171	0.175	0.179	0.183	0.187	0.192	0.198	0.201	0.207	0.211	0.219	0.221	0.23	0.234	0.241	0.252	0.254	0.257	0.265	0.277
	PQ_3	185	trh2	D	2	0.083mM PQ	0.112	0.114	0.115	0.117	0.121	0.124	0.128	0.124	0.129	0.128	0.129	0.131	0.135	0.138	0.14	0.144	0.146	0.151	0.155	0.159	0.163	0.167	0.17	0.173	0.177	0.181	0.185	0.189	0.194	0.2	0.203	0.209	0.215	0.221	0.225	0.233	0.237	0.242	0.254	0.253	0.258	0.268	0.279
	PQ_3	186	trh2	D	3	0.083mM PQ	0.12	0.12	0.121	0.124	0.128	0.132	0.137	0.129	0.134	0.134	0.135	0.137	0.141	0.144	0.148	0.152	0.155	0.159	0.164	0.169	0.173	0.178	0.182	0.185	0.19	0.194	0.198	0.201	0.206	0.213	0.215	0.222	0.228	0.236	0.239	0.246	0.251	0.257	0.272	0.278	0.283	0.291	0.298
	PQ_3	187	ura3	A	1	0.083mM PQ	0.111	0.108	0.108	0.109	0.112	0.114	0.116	0.113	0.116	0.117	0.118	0.12	0.122	0.124	0.126	0.129	0.131	0.135	0.14	0.143	0.147	0.153	0.157	0.16	0.166	0.168	0.176	0.178	0.184	0.189	0.193	0.201	0.205	0.213	0.215	0.224	0.228	0.238	0.248	0.254	0.261	0.272	0.28
	PQ_3	188	ura3	A	2	0.083mM PQ	0.107	0.105	0.105	0.106	0.109	0.112	0.114	0.111	0.114	0.114	0.115	0.118	0.121	0.123	0.125	0.129	0.131	0.135	0.139	0.143	0.147	0.151	0.155	0.159	0.164	0.168	0.173	0.176	0.184	0.189	0.194	0.202	0.208	0.213	0.22	0.226	0.233	0.241	0.25	0.254	0.261	0.268	0.276
	PQ_3	189	ura3	A	3	0.083mM PQ	0.111	0.107	0.108	0.109	0.111	0.113	0.116	0.112	0.115	0.116	0.117	0.12	0.122	0.125	0.125	0.129	0.132	0.136	0.141	0.145	0.148	0.152	0.157	0.162	0.165	0.17	0.176	0.18	0.187	0.192	0.198	0.203	0.211	0.217	0.221	0.23	0.236	0.243	0.253	0.256	0.261	0.27	0.279
	PQ_3	190	ura3	B	1	0.083mM PQ	0.105	0.104	0.106	0.108	0.11	0.113	0.117	0.113	0.117	0.119	0.121	0.123	0.127	0.131	0.133	0.138	0.142	0.146	0.152	0.157	0.161	0.166	0.171	0.175	0.179	0.183	0.189	0.196	0.202	0.207	0.212	0.215	0.217	0.225	0.23	0.236	0.241	0.247	0.255	0.262	0.268	0.274	0.279
	PQ_3	191	blank				0.117	0.112	0.116	0.119	0.121	0.123	0.127	0.118	0.126	0.121	0.121	0.122	0.125	0.125	0.125	0.127	0.126	0.126	0.13	0.13	0.131	0.132	0.131	0.132	0.131	0.13	0.133	0.132	0.132	0.134	0.135	0.134	0.135	0.135	0.135	0.136	0.138	0.138	0.139	0.138	0.138	0.14	0.138
	PQ_3	192	ura3	B	2	0.083mM PQ	0.136	0.136	0.142	0.147	0.152	0.157	0.163	0.15	0.16	0.158	0.159	0.163	0.168	0.172	0.177	0.18	0.184	0.188	0.195	0.2	0.205	0.209	0.213	0.217	0.221	0.226	0.231	0.237	0.24	0.249	0.25	0.255	0.258	0.271	0.273	0.276	0.279	0.286	0.289	0.308	0.315	0.324	0.328
	PQ_3	193	ura3	B	3	0.083mM PQ	0.121	0.122	0.13	0.134	0.139	0.143	0.148	0.14	0.148	0.146	0.148	0.152	0.156	0.161	0.164	0.168	0.172	0.177	0.183	0.188	0.192	0.197	0.201	0.205	0.208	0.214	0.219	0.225	0.226	0.238	0.24	0.241	0.245	0.258	0.26	0.262	0.268	0.272	0.275	0.293	0.3	0.306	0.31
	PQ_3	194	ura3	C	1	0.083mM PQ	0.118	0.119	0.123	0.127	0.132	0.135	0.141	0.132	0.14	0.138	0.139	0.14	0.143	0.147	0.149	0.152	0.154	0.158	0.165	0.168	0.172	0.174	0.177	0.183	0.184	0.191	0.192	0.198	0.201	0.211	0.211	0.216	0.219	0.229	0.234	0.238	0.241	0.245	0.252	0.266	0.271	0.279	0.283
	PQ_3	195	ura3	C	2	0.083mM PQ	0.112	0.112	0.116	0.119	0.123	0.128	0.133	0.126	0.134	0.132	0.134	0.136	0.14	0.143	0.145	0.149	0.152	0.156	0.16	0.165	0.17	0.175	0.179	0.182	0.186	0.189	0.194	0.199	0.202	0.211	0.213	0.219	0.221	0.231	0.235	0.238	0.246	0.247	0.254	0.269	0.277	0.286	0.293
	PQ_3	196	ura3	C	3	0.083mM PQ	0.111	0.11	0.113	0.116	0.12	0.124	0.129	0.125	0.13	0.13	0.131	0.133	0.137	0.14	0.143	0.146	0.149	0.152	0.158	0.162	0.166	0.17	0.175	0.179	0.182	0.186	0.191	0.195	0.198	0.208	0.212	0.214	0.216	0.227	0.231	0.235	0.244	0.246	0.249	0.263	0.27	0.279	0.283
	PQ_3	197	ura3	D	1	0.083mM PQ	0.106	0.102	0.104	0.104	0.107	0.108	0.11	0.109	0.112	0.112	0.113	0.116	0.118	0.12	0.122	0.125	0.127	0.131	0.135	0.14	0.143	0.147	0.151	0.155	0.16	0.163	0.168	0.173	0.177	0.182	0.185	0.19	0.197	0.204	0.209	0.221	0.224	0.23	0.236	0.241	0.246	0.251	0.256
	PQ_3	198	ura3	D	2	0.083mM PQ	0.106	0.105	0.106	0.107	0.109	0.112	0.114	0.112	0.116	0.116	0.117	0.119	0.121	0.124	0.127	0.129	0.131	0.134	0.14	0.144	0.146	0.151	0.156	0.159	0.163	0.167	0.171	0.174	0.18	0.185	0.187	0.195	0.201	0.208	0.213	0.216	0.222	0.228	0.231	0.239	0.246	0.253	0.258
	PQ_3	199	ura3	D	3	0.083mM PQ	0.103	0.101	0.103	0.104	0.107	0.109	0.111	0.11	0.113	0.114	0.115	0.117	0.119	0.122	0.123	0.126	0.128	0.132	0.137	0.14	0.143	0.146	0.15	0.154	0.158	0.162	0.165	0.169	0.173	0.179	0.181	0.189	0.196	0.201	0.207	0.211	0.218	0.22	0.223	0.235	0.241	0.248	0.254
	PQ_3	200	blank				0.085	0.082	0.082	0.083	0.084	0.085	0.086	0.084	0.084	0.085	0.085	0.085	0.086	0.086	0.086	0.087	0.086	0.087	0.088	0.088	0.088	0.088	0.089	0.089	0.089	0.089	0.089	0.09	0.09	0.091	0.091	0.091	0.091	0.091	0.091	0.092	0.093	0.093	0.093	0.093	0.093	0.094	0.093
	PQ_3	201	blank				0.103	0.091	0.093	0.095	0.097	0.1	0.104	0.097	0.103	0.099	0.099	0.099	0.1	0.1	0.1	0.102	0.102	0.102	0.104	0.105	0.105	0.106	0.106	0.107	0.109	0.109	0.108	0.11	0.11	0.111	0.112	0.111	0.112	0.112	0.113	0.114	0.115	0.114	0.116	0.117	0.117	0.118	0.117
	PQ_3	202	trh3	A	1	0.083mM PQ	0.096	0.094	0.096	0.098	0.1	0.102	0.103	0.102	0.107	0.106	0.107	0.109	0.111	0.113	0.116	0.119	0.121	0.125	0.128	0.134	0.136	0.14	0.145	0.15	0.155	0.159	0.161	0.167	0.171	0.176	0.179	0.185	0.19	0.195	0.202	0.207	0.215	0.22	0.227	0.231	0.236	0.242	0.247
	PQ_3	203	trh3	A	2	0.083mM PQ	0.093	0.093	0.094	0.095	0.096	0.098	0.1	0.099	0.103	0.103	0.105	0.107	0.109	0.111	0.113	0.116	0.119	0.122	0.127	0.131	0.134	0.139	0.144	0.148	0.152	0.156	0.16	0.165	0.169	0.174	0.178	0.184	0.191	0.196	0.202	0.208	0.215	0.221	0.226	0.233	0.239	0.244	0.25
	PQ_3	204	trh3	A	3	0.083mM PQ	0.092	0.091	0.093	0.093	0.094	0.095	0.097	0.097	0.1	0.101	0.103	0.105	0.107	0.109	0.112	0.114	0.117	0.121	0.124	0.129	0.133	0.138	0.142	0.147	0.151	0.155	0.158	0.163	0.167	0.172	0.176	0.182	0.189	0.194	0.2	0.207	0.213	0.219	0.224	0.231	0.237	0.242	0.247
	PQ_3	205	trh3	B	1	0.083mM PQ	0.093	0.093	0.094	0.094	0.095	0.096	0.098	0.098	0.1	0.101	0.102	0.104	0.105	0.107	0.109	0.112	0.113	0.116	0.12	0.124	0.126	0.13	0.134	0.139	0.143	0.148	0.15	0.156	0.16	0.164	0.167	0.173	0.178	0.184	0.189	0.197	0.202	0.209	0.216	0.223	0.227	0.234	0.241
	PQ_3	206	trh3	B	2	0.083mM PQ	0.095	0.095	0.096	0.095	0.097	0.098	0.1	0.099	0.101	0.102	0.104	0.105	0.107	0.11	0.112	0.113	0.116	0.119	0.123	0.127	0.129	0.134	0.137	0.142	0.146	0.151	0.154	0.159	0.163	0.169	0.171	0.178	0.183	0.189	0.194	0.202	0.208	0.215	0.22	0.226	0.232	0.237	0.243
	PQ_3	207	trh3	B	3	0.083mM PQ	0.095	0.095	0.095	0.096	0.097	0.098	0.1	0.1	0.101	0.102	0.104	0.106	0.108	0.109	0.111	0.114	0.116	0.12	0.124	0.127	0.13	0.134	0.139	0.143	0.147	0.152	0.155	0.16	0.164	0.168	0.171	0.178	0.183	0.191	0.196	0.204	0.209	0.215	0.222	0.229	0.235	0.242	0.247
	PQ_3	208	trh3	C	1	0.083mM PQ	0.097	0.096	0.097	0.098	0.099	0.1	0.102	0.102	0.103	0.106	0.107	0.11	0.113	0.115	0.118	0.121	0.124	0.129	0.133	0.137	0.142	0.145	0.151	0.155	0.159	0.164	0.168	0.174	0.179	0.187	0.192	0.198	0.203	0.211	0.215	0.222	0.227	0.233	0.24	0.244	0.251	0.255	0.261
	PQ_3	209	trh3	C	2	0.083mM PQ	0.111	0.105	0.105	0.105	0.107	0.11	0.112	0.109	0.111	0.113	0.116	0.118	0.121	0.124	0.126	0.131	0.135	0.139	0.144	0.15	0.154	0.159	0.165	0.169	0.175	0.183	0.187	0.192	0.201	0.208	0.21	0.218	0.221	0.231	0.232	0.241	0.241	0.253	0.26	0.258	0.267	0.271	0.277
	PQ_3	210	blank			0.083mM PQ	0.088	0.082	0.082	0.082	0.083	0.084	0.084	0.081	0.081	0.082	0.082	0.082	0.082	0.083	0.083	0.083	0.083	0.084	0.084	0.084	0.084	0.085	0.085	0.085	0.086	0.085	0.085	0.086	0.086	0.087	0.087	0.086	0.087	0.087	0.087	0.087	0.088	0.088	0.088	0.089	0.089	0.089	0.089
	PQ_3	211	trh3	C	3	0.083mM PQ	0.109	0.107	0.109	0.111	0.113	0.116	0.118	0.116	0.123	0.121	0.123	0.125	0.129	0.132	0.135	0.14	0.143	0.148	0.153	0.159	0.164	0.169	0.174	0.179	0.186	0.192	0.197	0.204	0.21	0.218	0.225	0.234	0.242	0.247	0.254	0.261	0.268	0.276	0.284	0.286	0.292	0.299	0.304
	PQ_3	212	trh3	D	1	0.083mM PQ	0.104	0.102	0.104	0.105	0.107	0.109	0.111	0.108	0.113	0.113	0.114	0.115	0.119	0.121	0.123	0.126	0.128	0.131	0.137	0.141	0.145	0.149	0.153	0.158	0.163	0.167	0.172	0.177	0.181	0.188	0.193	0.199	0.207	0.212	0.217	0.225	0.233	0.241	0.251	0.253	0.261	0.269	0.276
	PQ_3	213	trh3	D	2	0.083mM PQ	0.097	0.097	0.099	0.1	0.101	0.102	0.104	0.104	0.107	0.107	0.109	0.111	0.114	0.115	0.118	0.121	0.124	0.128	0.132	0.136	0.14	0.145	0.149	0.154	0.16	0.169	0.166	0.176	0.178	0.183	0.188	0.197	0.201	0.207	0.214	0.22	0.228	0.235	0.246	0.249	0.26	0.265	0.272
	PQ_3	214	trh3	D	3	0.083mM PQ	0.097	0.097	0.099	0.099	0.101	0.102	0.103	0.103	0.106	0.107	0.108	0.111	0.114	0.115	0.117	0.121	0.123	0.127	0.13	0.135	0.139	0.143	0.149	0.153	0.157	0.165	0.166	0.173	0.175	0.181	0.188	0.193	0.198	0.205	0.211	0.218	0.224	0.232	0.238	0.245	0.253	0.258	0.266
	PQ_3	215	trh4	A	1	0.083mM PQ	0.098	0.098	0.1	0.1	0.101	0.103	0.105	0.105	0.108	0.109	0.11	0.113	0.116	0.118	0.121	0.125	0.127	0.133	0.135	0.141	0.143	0.148	0.152	0.157	0.164	0.168	0.167	0.172	0.175	0.177	0.183	0.187	0.192	0.197	0.201	0.207	0.214	0.222	0.229	0.236	0.243	0.248	0.255
	PQ_3	216	trh4	A	2	0.083mM PQ	0.097	0.098	0.1	0.1	0.101	0.103	0.105	0.105	0.108	0.11	0.112	0.114	0.117	0.12	0.122	0.126	0.13	0.137	0.141	0.149	0.151	0.154	0.159	0.164	0.176	0.181	0.174	0.193	0.189	0.193	0.195	0.204	0.209	0.202	0.208	0.21	0.216	0.221	0.232	0.24	0.246	0.25	0.258
	PQ_3	217	trh4	A	3	0.083mM PQ	0.099	0.099	0.101	0.101	0.103	0.104	0.106	0.107	0.109	0.111	0.112	0.115	0.119	0.121	0.123	0.128	0.131	0.138	0.14	0.147	0.149	0.155	0.159	0.166	0.165	0.178	0.174	0.178	0.191	0.198	0.188	0.197	0.204	0.204	0.207	0.214	0.22	0.226	0.234	0.238	0.249	0.253	0.258
	PQ_3	218	trh4	B	1	0.083mM PQ	0.094	0.091	0.092	0.093	0.094	0.096	0.097	0.097	0.099	0.099	0.101	0.102	0.105	0.106	0.108	0.111	0.113	0.118	0.12	0.123	0.126	0.13	0.134	0.142	0.145	0.15	0.151	0.161	0.158	0.159	0.165	0.167	0.168	0.175	0.175	0.18	0.186	0.192	0.199	0.205	0.212	0.219	0.225
	PQ_3	219	trh4	B	2	0.083mM PQ	0.095	0.095	0.095	0.095	0.096	0.098	0.099	0.099	0.101	0.102	0.104	0.105	0.108	0.109	0.111	0.114	0.117	0.12	0.123	0.127	0.129	0.133	0.139	0.144	0.148	0.149	0.155	0.157	0.159	0.163	0.169	0.172	0.176	0.182	0.183	0.19	0.196	0.203	0.21	0.215	0.223	0.23	0.235
	PQ_3	220	trh4	B	3	0.083mM PQ	0.094	0.093	0.094	0.094	0.095	0.096	0.097	0.098	0.098	0.1	0.101	0.104	0.106	0.107	0.109	0.112	0.114	0.118	0.122	0.126	0.128	0.131	0.136	0.138	0.142	0.146	0.148	0.151	0.156	0.158	0.161	0.168	0.169	0.175	0.178	0.185	0.189	0.198	0.204	0.209	0.217	0.222	0.23
	PQ_3	221	trh4	C	1	0.083mM PQ	0.106	0.103	0.107	0.11	0.111	0.114	0.117	0.115	0.122	0.12	0.122	0.123	0.125	0.128	0.13	0.133	0.136	0.139	0.143	0.147	0.15	0.153	0.158	0.162	0.165	0.171	0.173	0.177	0.183	0.186	0.191	0.196	0.198	0.206	0.208	0.217	0.223	0.231	0.237	0.241	0.249	0.256	0.262
	PQ_3	222	trh4	C	2	0.083mM PQ	0.103	0.101	0.104	0.105	0.107	0.109	0.111	0.109	0.114	0.114	0.115	0.117	0.12	0.123	0.125	0.129	0.132	0.136	0.138	0.144	0.147	0.151	0.155	0.159	0.164	0.17	0.172	0.176	0.177	0.181	0.185	0.194	0.196	0.201	0.207	0.214	0.22	0.228	0.235	0.241	0.248	0.254	0.261
	PQ_3	223	trh4	C	3	0.083mM PQ	0.101	0.1	0.102	0.104	0.105	0.106	0.109	0.108	0.112	0.113	0.115	0.117	0.121	0.123	0.125	0.129	0.132	0.137	0.14	0.145	0.149	0.152	0.156	0.16	0.165	0.171	0.17	0.177	0.178	0.186	0.189	0.196	0.2	0.205	0.211	0.218	0.225	0.232	0.239	0.246	0.253	0.258	0.264
	PQ_3	224	trh4	D	1	0.083mM PQ	0.091	0.091	0.094	0.095	0.096	0.098	0.1	0.1	0.102	0.103	0.105	0.107	0.11	0.113	0.115	0.118	0.122	0.127	0.128	0.136	0.135	0.139	0.146	0.151	0.155	0.161	0.16	0.167	0.165	0.171	0.176	0.18	0.184	0.188	0.193	0.2	0.207	0.214	0.221	0.227	0.234	0.239	0.246
	PQ_3	225	trh4	D	2	0.083mM PQ	0.093	0.093	0.095	0.096	0.098	0.099	0.101	0.102	0.104	0.105	0.107	0.11	0.113	0.116	0.118	0.123	0.126	0.132	0.133	0.142	0.143	0.148	0.152	0.157	0.156	0.17	0.164	0.176	0.172	0.18	0.182	0.188	0.191	0.195	0.2	0.205	0.213	0.22	0.227	0.234	0.24	0.245	0.252
	PQ_3	226	trh4	D	3	0.083mM PQ	0.093	0.094	0.096	0.097	0.099	0.1	0.102	0.103	0.106	0.107	0.108	0.111	0.115	0.117	0.12	0.124	0.13	0.135	0.14	0.143	0.144	0.15	0.152	0.162	0.164	0.173	0.169	0.178	0.177	0.18	0.179	0.188	0.194	0.2	0.202	0.21	0.216	0.223	0.23	0.235	0.242	0.247	0.255
	PQ_3	227	asnC	A	1	0.333mM PQ	0.095	0.094	0.096	0.097	0.098	0.1	0.101	0.102	0.104	0.106	0.107	0.109	0.112	0.115	0.117	0.12	0.123	0.127	0.128	0.132	0.132	0.135	0.138	0.142	0.144	0.148	0.148	0.152	0.154	0.157	0.16	0.163	0.167	0.17	0.173	0.177	0.18	0.184	0.188	0.192	0.197	0.201	0.205
	PQ_3	228	asnC	A	2	0.333mM PQ	0.095	0.094	0.096	0.097	0.098	0.1	0.101	0.102	0.103	0.105	0.106	0.109	0.111	0.113	0.115	0.119	0.121	0.125	0.127	0.13	0.131	0.133	0.137	0.14	0.144	0.145	0.147	0.151	0.152	0.155	0.158	0.161	0.164	0.166	0.17	0.174	0.177	0.18	0.186	0.189	0.194	0.197	0.202
	PQ_3	229	asnC	A	3	0.333mM PQ	0.101	0.097	0.099	0.1	0.101	0.104	0.105	0.105	0.107	0.109	0.11	0.112	0.115	0.118	0.119	0.123	0.127	0.131	0.132	0.137	0.137	0.139	0.144	0.147	0.149	0.154	0.153	0.158	0.16	0.163	0.166	0.17	0.172	0.176	0.179	0.183	0.186	0.191	0.196	0.201	0.205	0.208	0.213
	PQ_3	230	asnC	B	1	0.333mM PQ	0.095	0.094	0.096	0.096	0.098	0.099	0.1	0.102	0.103	0.105	0.106	0.109	0.11	0.113	0.116	0.119	0.121	0.125	0.128	0.131	0.133	0.136	0.139	0.141	0.145	0.147	0.15	0.153	0.156	0.16	0.162	0.166	0.17	0.174	0.178	0.182	0.186	0.19	0.195	0.198	0.203	0.207	0.211
	PQ_3	231	asnC	B	2	0.333mM PQ	0.109	0.106	0.109	0.111	0.112	0.116	0.117	0.114	0.121	0.12	0.122	0.123	0.127	0.13	0.132	0.135	0.137	0.14	0.145	0.148	0.151	0.154	0.156	0.159	0.164	0.165	0.168	0.171	0.174	0.179	0.181	0.186	0.191	0.191	0.197	0.2	0.207	0.21	0.213	0.218	0.222	0.226	0.23
	PQ_3	232	asnC	B	3	0.333mM PQ	0.103	0.101	0.105	0.106	0.108	0.111	0.113	0.111	0.115	0.116	0.117	0.118	0.123	0.126	0.128	0.132	0.135	0.138	0.141	0.145	0.148	0.15	0.153	0.156	0.16	0.164	0.165	0.17	0.172	0.177	0.18	0.185	0.189	0.192	0.197	0.202	0.206	0.21	0.216	0.221	0.227	0.231	0.236
	PQ_3	233	asnC	C	1	0.333mM PQ	0.098	0.096	0.098	0.098	0.101	0.102	0.103	0.103	0.105	0.106	0.107	0.109	0.111	0.113	0.114	0.117	0.118	0.12	0.123	0.125	0.127	0.129	0.131	0.133	0.135	0.137	0.14	0.143	0.145	0.148	0.15	0.153	0.156	0.158	0.161	0.164	0.167	0.17	0.175	0.178	0.183	0.186	0.19
	PQ_3	234	asnC	C	2	0.333mM PQ	0.097	0.096	0.098	0.098	0.1	0.101	0.102	0.102	0.105	0.106	0.107	0.109	0.111	0.112	0.114	0.117	0.119	0.121	0.123	0.125	0.127	0.129	0.131	0.134	0.136	0.138	0.141	0.144	0.146	0.15	0.151	0.155	0.157	0.16	0.163	0.166	0.17	0.173	0.178	0.182	0.187	0.19	0.194
	PQ_3	235	asnC	C	3	0.333mM PQ	0.098	0.097	0.099	0.1	0.101	0.103	0.104	0.104	0.106	0.107	0.109	0.111	0.113	0.114	0.116	0.119	0.121	0.123	0.125	0.127	0.129	0.131	0.134	0.136	0.139	0.141	0.144	0.147	0.15	0.153	0.155	0.158	0.161	0.164	0.167	0.169	0.174	0.178	0.181	0.186	0.191	0.194	0.199
	PQ_3	236	asnC	D	1	0.333mM PQ	0.101	0.099	0.102	0.104	0.106	0.108	0.11	0.111	0.114	0.116	0.119	0.121	0.125	0.128	0.131	0.134	0.138	0.141	0.142	0.146	0.148	0.151	0.154	0.157	0.159	0.162	0.166	0.169	0.172	0.176	0.179	0.182	0.186	0.19	0.194	0.196	0.202	0.206	0.211	0.214	0.22	0.224	0.228
	PQ_3	237	asnC	D	2	0.333mM PQ	0.101	0.1	0.102	0.104	0.106	0.108	0.11	0.111	0.114	0.116	0.118	0.121	0.125	0.128	0.131	0.134	0.137	0.141	0.142	0.145	0.148	0.151	0.154	0.157	0.159	0.163	0.166	0.169	0.171	0.176	0.179	0.182	0.185	0.189	0.192	0.196	0.199	0.204	0.209	0.212	0.219	0.223	0.227
	PQ_3	238	asnC	D	3	0.333mM PQ	0.101	0.101	0.104	0.105	0.107	0.109	0.111	0.113	0.116	0.117	0.119	0.122	0.126	0.129	0.132	0.136	0.138	0.142	0.144	0.147	0.15	0.152	0.156	0.159	0.161	0.164	0.167	0.17	0.173	0.178	0.181	0.185	0.188	0.192	0.195	0.199	0.203	0.208	0.213	0.215	0.221	0.225	0.229
	PQ_3	239	trh2	A	1	0.333mM PQ	0.112	0.098	0.099	0.1	0.101	0.103	0.104	0.104	0.106	0.108	0.108	0.11	0.113	0.114	0.116	0.119	0.122	0.125	0.127	0.131	0.132	0.134	0.137	0.139	0.14	0.142	0.143	0.145	0.147	0.149	0.15	0.152	0.156	0.157	0.157	0.159	0.162	0.164	0.167	0.169	0.172	0.174	0.176
	PQ_3	240	trh2	A	2	0.333mM PQ	0.106	0.099	0.099	0.099	0.101	0.103	0.105	0.104	0.105	0.107	0.109	0.111	0.113	0.115	0.117	0.12	0.122	0.125	0.128	0.13	0.133	0.135	0.137	0.139	0.141	0.142	0.143	0.144	0.147	0.149	0.149	0.151	0.153	0.156	0.157	0.16	0.162	0.165	0.166	0.168	0.169	0.171	0.173
	PQ_3	241	trh2	A	3	0.333mM PQ	0.114	0.109	0.111	0.115	0.116	0.12	0.125	0.119	0.127	0.126	0.129	0.13	0.133	0.137	0.139	0.142	0.144	0.146	0.15	0.152	0.154	0.157	0.159	0.16	0.162	0.164	0.166	0.168	0.17	0.173	0.175	0.177	0.177	0.18	0.183	0.184	0.188	0.192	0.194	0.195	0.197	0.2	0.201
	PQ_3	242	trh2	B	1	0.333mM PQ	0.105	0.099	0.102	0.103	0.104	0.107	0.109	0.106	0.11	0.11	0.111	0.111	0.115	0.116	0.117	0.12	0.121	0.124	0.126	0.129	0.131	0.134	0.136	0.138	0.139	0.14	0.142	0.144	0.145	0.149	0.149	0.15	0.152	0.153	0.155	0.157	0.159	0.161	0.164	0.166	0.168	0.17	0.172
	PQ_3	243	trh2	B	2	0.333mM PQ	0.099	0.097	0.099	0.1	0.101	0.103	0.105	0.105	0.108	0.108	0.11	0.111	0.114	0.115	0.117	0.12	0.122	0.125	0.127	0.131	0.132	0.134	0.135	0.138	0.139	0.145	0.145	0.147	0.15	0.148	0.15	0.154	0.157	0.155	0.154	0.157	0.159	0.161	0.167	0.169	0.174	0.173	0.177
	PQ_3	244	trh2	B	3	0.333mM PQ	0.099	0.095	0.097	0.098	0.1	0.101	0.103	0.102	0.105	0.106	0.107	0.109	0.112	0.113	0.115	0.118	0.119	0.123	0.124	0.128	0.129	0.13	0.133	0.137	0.136	0.143	0.141	0.146	0.143	0.145	0.148	0.151	0.152	0.152	0.153	0.156	0.158	0.159	0.165	0.166	0.17	0.172	0.173
	PQ_3	245	trh2	C	1	0.333mM PQ	0.097	0.095	0.097	0.097	0.099	0.101	0.103	0.102	0.105	0.106	0.107	0.109	0.112	0.113	0.115	0.118	0.12	0.124	0.125	0.13	0.129	0.131	0.133	0.136	0.138	0.141	0.141	0.145	0.144	0.147	0.148	0.149	0.153	0.156	0.154	0.156	0.158	0.161	0.163	0.167	0.169	0.171	0.173
	PQ_3	246	trh2	C	2	0.333mM PQ	0.099	0.096	0.098	0.099	0.101	0.102	0.104	0.104	0.106	0.107	0.108	0.11	0.113	0.115	0.117	0.12	0.122	0.127	0.128	0.131	0.131	0.133	0.137	0.139	0.139	0.143	0.142	0.148	0.145	0.151	0.148	0.151	0.157	0.154	0.156	0.159	0.16	0.162	0.166	0.168	0.17	0.174	0.174
	PQ_3	247	trh2	C	3	0.333mM PQ	0.097	0.096	0.098	0.098	0.1	0.102	0.103	0.103	0.105	0.106	0.108	0.11	0.113	0.114	0.116	0.119	0.121	0.125	0.126	0.131	0.13	0.132	0.135	0.138	0.139	0.142	0.141	0.147	0.145	0.149	0.148	0.15	0.154	0.155	0.155	0.157	0.16	0.163	0.165	0.168	0.172	0.171	0.176
	PQ_3	248	trh2	D	1	0.333mM PQ	0.101	0.098	0.099	0.1	0.102	0.104	0.105	0.105	0.107	0.108	0.109	0.111	0.113	0.115	0.117	0.119	0.121	0.123	0.125	0.126	0.128	0.129	0.132	0.134	0.135	0.136	0.137	0.139	0.142	0.144	0.145	0.147	0.148	0.15	0.152	0.153	0.156	0.158	0.161	0.163	0.166	0.167	0.17
	PQ_3	249	trh2	D	2	0.333mM PQ	0.113	0.104	0.105	0.106	0.109	0.111	0.113	0.11	0.112	0.114	0.115	0.117	0.119	0.121	0.124	0.127	0.128	0.132	0.132	0.135	0.136	0.138	0.14	0.144	0.145	0.146	0.147	0.152	0.154	0.154	0.156	0.157	0.159	0.164	0.164	0.165	0.169	0.172	0.177	0.178	0.18	0.182	0.186
	PQ_3	250	trh2	D	3	0.333mM PQ	0.105	0.102	0.103	0.104	0.106	0.107	0.109	0.109	0.11	0.112	0.113	0.115	0.117	0.12	0.121	0.123	0.125	0.127	0.129	0.131	0.133	0.134	0.136	0.138	0.14	0.141	0.142	0.144	0.146	0.148	0.149	0.151	0.153	0.156	0.157	0.159	0.162	0.163	0.166	0.168	0.17	0.172	0.174
	PQ_3	251	ura3	A	1	0.333mM PQ	0.126	0.116	0.119	0.124	0.126	0.129	0.132	0.126	0.135	0.131	0.133	0.133	0.137	0.14	0.142	0.144	0.146	0.149	0.154	0.157	0.158	0.16	0.163	0.166	0.169	0.17	0.173	0.175	0.178	0.182	0.184	0.187	0.19	0.192	0.194	0.198	0.202	0.206	0.21	0.21	0.214	0.219	0.221
	PQ_3	252	ura3	A	2	0.333mM PQ	0.12	0.113	0.116	0.118	0.121	0.125	0.13	0.12	0.129	0.124	0.126	0.127	0.13	0.134	0.135	0.137	0.139	0.142	0.146	0.149	0.15	0.152	0.156	0.159	0.163	0.164	0.167	0.171	0.172	0.177	0.18	0.182	0.186	0.188	0.191	0.194	0.199	0.203	0.208	0.211	0.215	0.219	0.223
	PQ_3	253	ura3	A	3	0.333mM PQ	0.106	0.103	0.105	0.106	0.108	0.11	0.112	0.11	0.115	0.114	0.115	0.116	0.12	0.122	0.124	0.126	0.128	0.132	0.134	0.136	0.138	0.14	0.143	0.146	0.149	0.152	0.154	0.159	0.159	0.163	0.166	0.168	0.172	0.175	0.177	0.182	0.186	0.191	0.195	0.2	0.205	0.209	0.213
	PQ_3	254	ura3	B	1	0.333mM PQ	0.106	0.102	0.105	0.107	0.11	0.113	0.115	0.113	0.118	0.119	0.12	0.122	0.126	0.128	0.131	0.134	0.137	0.142	0.143	0.149	0.149	0.15	0.154	0.157	0.159	0.164	0.164	0.169	0.17	0.173	0.175	0.178	0.182	0.184	0.187	0.191	0.195	0.199	0.203	0.207	0.21	0.214	0.217
	PQ_3	255	ura3	B	2	0.333mM PQ	0.11	0.105	0.108	0.11	0.113	0.116	0.118	0.117	0.122	0.122	0.123	0.126	0.131	0.133	0.135	0.139	0.142	0.149	0.149	0.153	0.153	0.155	0.159	0.161	0.165	0.168	0.169	0.173	0.177	0.178	0.181	0.182	0.19	0.19	0.193	0.196	0.2	0.204	0.209	0.212	0.217	0.221	0.225
	PQ_3	256	ura3	B	3	0.333mM PQ	0.104	0.101	0.104	0.105	0.109	0.111	0.114	0.115	0.118	0.118	0.12	0.121	0.127	0.128	0.132	0.136	0.139	0.143	0.144	0.15	0.15	0.152	0.155	0.158	0.161	0.165	0.165	0.171	0.17	0.174	0.175	0.179	0.182	0.187	0.188	0.191	0.195	0.2	0.204	0.208	0.212	0.216	0.219
	PQ_3	257	ura3	C	1	0.333mM PQ	0.102	0.098	0.1	0.101	0.103	0.106	0.108	0.107	0.111	0.11	0.112	0.113	0.116	0.119	0.121	0.124	0.126	0.131	0.133	0.136	0.137	0.139	0.143	0.147	0.149	0.152	0.153	0.158	0.158	0.161	0.164	0.166	0.169	0.173	0.174	0.179	0.182	0.186	0.191	0.196	0.199	0.204	0.207
	PQ_3	258	ura3	C	2	0.333mM PQ	0.101	0.098	0.1	0.101	0.104	0.106	0.108	0.107	0.112	0.111	0.112	0.114	0.117	0.12	0.121	0.125	0.127	0.132	0.133	0.137	0.138	0.14	0.144	0.148	0.15	0.155	0.154	0.159	0.162	0.162	0.164	0.166	0.168	0.172	0.175	0.18	0.184	0.187	0.192	0.196	0.2	0.205	0.208
	PQ_3	259	ura3	C	3	0.333mM PQ	0.102	0.098	0.1	0.101	0.104	0.106	0.108	0.106	0.111	0.111	0.112	0.114	0.117	0.119	0.121	0.124	0.126	0.13	0.132	0.135	0.136	0.139	0.143	0.145	0.148	0.151	0.152	0.156	0.159	0.161	0.162	0.166	0.169	0.172	0.174	0.177	0.181	0.185	0.189	0.193	0.197	0.201	0.205
	PQ_3	260	ura3	D	1	0.333mM PQ	0.107	0.1	0.1	0.102	0.104	0.106	0.108	0.106	0.109	0.11	0.111	0.113	0.115	0.117	0.119	0.121	0.123	0.127	0.129	0.132	0.134	0.137	0.139	0.141	0.144	0.145	0.148	0.149	0.154	0.155	0.156	0.161	0.162	0.166	0.165	0.168	0.173	0.176	0.178	0.181	0.184	0.188	0.191
	PQ_3	261	ura3	D	2	0.333mM PQ	0.117	0.112	0.115	0.12	0.122	0.126	0.13	0.124	0.131	0.13	0.131	0.132	0.135	0.137	0.139	0.142	0.143	0.145	0.15	0.153	0.155	0.158	0.16	0.162	0.167	0.168	0.171	0.174	0.177	0.181	0.184	0.186	0.186	0.191	0.192	0.196	0.199	0.201	0.203	0.209	0.211	0.214	0.216
	PQ_3	262	ura3	D	3	0.333mM PQ	0.122	0.115	0.118	0.121	0.123	0.126	0.131	0.124	0.131	0.128	0.129	0.13	0.133	0.136	0.137	0.14	0.142	0.146	0.149	0.151	0.154	0.155	0.159	0.161	0.165	0.166	0.168	0.171	0.174	0.178	0.182	0.182	0.187	0.189	0.19	0.196	0.201	0.203	0.209	0.21	0.214	0.219	0.221
	PQ_3	263	trh3	A	1	0.333mM PQ	0.106	0.097	0.099	0.103	0.106	0.111	0.115	0.113	0.117	0.116	0.119	0.12	0.122	0.124	0.126	0.13	0.131	0.135	0.138	0.142	0.145	0.146	0.15	0.152	0.155	0.157	0.158	0.162	0.164	0.167	0.171	0.171	0.174	0.176	0.178	0.182	0.187	0.187	0.193	0.195	0.197	0.201	0.204
	PQ_3	264	trh3	A	2	0.333mM PQ	0.105	0.098	0.101	0.102	0.104	0.106	0.108	0.107	0.11	0.11	0.111	0.113	0.116	0.118	0.12	0.123	0.125	0.129	0.132	0.136	0.137	0.139	0.143	0.145	0.148	0.15	0.152	0.155	0.157	0.159	0.163	0.164	0.168	0.17	0.172	0.177	0.18	0.182	0.188	0.19	0.194	0.197	0.201
	PQ_3	265	trh3	A	3	0.333mM PQ	0.106	0.102	0.104	0.105	0.107	0.11	0.112	0.11	0.114	0.113	0.114	0.115	0.118	0.12	0.122	0.126	0.128	0.131	0.134	0.138	0.14	0.142	0.144	0.147	0.15	0.152	0.153	0.157	0.159	0.162	0.165	0.167	0.171	0.172	0.174	0.179	0.182	0.185	0.19	0.192	0.196	0.2	0.204
	PQ_3	266	trh3	B	1	0.333mM PQ	0.12	0.109	0.11	0.112	0.115	0.117	0.121	0.115	0.119	0.117	0.118	0.119	0.122	0.125	0.126	0.129	0.13	0.134	0.137	0.141	0.143	0.145	0.149	0.152	0.155	0.156	0.159	0.162	0.165	0.169	0.173	0.175	0.179	0.18	0.181	0.187	0.192	0.195	0.202	0.202	0.207	0.212	0.216
	PQ_3	267	trh3	B	2	0.333mM PQ	0.108	0.102	0.104	0.106	0.107	0.109	0.111	0.109	0.112	0.113	0.113	0.115	0.117	0.12	0.12	0.123	0.126	0.13	0.132	0.135	0.138	0.14	0.144	0.147	0.15	0.152	0.154	0.159	0.162	0.164	0.166	0.17	0.176	0.178	0.177	0.183	0.186	0.19	0.198	0.199	0.203	0.207	0.211
	PQ_3	268	trh3	B	3	0.333mM PQ	0.108	0.103	0.105	0.106	0.108	0.111	0.112	0.11	0.113	0.113	0.114	0.115	0.118	0.12	0.121	0.124	0.125	0.13	0.132	0.136	0.138	0.141	0.144	0.149	0.151	0.154	0.154	0.161	0.162	0.165	0.163	0.169	0.175	0.176	0.175	0.183	0.184	0.19	0.197	0.199	0.203	0.207	0.211
	PQ_3	269	trh3	C	1	0.333mM PQ	0.117	0.109	0.11	0.112	0.114	0.116	0.118	0.115	0.117	0.119	0.12	0.122	0.126	0.128	0.13	0.134	0.137	0.143	0.144	0.151	0.151	0.153	0.157	0.162	0.164	0.175	0.171	0.178	0.181	0.182	0.185	0.189	0.193	0.198	0.2	0.207	0.211	0.215	0.222	0.226	0.234	0.239	0.244
	PQ_3	270	trh3	C	2	0.333mM PQ	0.117	0.109	0.11	0.111	0.114	0.116	0.118	0.116	0.118	0.12	0.121	0.124	0.126	0.129	0.132	0.136	0.138	0.143	0.146	0.15	0.153	0.155	0.159	0.164	0.165	0.167	0.172	0.176	0.18	0.183	0.185	0.192	0.196	0.2	0.202	0.207	0.212	0.217	0.224	0.225	0.232	0.236	0.241
	PQ_3	271	trh3	C	3	0.333mM PQ	0.137	0.129	0.133	0.139	0.14	0.144	0.148	0.141	0.148	0.146	0.149	0.151	0.155	0.158	0.162	0.166	0.169	0.172	0.177	0.18	0.183	0.186	0.189	0.193	0.197	0.199	0.203	0.206	0.211	0.216	0.219	0.222	0.225	0.23	0.232	0.236	0.244	0.249	0.252	0.256	0.259	0.263	0.266
	PQ_3	272	trh3	D	1	0.333mM PQ	0.161	0.14	0.142	0.145	0.147	0.152	0.157	0.143	0.149	0.146	0.148	0.15	0.152	0.155	0.157	0.16	0.162	0.164	0.169	0.173	0.173	0.175	0.178	0.18	0.184	0.185	0.188	0.19	0.194	0.197	0.199	0.202	0.205	0.208	0.207	0.213	0.216	0.22	0.227	0.226	0.231	0.234	0.238
	PQ_3	273	trh3	D	2	0.333mM PQ	0.124	0.116	0.118	0.121	0.123	0.127	0.132	0.122	0.128	0.125	0.126	0.128	0.131	0.133	0.135	0.138	0.139	0.143	0.146	0.15	0.151	0.153	0.156	0.159	0.162	0.164	0.168	0.169	0.173	0.177	0.18	0.181	0.185	0.187	0.189	0.194	0.198	0.201	0.207	0.207	0.212	0.217	0.22
	PQ_3	274	trh3	D	3	0.333mM PQ	0.128	0.121	0.123	0.126	0.128	0.133	0.137	0.128	0.134	0.132	0.133	0.134	0.137	0.14	0.142	0.144	0.145	0.149	0.153	0.157	0.158	0.16	0.163	0.167	0.169	0.17	0.175	0.177	0.18	0.185	0.188	0.189	0.192	0.194	0.196	0.202	0.205	0.208	0.214	0.215	0.22	0.224	0.229
	PQ_3	275	trh4	A	1	0.333mM PQ	0.129	0.123	0.125	0.13	0.132	0.138	0.142	0.133	0.14	0.138	0.139	0.141	0.144	0.147	0.149	0.152	0.154	0.158	0.163	0.166	0.167	0.17	0.173	0.176	0.179	0.18	0.182	0.182	0.186	0.188	0.19	0.193	0.197	0.198	0.199	0.204	0.207	0.212	0.219	0.217	0.221	0.226	0.229
	PQ_3	276	trh4	A	2	0.333mM PQ	0.116	0.115	0.117	0.12	0.121	0.126	0.129	0.126	0.131	0.131	0.132	0.134	0.137	0.14	0.142	0.145	0.148	0.152	0.156	0.158	0.16	0.163	0.165	0.168	0.171	0.172	0.174	0.176	0.179	0.182	0.184	0.187	0.19	0.192	0.193	0.198	0.201	0.205	0.212	0.213	0.216	0.22	0.224
	PQ_3	277	trh4	A	3	0.333mM PQ	0.117	0.114	0.114	0.117	0.118	0.121	0.124	0.121	0.125	0.125	0.126	0.128	0.131	0.134	0.136	0.139	0.142	0.146	0.149	0.152	0.154	0.156	0.159	0.16	0.164	0.166	0.168	0.169	0.171	0.174	0.176	0.178	0.182	0.183	0.185	0.19	0.193	0.197	0.203	0.204	0.208	0.213	0.217
	PQ_3	278	trh4	B	1	0.333mM PQ	0.108	0.102	0.104	0.107	0.108	0.11	0.112	0.11	0.112	0.113	0.113	0.114	0.117	0.119	0.121	0.122	0.124	0.128	0.131	0.134	0.135	0.139	0.142	0.144	0.146	0.149	0.15	0.152	0.154	0.156	0.156	0.159	0.162	0.163	0.164	0.168	0.17	0.173	0.177	0.18	0.183	0.185	0.189
	PQ_3	279	trh4	B	2	0.333mM PQ	0.115	0.105	0.105	0.107	0.108	0.111	0.112	0.11	0.113	0.113	0.114	0.115	0.118	0.119	0.121	0.123	0.125	0.128	0.131	0.134	0.137	0.14	0.143	0.146	0.148	0.15	0.152	0.152	0.154	0.156	0.158	0.159	0.162	0.167	0.165	0.169	0.171	0.174	0.179	0.181	0.185	0.188	0.191
	PQ_3	280	trh4	B	3	0.333mM PQ	0.105	0.099	0.099	0.1	0.101	0.104	0.106	0.104	0.106	0.107	0.108	0.109	0.112	0.114	0.116	0.118	0.12	0.123	0.127	0.129	0.131	0.134	0.137	0.14	0.142	0.142	0.143	0.145	0.148	0.149	0.15	0.153	0.156	0.156	0.157	0.16	0.162	0.166	0.168	0.17	0.173	0.175	0.177
	PQ_3	281	trh4	C	1	0.333mM PQ	0.143	0.128	0.134	0.14	0.141	0.146	0.152	0.142	0.15	0.148	0.15	0.152	0.155	0.157	0.159	0.164	0.165	0.167	0.173	0.179	0.181	0.185	0.187	0.19	0.195	0.196	0.197	0.201	0.201	0.207	0.21	0.209	0.207	0.213	0.213	0.214	0.22	0.222	0.22	0.226	0.229	0.232	0.233
	PQ_3	282	trh4	C	2	0.333mM PQ	0.132	0.124	0.131	0.135	0.135	0.138	0.142	0.134	0.143	0.139	0.14	0.142	0.145	0.148	0.149	0.152	0.154	0.158	0.163	0.166	0.168	0.17	0.173	0.176	0.178	0.179	0.179	0.182	0.184	0.189	0.19	0.192	0.196	0.197	0.199	0.203	0.205	0.21	0.214	0.214	0.218	0.223	0.226
	PQ_3	283	trh4	C	3	0.333mM PQ	0.128	0.124	0.131	0.136	0.136	0.14	0.145	0.138	0.146	0.143	0.145	0.146	0.149	0.152	0.154	0.156	0.158	0.162	0.166	0.169	0.171	0.173	0.176	0.179	0.181	0.183	0.184	0.186	0.188	0.192	0.195	0.195	0.197	0.2	0.202	0.206	0.209	0.212	0.215	0.218	0.221	0.225	0.228
	PQ_3	284	trh4	D	1	0.333mM PQ	0.114	0.113	0.118	0.123	0.125	0.129	0.134	0.128	0.136	0.132	0.134	0.135	0.138	0.142	0.143	0.146	0.148	0.152	0.157	0.16	0.162	0.166	0.168	0.17	0.173	0.175	0.177	0.177	0.18	0.183	0.184	0.188	0.19	0.192	0.192	0.195	0.198	0.202	0.208	0.208	0.211	0.215	0.218
	PQ_3	285	trh4	D	2	0.333mM PQ	0.116	0.115	0.122	0.128	0.131	0.136	0.141	0.131	0.139	0.136	0.138	0.139	0.143	0.147	0.148	0.151	0.152	0.156	0.163	0.165	0.167	0.171	0.173	0.175	0.179	0.179	0.181	0.182	0.184	0.188	0.189	0.193	0.196	0.197	0.198	0.202	0.205	0.209	0.215	0.215	0.218	0.223	0.225
	PQ_3	286	trh4	D	3	0.333mM PQ	0.136	0.13	0.138	0.144	0.146	0.152	0.158	0.143	0.149	0.147	0.149	0.151	0.154	0.158	0.16	0.164	0.164	0.168	0.175	0.178	0.181	0.183	0.187	0.189	0.191	0.192	0.194	0.195	0.198	0.202	0.203	0.207	0.21	0.21	0.211	0.216	0.219	0.223	0.229	0.229	0.232	0.237	0.24
	PQ_3	287	blank				0.114	0.1	0.103	0.105	0.105	0.107	0.112	0.1	0.105	0.102	0.102	0.101	0.102	0.103	0.102	0.102	0.101	0.102	0.104	0.103	0.104	0.103	0.104	0.105	0.105	0.105	0.104	0.104	0.103	0.106	0.106	0.105	0.105	0.105	0.105	0.105	0.106	0.106	0.106	0.106	0.106	0.106	0.106
	PQ_3	288	blank				0.114	0.094	0.095	0.096	0.097	0.098	0.101	0.093	0.095	0.093	0.093	0.092	0.094	0.093	0.093	0.093	0.092	0.092	0.094	0.094	0.093	0.094	0.094	0.094	0.094	0.094	0.093	0.094	0.093	0.095	0.095	0.094	0.094	0.094	0.094	0.094	0.094	0.095	0.095	0.095	0.095	0.095	0.095
	PQ_3	289	blank				0.129	0.102	0.101	0.102	0.102	0.104	0.106	0.094	0.097	0.096	0.096	0.094	0.096	0.095	0.094	0.095	0.094	0.093	0.095	0.095	0.095	0.095	0.095	0.094	0.095	0.095	0.095	0.095	0.095	0.096	0.097	0.096	0.096	0.096	0.095	0.096	0.096	0.096	0.097	0.096	0.096	0.097	0.097
	PQ_3	290	blank				0.108	0.091	0.091	0.092	0.093	0.094	0.096	0.089	0.091	0.09	0.09	0.089	0.091	0.091	0.09	0.091	0.09	0.09	0.091	0.091	0.091	0.091	0.092	0.091	0.092	0.092	0.091	0.092	0.091	0.093	0.093	0.092	0.093	0.092	0.092	0.093	0.093	0.093	0.093	0.093	0.093	0.094	0.094
	PQ_3	291	blank				0.122	0.117	0.127	0.134	0.134	0.139	0.143	0.132	0.145	0.135	0.137	0.136	0.139	0.141	0.142	0.143	0.141	0.144	0.147	0.148	0.148	0.15	0.151	0.153	0.155	0.155	0.155	0.154	0.155	0.159	0.161	0.159	0.161	0.159	0.161	0.162	0.164	0.165	0.166	0.165	0.168	0.168	0.167
	PQ_3	292	blank				0.148	0.139	0.15	0.157	0.158	0.164	0.174	0.149	0.165	0.153	0.153	0.153	0.155	0.159	0.159	0.159	0.156	0.16	0.163	0.164	0.162	0.165	0.165	0.167	0.168	0.168	0.168	0.165	0.167	0.17	0.17	0.169	0.169	0.169	0.17	0.17	0.172	0.173	0.175	0.174	0.175	0.175	0.175
	PQ_3	293	blank				0.116	0.113	0.125	0.132	0.134	0.139	0.146	0.129	0.141	0.132	0.132	0.131	0.133	0.135	0.136	0.136	0.133	0.136	0.139	0.138	0.138	0.139	0.14	0.141	0.142	0.141	0.141	0.14	0.141	0.144	0.144	0.143	0.144	0.143	0.144	0.145	0.146	0.147	0.147	0.146	0.148	0.148	0.147
	PQ_3	294	blank				0.129	0.121	0.13	0.137	0.138	0.144	0.151	0.135	0.148	0.138	0.138	0.136	0.139	0.14	0.14	0.14	0.138	0.141	0.143	0.142	0.142	0.143	0.144	0.145	0.145	0.145	0.145	0.144	0.145	0.147	0.148	0.146	0.146	0.146	0.147	0.147	0.149	0.148	0.148	0.148	0.15	0.15	0.15
	PQ_3	295	blank				0.123	0.116	0.125	0.13	0.132	0.137	0.143	0.13	0.141	0.133	0.133	0.134	0.136	0.137	0.137	0.138	0.135	0.138	0.14	0.14	0.14	0.141	0.143	0.143	0.144	0.144	0.144	0.143	0.144	0.146	0.147	0.147	0.147	0.146	0.146	0.147	0.149	0.149	0.151	0.15	0.151	0.15	0.15
	PQ_3	296	blank				0.128	0.117	0.127	0.132	0.135	0.14	0.145	0.134	0.144	0.137	0.137	0.137	0.138	0.139	0.139	0.139	0.137	0.139	0.142	0.141	0.14	0.142	0.143	0.144	0.145	0.144	0.143	0.142	0.144	0.147	0.147	0.146	0.146	0.145	0.145	0.146	0.147	0.147	0.149	0.148	0.148	0.148	0.149
	PQ_3	297	blank				0.113	0.095	0.099	0.101	0.102	0.104	0.107	0.099	0.107	0.102	0.101	0.1	0.102	0.103	0.102	0.103	0.101	0.103	0.105	0.104	0.105	0.105	0.106	0.106	0.107	0.106	0.106	0.107	0.107	0.109	0.109	0.109	0.11	0.109	0.11	0.11	0.111	0.111	0.112	0.113	0.114	0.113	0.114
	PQ_3	298	blank				0.108	0.095	0.099	0.103	0.103	0.106	0.11	0.103	0.109	0.104	0.103	0.103	0.105	0.106	0.107	0.106	0.104	0.107	0.109	0.109	0.109	0.11	0.111	0.112	0.112	0.111	0.111	0.111	0.112	0.114	0.114	0.113	0.115	0.113	0.115	0.116	0.116	0.117	0.118	0.117	0.119	0.118	0.119
	PQ_3	299	blank				0.127	0.106	0.109	0.113	0.113	0.116	0.118	0.108	0.113	0.111	0.11	0.109	0.111	0.111	0.112	0.113	0.109	0.112	0.114	0.114	0.114	0.115	0.116	0.115	0.117	0.117	0.117	0.116	0.116	0.12	0.12	0.119	0.12	0.119	0.119	0.12	0.121	0.122	0.123	0.123	0.123	0.123	0.123
	PQ_3	300	blank				0.114	0.098	0.1	0.101	0.102	0.104	0.11	0.1	0.104	0.102	0.102	0.101	0.103	0.104	0.105	0.105	0.103	0.106	0.107	0.106	0.106	0.108	0.108	0.108	0.11	0.108	0.108	0.109	0.109	0.112	0.113	0.112	0.113	0.112	0.113	0.114	0.116	0.116	0.117	0.116	0.118	0.119	0.119
	PQ_4	101	blank				0.08	0.079	0.08	0.079	0.078	0.079	0.079	0.08	0.079	0.08	0.079	0.08	0.081	0.081	0.082	0.082	0.084	0.083	0.083	0.083	0.083	0.086	0.087	0.087	0.083	0.086	0.088	0.087	0.086	0.084	0.087	0.084	0.086	0.088	0.088	0.088	0.089	0.086	0.087	0.089	0.086	0.089	0.089
	PQ_4	102	rosR	A	1		0.094	0.097	0.099	0.1	0.102	0.103	0.106	0.109	0.11	0.114	0.116	0.122	0.125	0.129	0.134	0.14	0.145	0.149	0.156	0.162	0.165	0.175	0.178	0.189	0.195	0.204	0.21	0.215	0.221	0.228	0.233	0.237	0.244	0.251	0.258	0.263	0.266	0.272	0.278	0.287	0.294	0.294	0.291
	PQ_4	103	rosR	A	2		0.093	0.097	0.098	0.099	0.101	0.103	0.106	0.108	0.11	0.114	0.116	0.121	0.124	0.129	0.135	0.139	0.145	0.149	0.156	0.162	0.167	0.175	0.179	0.188	0.195	0.203	0.21	0.218	0.223	0.229	0.236	0.241	0.249	0.256	0.262	0.27	0.275	0.277	0.286	0.29	0.291	0.294	0.297
	PQ_4	104	rosR	A	3		0.094	0.097	0.098	0.1	0.101	0.104	0.106	0.109	0.111	0.114	0.116	0.122	0.125	0.131	0.136	0.141	0.146	0.151	0.159	0.163	0.17	0.176	0.181	0.189	0.196	0.202	0.211	0.219	0.223	0.229	0.234	0.239	0.244	0.25	0.257	0.263	0.267	0.268	0.274	0.281	0.283	0.286	0.285
	PQ_4	105	rosR	B	1		0.093	0.096	0.098	0.099	0.101	0.103	0.105	0.108	0.111	0.115	0.117	0.123	0.126	0.132	0.136	0.142	0.146	0.153	0.158	0.165	0.169	0.177	0.183	0.191	0.197	0.206	0.212	0.219	0.224	0.23	0.235	0.239	0.246	0.252	0.257	0.262	0.265	0.268	0.274	0.283	0.286	0.288	0.288
	PQ_4	106	rosR	B	2		0.094	0.097	0.099	0.1	0.102	0.104	0.106	0.11	0.113	0.116	0.119	0.124	0.127	0.135	0.138	0.144	0.148	0.154	0.162	0.166	0.172	0.178	0.185	0.193	0.199	0.209	0.214	0.222	0.227	0.232	0.237	0.241	0.249	0.255	0.259	0.264	0.266	0.27	0.274	0.282	0.285	0.288	0.287
	PQ_4	107	rosR	B	3		0.098	0.1	0.102	0.103	0.105	0.108	0.11	0.114	0.117	0.121	0.125	0.13	0.134	0.141	0.146	0.152	0.157	0.163	0.168	0.174	0.18	0.192	0.197	0.204	0.214	0.218	0.226	0.232	0.237	0.243	0.248	0.252	0.259	0.262	0.268	0.27	0.275	0.277	0.283	0.29	0.296	0.295	0.296
	PQ_4	108	rosR	C	1		0.094	0.096	0.097	0.097	0.099	0.101	0.102	0.106	0.107	0.111	0.112	0.117	0.12	0.125	0.129	0.134	0.138	0.143	0.149	0.155	0.158	0.166	0.172	0.18	0.186	0.193	0.201	0.21	0.214	0.219	0.224	0.228	0.233	0.238	0.244	0.248	0.252	0.255	0.257	0.264	0.265	0.268	0.269
	PQ_4	109	rosR	C	2		0.098	0.101	0.101	0.102	0.104	0.106	0.107	0.111	0.111	0.115	0.117	0.123	0.125	0.13	0.136	0.141	0.144	0.152	0.158	0.162	0.164	0.174	0.181	0.188	0.195	0.203	0.209	0.216	0.221	0.224	0.229	0.229	0.233	0.241	0.249	0.248	0.254	0.257	0.258	0.272	0.273	0.273	0.276
	PQ_4	110	blank				0.082	0.08	0.08	0.078	0.079	0.08	0.08	0.081	0.079	0.081	0.08	0.081	0.081	0.082	0.082	0.082	0.081	0.082	0.082	0.083	0.08	0.082	0.082	0.082	0.082	0.084	0.083	0.085	0.085	0.082	0.085	0.082	0.082	0.086	0.086	0.086	0.086	0.083	0.082	0.086	0.083	0.087	0.086
	PQ_4	111	rosR	C	3		0.101	0.099	0.102	0.102	0.103	0.105	0.106	0.111	0.111	0.116	0.118	0.123	0.126	0.13	0.136	0.141	0.147	0.151	0.158	0.164	0.169	0.178	0.183	0.196	0.195	0.206	0.215	0.217	0.224	0.229	0.237	0.238	0.246	0.252	0.259	0.268	0.272	0.273	0.28	0.286	0.292	0.293	0.294
	PQ_4	112	rosR	D	1		0.11	0.111	0.112	0.112	0.115	0.116	0.118	0.122	0.122	0.127	0.128	0.134	0.137	0.14	0.146	0.152	0.157	0.162	0.168	0.174	0.178	0.187	0.193	0.201	0.207	0.214	0.222	0.23	0.236	0.24	0.253	0.257	0.266	0.277	0.28	0.292	0.295	0.298	0.311	0.32	0.319	0.326	0.332
	PQ_4	113	rosR	D	2		0.094	0.094	0.096	0.097	0.099	0.1	0.102	0.105	0.107	0.111	0.114	0.118	0.122	0.125	0.132	0.137	0.143	0.147	0.154	0.16	0.166	0.173	0.179	0.188	0.194	0.198	0.209	0.215	0.222	0.226	0.235	0.242	0.249	0.257	0.263	0.271	0.275	0.277	0.287	0.293	0.291	0.296	0.305
	PQ_4	114	rosR	D	3		0.098	0.097	0.099	0.1	0.102	0.105	0.107	0.11	0.112	0.116	0.119	0.124	0.129	0.134	0.14	0.147	0.155	0.159	0.168	0.173	0.179	0.186	0.192	0.2	0.207	0.211	0.222	0.228	0.237	0.246	0.252	0.262	0.273	0.281	0.288	0.295	0.299	0.304	0.316	0.325	0.326	0.324	0.336
	PQ_4	115	VNG0194H	A	1		0.092	0.091	0.092	0.093	0.094	0.096	0.098	0.1	0.1	0.103	0.105	0.11	0.112	0.114	0.123	0.127	0.136	0.133	0.139	0.148	0.151	0.155	0.16	0.17	0.178	0.176	0.192	0.193	0.197	0.206	0.211	0.213	0.225	0.234	0.238	0.247	0.254	0.269	0.284	0.29	0.287	0.295	0.306
	PQ_4	116	VNG0194H	A	2		0.092	0.091	0.093	0.095	0.096	0.097	0.099	0.101	0.102	0.106	0.107	0.112	0.115	0.117	0.123	0.127	0.132	0.133	0.138	0.15	0.148	0.152	0.159	0.17	0.17	0.176	0.19	0.19	0.199	0.203	0.211	0.218	0.229	0.238	0.244	0.257	0.265	0.273	0.295	0.306	0.306	0.31	0.319
	PQ_4	117	VNG0194H	A	3		0.093	0.093	0.095	0.096	0.097	0.099	0.101	0.103	0.104	0.107	0.109	0.114	0.117	0.118	0.126	0.132	0.139	0.141	0.149	0.153	0.157	0.163	0.164	0.172	0.181	0.18	0.191	0.194	0.197	0.2	0.21	0.227	0.237	0.241	0.248	0.262	0.259	0.271	0.287	0.294	0.288	0.292	0.305
	PQ_4	118	VNG0194H	B	1		0.097	0.096	0.099	0.101	0.102	0.105	0.107	0.11	0.111	0.115	0.119	0.125	0.13	0.132	0.141	0.148	0.156	0.155	0.165	0.168	0.171	0.18	0.182	0.19	0.194	0.195	0.209	0.214	0.221	0.23	0.239	0.247	0.261	0.265	0.272	0.282	0.282	0.289	0.303	0.306	0.303	0.304	0.31
	PQ_4	119	VNG0194H	B	2		0.098	0.099	0.101	0.103	0.105	0.108	0.11	0.113	0.114	0.119	0.122	0.128	0.133	0.135	0.142	0.151	0.156	0.159	0.168	0.174	0.174	0.18	0.183	0.19	0.195	0.198	0.21	0.215	0.222	0.227	0.241	0.251	0.257	0.263	0.27	0.275	0.278	0.285	0.293	0.301	0.304	0.307	0.307
	PQ_4	120	VNG0194H	B	3		0.098	0.1	0.101	0.102	0.103	0.105	0.108	0.11	0.111	0.116	0.118	0.122	0.124	0.134	0.133	0.139	0.143	0.146	0.151	0.157	0.159	0.166	0.175	0.183	0.188	0.196	0.202	0.212	0.217	0.218	0.227	0.229	0.233	0.238	0.24	0.244	0.246	0.25	0.251	0.26	0.26	0.262	0.265
	PQ_4	121	VNG0194H	C	1		0.102	0.098	0.102	0.101	0.102	0.104	0.106	0.109	0.109	0.114	0.115	0.119	0.122	0.126	0.131	0.134	0.143	0.147	0.151	0.154	0.162	0.173	0.174	0.184	0.186	0.19	0.205	0.214	0.224	0.227	0.234	0.245	0.256	0.26	0.268	0.261	0.267	0.271	0.273	0.278	0.275	0.279	0.268
	PQ_4	122	VNG0194H	C	2		0.101	0.098	0.101	0.103	0.105	0.106	0.108	0.111	0.112	0.116	0.118	0.123	0.127	0.13	0.136	0.141	0.15	0.15	0.157	0.162	0.166	0.174	0.18	0.189	0.191	0.199	0.211	0.217	0.226	0.23	0.245	0.253	0.267	0.279	0.286	0.307	0.313	0.319	0.34	0.346	0.345	0.344	0.35
	PQ_4	123	VNG0194H	C	3		0.1	0.097	0.1	0.101	0.102	0.105	0.106	0.11	0.111	0.115	0.121	0.127	0.132	0.135	0.147	0.151	0.165	0.161	0.17	0.176	0.182	0.19	0.189	0.199	0.205	0.203	0.225	0.231	0.239	0.247	0.251	0.264	0.285	0.292	0.29	0.307	0.309	0.312	0.334	0.34	0.328	0.324	0.34
	PQ_4	124	VNG0194H	D	1		0.098	0.094	0.097	0.098	0.099	0.101	0.103	0.106	0.107	0.111	0.115	0.121	0.126	0.128	0.138	0.143	0.153	0.154	0.164	0.168	0.174	0.179	0.182	0.194	0.2	0.196	0.213	0.218	0.22	0.235	0.24	0.251	0.266	0.275	0.276	0.291	0.294	0.304	0.325	0.329	0.316	0.329	0.336
	PQ_4	125	VNG0194H	D	2		0.1	0.096	0.098	0.098	0.1	0.103	0.105	0.107	0.108	0.113	0.117	0.122	0.127	0.128	0.136	0.141	0.151	0.151	0.163	0.172	0.178	0.184	0.185	0.198	0.201	0.196	0.217	0.222	0.229	0.24	0.242	0.25	0.272	0.278	0.28	0.294	0.299	0.315	0.327	0.329	0.329	0.334	0.339
	PQ_4	126	VNG0194H	D	3		0.101	0.097	0.1	0.101	0.103	0.106	0.108	0.111	0.112	0.117	0.122	0.129	0.134	0.135	0.148	0.154	0.162	0.159	0.169	0.179	0.183	0.192	0.19	0.203	0.207	0.205	0.221	0.224	0.231	0.24	0.247	0.257	0.273	0.283	0.283	0.307	0.311	0.32	0.334	0.337	0.335	0.342	0.356
	PQ_4	127	hrg	A	1		0.1	0.098	0.1	0.102	0.104	0.106	0.108	0.111	0.112	0.117	0.12	0.125	0.13	0.132	0.141	0.146	0.152	0.157	0.165	0.172	0.175	0.182	0.185	0.192	0.196	0.199	0.21	0.216	0.224	0.23	0.239	0.249	0.264	0.275	0.278	0.294	0.303	0.313	0.331	0.338	0.337	0.344	0.355
	PQ_4	128	hrg	A	2		0.1	0.097	0.1	0.101	0.103	0.105	0.107	0.11	0.111	0.115	0.119	0.124	0.129	0.132	0.14	0.146	0.152	0.156	0.165	0.17	0.175	0.181	0.184	0.191	0.195	0.2	0.21	0.214	0.223	0.233	0.24	0.252	0.263	0.273	0.278	0.297	0.305	0.316	0.338	0.346	0.341	0.346	0.357
	PQ_4	129	hrg	A	3		0.104	0.099	0.1	0.102	0.104	0.106	0.108	0.111	0.112	0.116	0.12	0.124	0.127	0.13	0.136	0.142	0.146	0.153	0.159	0.167	0.168	0.171	0.178	0.187	0.192	0.2	0.209	0.214	0.221	0.225	0.235	0.245	0.257	0.266	0.27	0.285	0.296	0.298	0.311	0.32	0.324	0.327	0.336
	PQ_4	130	hrg	B	1		0.099	0.095	0.096	0.097	0.098	0.1	0.101	0.103	0.104	0.106	0.108	0.111	0.113	0.118	0.121	0.125	0.128	0.132	0.137	0.141	0.145	0.155	0.16	0.167	0.17	0.175	0.184	0.188	0.195	0.198	0.206	0.211	0.217	0.225	0.234	0.24	0.245	0.252	0.259	0.268	0.273	0.284	0.291
	PQ_4	131	hrg	B	2		0.106	0.097	0.1	0.101	0.1	0.102	0.103	0.106	0.106	0.11	0.111	0.114	0.116	0.12	0.124	0.126	0.134	0.135	0.14	0.144	0.15	0.158	0.164	0.172	0.17	0.179	0.186	0.189	0.196	0.201	0.208	0.213	0.22	0.227	0.235	0.246	0.251	0.256	0.263	0.271	0.278	0.282	0.287
	PQ_4	132	hrg	B	3		0.102	0.096	0.099	0.099	0.1	0.102	0.102	0.105	0.105	0.109	0.11	0.114	0.116	0.119	0.124	0.127	0.134	0.136	0.141	0.146	0.152	0.158	0.165	0.172	0.174	0.179	0.193	0.195	0.2	0.204	0.214	0.219	0.23	0.238	0.246	0.256	0.263	0.269	0.29	0.3	0.31	0.319	0.335
	PQ_4	133	hrg	C	1		0.101	0.094	0.096	0.097	0.099	0.101	0.101	0.104	0.104	0.107	0.109	0.113	0.116	0.117	0.124	0.126	0.134	0.136	0.144	0.151	0.154	0.163	0.164	0.176	0.177	0.177	0.195	0.199	0.201	0.208	0.215	0.22	0.233	0.24	0.248	0.265	0.278	0.287	0.31	0.318	0.322	0.332	0.349
	PQ_4	134	hrg	C	2		0.101	0.095	0.097	0.098	0.099	0.101	0.102	0.104	0.105	0.107	0.11	0.114	0.116	0.118	0.125	0.127	0.135	0.139	0.148	0.154	0.16	0.167	0.166	0.175	0.181	0.179	0.196	0.2	0.205	0.212	0.215	0.224	0.236	0.244	0.252	0.262	0.27	0.285	0.312	0.316	0.318	0.326	0.343
	PQ_4	135	hrg	C	3		0.102	0.096	0.098	0.099	0.101	0.103	0.104	0.106	0.107	0.11	0.113	0.116	0.119	0.121	0.127	0.129	0.139	0.14	0.146	0.154	0.161	0.171	0.172	0.179	0.184	0.184	0.199	0.206	0.211	0.217	0.226	0.232	0.244	0.253	0.263	0.277	0.283	0.294	0.317	0.326	0.334	0.34	0.35
	PQ_4	136	hrg	D	1		0.099	0.094	0.097	0.099	0.1	0.103	0.103	0.106	0.107	0.112	0.115	0.119	0.124	0.126	0.135	0.138	0.149	0.151	0.158	0.166	0.169	0.175	0.179	0.188	0.191	0.193	0.203	0.21	0.219	0.228	0.236	0.25	0.265	0.277	0.285	0.306	0.313	0.322	0.348	0.349	0.351	0.35	0.357
	PQ_4	137	hrg	D	2		0.099	0.094	0.097	0.098	0.099	0.102	0.103	0.106	0.107	0.111	0.114	0.119	0.123	0.125	0.133	0.136	0.145	0.147	0.157	0.163	0.166	0.174	0.175	0.184	0.189	0.19	0.202	0.208	0.214	0.225	0.236	0.248	0.261	0.271	0.281	0.297	0.301	0.311	0.336	0.342	0.337	0.341	0.346
	PQ_4	138	hrg	D	3		0.1	0.096	0.098	0.099	0.101	0.103	0.105	0.108	0.109	0.113	0.116	0.121	0.125	0.127	0.136	0.14	0.148	0.151	0.16	0.165	0.171	0.178	0.179	0.187	0.193	0.194	0.204	0.213	0.221	0.23	0.242	0.258	0.268	0.28	0.285	0.303	0.31	0.321	0.342	0.348	0.343	0.348	0.362
	PQ_4	139	ura3	A	1		0.101	0.098	0.099	0.1	0.101	0.103	0.104	0.106	0.106	0.11	0.111	0.114	0.117	0.118	0.124	0.127	0.135	0.139	0.146	0.154	0.159	0.166	0.172	0.176	0.179	0.185	0.198	0.203	0.209	0.21	0.219	0.225	0.233	0.239	0.248	0.259	0.266	0.277	0.292	0.306	0.313	0.326	0.338
	PQ_4	140	ura3	A	2		0.101	0.099	0.099	0.1	0.101	0.102	0.103	0.106	0.106	0.109	0.11	0.112	0.114	0.117	0.12	0.122	0.127	0.131	0.135	0.14	0.142	0.149	0.154	0.159	0.166	0.177	0.18	0.187	0.193	0.198	0.207	0.213	0.218	0.227	0.234	0.234	0.241	0.248	0.248	0.261	0.269	0.274	0.277
	PQ_4	141	ura3	A	3		0.109	0.102	0.104	0.104	0.104	0.105	0.106	0.109	0.108	0.113	0.113	0.117	0.118	0.122	0.126	0.129	0.136	0.139	0.142	0.146	0.15	0.159	0.162	0.171	0.171	0.177	0.188	0.194	0.201	0.203	0.215	0.222	0.234	0.244	0.255	0.253	0.264	0.271	0.277	0.286	0.289	0.293	0.283
	PQ_4	142	ura3	B	1		0.104	0.097	0.1	0.1	0.1	0.102	0.103	0.106	0.106	0.109	0.11	0.113	0.116	0.119	0.123	0.127	0.132	0.134	0.14	0.144	0.149	0.156	0.163	0.168	0.172	0.18	0.192	0.198	0.205	0.208	0.22	0.225	0.236	0.243	0.253	0.266	0.272	0.278	0.294	0.304	0.314	0.321	0.337
	PQ_4	143	ura3	B	2		0.103	0.097	0.099	0.1	0.101	0.102	0.103	0.106	0.106	0.109	0.111	0.114	0.116	0.119	0.124	0.128	0.134	0.136	0.142	0.148	0.152	0.159	0.165	0.176	0.179	0.183	0.195	0.201	0.208	0.214	0.224	0.233	0.247	0.26	0.271	0.279	0.29	0.306	0.337	0.348	0.352	0.35	0.367
	PQ_4	144	ura3	B	3		0.105	0.097	0.099	0.101	0.102	0.103	0.104	0.107	0.108	0.11	0.113	0.116	0.118	0.121	0.127	0.13	0.138	0.14	0.146	0.155	0.162	0.167	0.171	0.18	0.184	0.186	0.199	0.206	0.214	0.22	0.23	0.241	0.259	0.272	0.284	0.299	0.313	0.326	0.352	0.363	0.367	0.367	0.386
	PQ_4	145	ura3	C	1		0.104	0.096	0.098	0.099	0.1	0.102	0.103	0.105	0.106	0.109	0.11	0.113	0.116	0.118	0.124	0.126	0.132	0.134	0.141	0.148	0.15	0.158	0.162	0.169	0.172	0.176	0.189	0.194	0.202	0.208	0.22	0.228	0.243	0.255	0.268	0.277	0.283	0.305	0.329	0.334	0.34	0.347	0.354
	PQ_4	146	ura3	C	2		0.106	0.099	0.101	0.102	0.103	0.105	0.106	0.109	0.109	0.113	0.115	0.119	0.122	0.124	0.13	0.133	0.139	0.143	0.151	0.158	0.161	0.169	0.173	0.181	0.182	0.186	0.197	0.203	0.213	0.22	0.23	0.242	0.257	0.269	0.284	0.302	0.314	0.32	0.347	0.354	0.356	0.357	0.372
	PQ_4	147	ura3	C	3		0.103	0.099	0.101	0.102	0.103	0.106	0.107	0.109	0.11	0.113	0.116	0.119	0.121	0.125	0.132	0.135	0.143	0.147	0.155	0.163	0.165	0.17	0.174	0.182	0.185	0.19	0.199	0.206	0.217	0.225	0.235	0.246	0.261	0.274	0.285	0.306	0.312	0.322	0.352	0.361	0.363	0.365	0.374
	PQ_4	148	ura3	D	1		0.1	0.094	0.096	0.096	0.097	0.098	0.099	0.102	0.102	0.105	0.107	0.11	0.112	0.115	0.12	0.124	0.128	0.131	0.138	0.144	0.146	0.154	0.161	0.167	0.172	0.18	0.191	0.196	0.202	0.207	0.217	0.224	0.235	0.244	0.251	0.267	0.274	0.282	0.301	0.315	0.317	0.326	0.341
	PQ_4	149	ura3	D	2		0.104	0.098	0.099	0.099	0.1	0.102	0.103	0.106	0.106	0.11	0.111	0.114	0.117	0.12	0.126	0.13	0.136	0.139	0.147	0.153	0.158	0.165	0.174	0.179	0.182	0.189	0.2	0.205	0.214	0.217	0.23	0.235	0.247	0.262	0.272	0.288	0.302	0.313	0.33	0.342	0.343	0.353	0.367
	PQ_4	150	ura3	D	3		0.102	0.097	0.098	0.099	0.1	0.101	0.102	0.105	0.105	0.108	0.109	0.113	0.116	0.119	0.123	0.126	0.13	0.135	0.14	0.145	0.149	0.156	0.163	0.169	0.175	0.185	0.19	0.198	0.207	0.213	0.221	0.226	0.232	0.242	0.248	0.256	0.261	0.267	0.274	0.289	0.296	0.304	0.311
	PQ_4	151	hlx2	A	1		0.107	0.096	0.101	0.1	0.099	0.1	0.102	0.105	0.104	0.107	0.107	0.111	0.112	0.115	0.118	0.12	0.126	0.126	0.129	0.133	0.136	0.143	0.149	0.153	0.15	0.159	0.166	0.17	0.175	0.176	0.187	0.188	0.197	0.205	0.212	0.218	0.228	0.235	0.246	0.256	0.265	0.267	0.272
	PQ_4	152	hlx2	A	2		0.107	0.097	0.101	0.1	0.1	0.101	0.102	0.105	0.105	0.108	0.108	0.112	0.113	0.115	0.119	0.123	0.128	0.128	0.133	0.137	0.139	0.147	0.152	0.157	0.157	0.163	0.175	0.18	0.182	0.183	0.193	0.197	0.206	0.212	0.218	0.229	0.235	0.239	0.251	0.258	0.264	0.275	0.289
	PQ_4	153	hlx2	A	3		0.103	0.095	0.098	0.098	0.098	0.1	0.101	0.103	0.103	0.106	0.107	0.11	0.111	0.114	0.118	0.121	0.126	0.127	0.132	0.138	0.14	0.145	0.15	0.16	0.162	0.164	0.177	0.184	0.187	0.186	0.197	0.2	0.209	0.213	0.219	0.227	0.236	0.242	0.254	0.261	0.272	0.282	0.297
	PQ_4	154	hlx2	B	1		0.103	0.095	0.097	0.097	0.099	0.1	0.101	0.103	0.104	0.106	0.109	0.112	0.114	0.116	0.122	0.127	0.133	0.135	0.139	0.151	0.151	0.162	0.158	0.166	0.176	0.173	0.191	0.196	0.196	0.2	0.206	0.213	0.224	0.23	0.236	0.247	0.257	0.271	0.29	0.295	0.3	0.305	0.311
	PQ_4	155	hlx2	B	2		0.107	0.099	0.1	0.101	0.102	0.104	0.105	0.108	0.108	0.111	0.113	0.117	0.119	0.122	0.128	0.134	0.14	0.145	0.152	0.158	0.158	0.167	0.169	0.181	0.183	0.185	0.2	0.203	0.204	0.207	0.214	0.22	0.231	0.24	0.248	0.259	0.272	0.285	0.305	0.313	0.315	0.322	0.333
	PQ_4	156	hlx2	B	3		0.106	0.099	0.101	0.102	0.103	0.105	0.106	0.109	0.109	0.112	0.115	0.119	0.122	0.123	0.131	0.136	0.144	0.145	0.154	0.16	0.161	0.172	0.168	0.177	0.184	0.185	0.201	0.204	0.206	0.212	0.216	0.222	0.234	0.242	0.25	0.261	0.268	0.276	0.295	0.303	0.307	0.313	0.326
	PQ_4	157	hlx2	C	1		0.109	0.097	0.098	0.098	0.099	0.101	0.101	0.104	0.104	0.107	0.109	0.112	0.115	0.118	0.123	0.129	0.136	0.139	0.149	0.156	0.159	0.169	0.172	0.183	0.185	0.188	0.203	0.208	0.213	0.22	0.228	0.237	0.247	0.258	0.27	0.287	0.298	0.308	0.332	0.344	0.346	0.352	0.365
	PQ_4	158	hlx2	C	2		0.103	0.098	0.099	0.099	0.1	0.102	0.103	0.106	0.106	0.109	0.111	0.115	0.118	0.12	0.126	0.132	0.139	0.144	0.151	0.16	0.164	0.172	0.175	0.186	0.19	0.193	0.205	0.21	0.219	0.228	0.237	0.248	0.261	0.272	0.286	0.303	0.308	0.315	0.339	0.35	0.35	0.358	0.373
	PQ_4	159	hlx2	C	3		0.104	0.099	0.1	0.101	0.103	0.104	0.105	0.108	0.108	0.112	0.114	0.117	0.12	0.124	0.13	0.136	0.143	0.147	0.155	0.164	0.167	0.173	0.181	0.188	0.192	0.199	0.206	0.214	0.22	0.225	0.235	0.243	0.254	0.264	0.269	0.287	0.296	0.304	0.317	0.322	0.332	0.34	0.354
	PQ_4	160	hlx2	D	1		0.102	0.098	0.098	0.099	0.1	0.101	0.103	0.106	0.106	0.109	0.11	0.113	0.114	0.118	0.122	0.125	0.13	0.134	0.139	0.145	0.148	0.154	0.159	0.166	0.172	0.182	0.188	0.198	0.203	0.208	0.22	0.226	0.231	0.242	0.253	0.255	0.264	0.271	0.277	0.288	0.295	0.311	0.317
	PQ_4	161	hlx2	D	2		0.111	0.102	0.105	0.105	0.105	0.107	0.108	0.112	0.111	0.116	0.116	0.121	0.124	0.127	0.132	0.135	0.143	0.145	0.149	0.155	0.16	0.17	0.172	0.184	0.183	0.193	0.206	0.212	0.218	0.221	0.236	0.245	0.257	0.27	0.277	0.277	0.287	0.295	0.3	0.306	0.307	0.312	0.3
	PQ_4	162	hlx2	D	3		0.113	0.104	0.108	0.107	0.108	0.109	0.111	0.115	0.114	0.119	0.119	0.125	0.128	0.131	0.136	0.14	0.147	0.149	0.154	0.16	0.166	0.175	0.182	0.191	0.192	0.201	0.215	0.222	0.23	0.236	0.254	0.267	0.277	0.29	0.305	0.315	0.326	0.333	0.35	0.359	0.372	0.374	0.389
	PQ_4	163	rosR	A	1	0.083mM PQ	0.111	0.101	0.105	0.106	0.106	0.109	0.111	0.115	0.115	0.12	0.122	0.127	0.131	0.135	0.14	0.145	0.152	0.154	0.159	0.166	0.17	0.177	0.183	0.187	0.186	0.192	0.201	0.204	0.208	0.21	0.216	0.22	0.226	0.233	0.239	0.246	0.252	0.255	0.267	0.273	0.276	0.28	0.29
	PQ_4	164	rosR	A	2	0.083mM PQ	0.109	0.1	0.103	0.104	0.105	0.107	0.11	0.113	0.114	0.119	0.121	0.126	0.13	0.134	0.14	0.145	0.151	0.153	0.159	0.165	0.169	0.175	0.181	0.185	0.185	0.191	0.198	0.202	0.208	0.209	0.215	0.218	0.225	0.231	0.236	0.244	0.248	0.252	0.264	0.271	0.277	0.278	0.288
	PQ_4	165	rosR	A	3	0.083mM PQ	0.109	0.1	0.103	0.104	0.106	0.108	0.11	0.114	0.115	0.12	0.122	0.127	0.131	0.135	0.14	0.145	0.151	0.154	0.16	0.167	0.17	0.176	0.183	0.186	0.188	0.194	0.201	0.203	0.208	0.21	0.217	0.221	0.227	0.235	0.24	0.246	0.252	0.255	0.267	0.272	0.276	0.281	0.29
	PQ_4	166	rosR	B	1	0.083mM PQ	0.11	0.102	0.105	0.106	0.107	0.11	0.112	0.117	0.117	0.123	0.124	0.13	0.135	0.139	0.144	0.149	0.156	0.159	0.165	0.172	0.175	0.181	0.188	0.192	0.193	0.2	0.206	0.208	0.214	0.215	0.224	0.229	0.237	0.247	0.254	0.255	0.259	0.262	0.272	0.279	0.285	0.285	0.297
	PQ_4	167	rosR	B	2	0.083mM PQ	0.11	0.101	0.103	0.104	0.106	0.108	0.11	0.114	0.115	0.12	0.123	0.128	0.132	0.136	0.143	0.149	0.154	0.157	0.164	0.17	0.171	0.177	0.184	0.187	0.189	0.196	0.2	0.203	0.208	0.211	0.218	0.223	0.233	0.239	0.242	0.249	0.253	0.255	0.267	0.271	0.271	0.275	0.282
	PQ_4	168	rosR	B	3	0.083mM PQ	0.109	0.101	0.104	0.105	0.107	0.11	0.111	0.116	0.117	0.123	0.126	0.131	0.136	0.141	0.148	0.157	0.161	0.164	0.172	0.176	0.176	0.182	0.187	0.192	0.193	0.2	0.206	0.208	0.215	0.218	0.226	0.234	0.245	0.254	0.258	0.266	0.273	0.275	0.289	0.297	0.298	0.303	0.311
	PQ_4	169	rosR	C	1	0.083mM PQ	0.113	0.105	0.107	0.106	0.108	0.11	0.112	0.116	0.116	0.123	0.124	0.13	0.136	0.139	0.147	0.154	0.162	0.165	0.173	0.177	0.177	0.183	0.188	0.192	0.192	0.199	0.205	0.208	0.215	0.216	0.223	0.23	0.239	0.252	0.26	0.265	0.275	0.279	0.291	0.3	0.299	0.307	0.311
	PQ_4	170	rosR	C	2	0.083mM PQ	0.107	0.102	0.104	0.105	0.107	0.108	0.11	0.115	0.115	0.12	0.122	0.127	0.13	0.135	0.14	0.144	0.148	0.155	0.161	0.167	0.169	0.175	0.18	0.184	0.187	0.194	0.197	0.202	0.206	0.207	0.215	0.218	0.221	0.23	0.235	0.238	0.243	0.246	0.252	0.26	0.262	0.269	0.274
	PQ_4	171	rosR	C	3	0.083mM PQ	0.125	0.11	0.115	0.114	0.113	0.115	0.117	0.123	0.123	0.128	0.129	0.136	0.139	0.146	0.151	0.155	0.166	0.166	0.171	0.176	0.181	0.19	0.195	0.198	0.192	0.2	0.211	0.211	0.217	0.218	0.226	0.229	0.241	0.245	0.249	0.254	0.26	0.263	0.276	0.28	0.285	0.286	0.291
	PQ_4	172	rosR	D	1	0.083mM PQ	0.122	0.107	0.111	0.11	0.11	0.111	0.114	0.12	0.12	0.125	0.125	0.132	0.135	0.141	0.145	0.15	0.159	0.16	0.166	0.172	0.176	0.186	0.192	0.196	0.192	0.201	0.21	0.211	0.216	0.217	0.231	0.232	0.243	0.251	0.258	0.263	0.265	0.271	0.283	0.29	0.296	0.295	0.308
	PQ_4	173	rosR	D	2	0.083mM PQ	0.114	0.102	0.106	0.106	0.106	0.108	0.11	0.115	0.116	0.12	0.121	0.128	0.131	0.137	0.142	0.146	0.154	0.156	0.162	0.168	0.172	0.181	0.187	0.191	0.189	0.197	0.206	0.208	0.214	0.215	0.228	0.231	0.24	0.25	0.257	0.26	0.265	0.272	0.283	0.29	0.296	0.295	0.309
	PQ_4	174	rosR	D	3	0.083mM PQ	0.112	0.101	0.105	0.105	0.106	0.108	0.11	0.114	0.115	0.12	0.121	0.127	0.13	0.135	0.14	0.145	0.152	0.155	0.161	0.167	0.171	0.179	0.185	0.189	0.188	0.195	0.205	0.207	0.213	0.216	0.229	0.232	0.241	0.253	0.258	0.263	0.27	0.274	0.288	0.292	0.294	0.295	0.314
	PQ_4	175	VNG0194H	A	1	0.083mM PQ	0.11	0.1	0.103	0.103	0.103	0.105	0.106	0.11	0.11	0.114	0.115	0.12	0.123	0.128	0.13	0.135	0.14	0.14	0.147	0.151	0.155	0.161	0.168	0.173	0.171	0.179	0.189	0.195	0.199	0.2	0.218	0.22	0.225	0.236	0.249	0.256	0.26	0.271	0.289	0.303	0.32	0.335	0.357
	PQ_4	176	VNG0194H	A	2	0.083mM PQ	0.108	0.099	0.102	0.102	0.103	0.104	0.106	0.109	0.109	0.114	0.115	0.12	0.122	0.125	0.13	0.134	0.139	0.141	0.146	0.152	0.156	0.164	0.171	0.174	0.176	0.181	0.193	0.198	0.204	0.208	0.223	0.234	0.249	0.264	0.274	0.282	0.287	0.296	0.313	0.328	0.338	0.35	0.366
	PQ_4	177	VNG0194H	A	3	0.083mM PQ	0.105	0.098	0.1	0.101	0.102	0.103	0.104	0.108	0.108	0.112	0.114	0.118	0.121	0.125	0.129	0.133	0.138	0.142	0.147	0.153	0.156	0.162	0.173	0.173	0.177	0.185	0.193	0.197	0.204	0.207	0.218	0.225	0.232	0.243	0.249	0.264	0.267	0.276	0.293	0.302	0.311	0.318	0.336
	PQ_4	178	VNG0194H	B	1	0.083mM PQ	0.11	0.103	0.106	0.107	0.11	0.112	0.113	0.118	0.118	0.124	0.128	0.136	0.141	0.142	0.152	0.163	0.169	0.165	0.174	0.182	0.183	0.19	0.197	0.199	0.202	0.203	0.216	0.219	0.226	0.232	0.247	0.256	0.266	0.278	0.284	0.295	0.299	0.302	0.316	0.324	0.325	0.331	0.34
	PQ_4	179	VNG0194H	B	2	0.083mM PQ	0.107	0.101	0.104	0.105	0.108	0.109	0.111	0.115	0.116	0.121	0.124	0.129	0.133	0.135	0.141	0.147	0.154	0.153	0.16	0.166	0.169	0.176	0.183	0.187	0.19	0.197	0.206	0.211	0.215	0.217	0.229	0.238	0.248	0.255	0.255	0.267	0.268	0.272	0.289	0.294	0.302	0.303	0.312
	PQ_4	180	VNG0194H	B	3	0.083mM PQ	0.108	0.103	0.105	0.106	0.108	0.11	0.112	0.116	0.117	0.121	0.123	0.128	0.131	0.133	0.14	0.143	0.149	0.155	0.162	0.168	0.17	0.177	0.182	0.189	0.191	0.199	0.206	0.213	0.218	0.221	0.232	0.236	0.236	0.245	0.252	0.257	0.262	0.264	0.268	0.274	0.277	0.286	0.29
	PQ_4	181	VNG0194H	C	1	0.083mM PQ	0.117	0.107	0.111	0.111	0.111	0.113	0.115	0.12	0.118	0.126	0.127	0.133	0.136	0.14	0.145	0.149	0.159	0.16	0.164	0.171	0.174	0.185	0.185	0.198	0.194	0.204	0.219	0.223	0.229	0.229	0.245	0.25	0.262	0.275	0.284	0.279	0.283	0.284	0.288	0.288	0.287	0.296	0.284
	PQ_4	182	VNG0194H	C	2	0.083mM PQ	0.119	0.109	0.114	0.115	0.114	0.116	0.119	0.124	0.123	0.13	0.13	0.137	0.14	0.144	0.149	0.153	0.16	0.163	0.167	0.176	0.18	0.189	0.194	0.2	0.199	0.207	0.222	0.229	0.238	0.238	0.257	0.267	0.282	0.29	0.297	0.304	0.311	0.316	0.334	0.346	0.356	0.36	0.376
	PQ_4	183	VNG0194H	C	3	0.083mM PQ	0.116	0.107	0.112	0.112	0.113	0.115	0.117	0.122	0.121	0.128	0.128	0.135	0.137	0.141	0.146	0.15	0.159	0.163	0.169	0.176	0.178	0.189	0.196	0.199	0.202	0.208	0.223	0.228	0.237	0.238	0.254	0.263	0.28	0.292	0.3	0.312	0.324	0.33	0.351	0.36	0.37	0.374	0.391
	PQ_4	184	VNG0194H	D	1	0.083mM PQ	0.113	0.104	0.108	0.109	0.109	0.111	0.112	0.117	0.116	0.121	0.122	0.129	0.132	0.134	0.14	0.143	0.151	0.154	0.158	0.166	0.167	0.176	0.184	0.187	0.187	0.193	0.209	0.214	0.222	0.222	0.241	0.25	0.259	0.27	0.279	0.286	0.294	0.304	0.318	0.333	0.345	0.356	0.376
	PQ_4	185	VNG0194H	D	2	0.083mM PQ	0.111	0.104	0.107	0.107	0.108	0.11	0.112	0.117	0.116	0.122	0.122	0.129	0.132	0.133	0.14	0.144	0.151	0.154	0.16	0.166	0.167	0.177	0.185	0.19	0.188	0.198	0.211	0.217	0.224	0.223	0.242	0.251	0.263	0.28	0.293	0.305	0.311	0.319	0.331	0.345	0.357	0.367	0.385
	PQ_4	186	VNG0194H	D	3	0.083mM PQ	0.115	0.107	0.11	0.109	0.11	0.112	0.113	0.122	0.117	0.126	0.124	0.133	0.136	0.139	0.144	0.148	0.155	0.158	0.164	0.171	0.17	0.18	0.187	0.194	0.19	0.202	0.214	0.221	0.23	0.228	0.253	0.263	0.273	0.29	0.303	0.313	0.321	0.329	0.344	0.361	0.368	0.383	0.397
	PQ_4	187	hrg	A	1	0.083mM PQ	0.113	0.106	0.108	0.109	0.11	0.112	0.114	0.119	0.118	0.123	0.124	0.13	0.134	0.138	0.143	0.147	0.154	0.157	0.163	0.169	0.171	0.178	0.186	0.19	0.189	0.199	0.206	0.209	0.214	0.215	0.229	0.23	0.237	0.247	0.254	0.26	0.262	0.265	0.276	0.284	0.291	0.3	0.312
	PQ_4	188	hrg	A	2	0.083mM PQ	0.11	0.104	0.107	0.108	0.11	0.112	0.114	0.118	0.119	0.124	0.126	0.13	0.134	0.138	0.145	0.149	0.155	0.159	0.166	0.172	0.173	0.181	0.188	0.192	0.194	0.2	0.208	0.211	0.217	0.218	0.229	0.234	0.244	0.253	0.258	0.267	0.27	0.275	0.286	0.293	0.298	0.304	0.315
	PQ_4	189	hrg	A	3	0.083mM PQ	0.115	0.108	0.111	0.111	0.113	0.115	0.117	0.121	0.121	0.128	0.129	0.135	0.139	0.143	0.148	0.155	0.161	0.164	0.171	0.176	0.176	0.186	0.193	0.198	0.197	0.208	0.214	0.217	0.222	0.221	0.234	0.237	0.243	0.254	0.259	0.268	0.272	0.273	0.282	0.291	0.294	0.304	0.314
	PQ_4	190	hrg	B	1	0.083mM PQ	0.107	0.1	0.101	0.101	0.102	0.104	0.105	0.108	0.108	0.112	0.112	0.116	0.118	0.122	0.125	0.128	0.132	0.135	0.14	0.145	0.147	0.154	0.16	0.165	0.169	0.175	0.181	0.184	0.189	0.191	0.196	0.201	0.205	0.213	0.218	0.223	0.228	0.231	0.237	0.244	0.249	0.257	0.262
	PQ_4	191	blank				0.116	0.095	0.102	0.096	0.092	0.093	0.093	0.1	0.094	0.102	0.095	0.104	0.104	0.107	0.107	0.109	0.117	0.111	0.112	0.111	0.112	0.122	0.124	0.123	0.105	0.117	0.125	0.118	0.118	0.108	0.12	0.107	0.116	0.12	0.121	0.122	0.122	0.111	0.118	0.124	0.112	0.125	0.126
	PQ_4	192	hrg	B	2	0.083mM PQ	0.129	0.113	0.122	0.119	0.116	0.118	0.12	0.129	0.124	0.135	0.129	0.141	0.143	0.147	0.151	0.155	0.166	0.164	0.169	0.174	0.178	0.192	0.197	0.203	0.19	0.202	0.217	0.213	0.218	0.212	0.228	0.223	0.237	0.248	0.257	0.263	0.272	0.275	0.291	0.303	0.306	0.317	0.315
	PQ_4	193	hrg	B	3	0.083mM PQ	0.121	0.109	0.114	0.113	0.112	0.114	0.116	0.122	0.119	0.127	0.124	0.133	0.134	0.139	0.143	0.147	0.159	0.156	0.161	0.166	0.171	0.185	0.187	0.194	0.185	0.196	0.21	0.207	0.212	0.208	0.223	0.221	0.232	0.243	0.253	0.258	0.268	0.272	0.283	0.295	0.299	0.311	0.31
	PQ_4	194	hrg	C	1	0.083mM PQ	0.121	0.108	0.113	0.112	0.111	0.113	0.115	0.121	0.118	0.125	0.123	0.131	0.133	0.136	0.141	0.144	0.154	0.152	0.157	0.162	0.166	0.178	0.182	0.189	0.18	0.191	0.205	0.203	0.207	0.203	0.218	0.216	0.226	0.236	0.246	0.252	0.261	0.266	0.279	0.287	0.293	0.308	0.306
	PQ_4	195	hrg	C	2	0.083mM PQ	0.118	0.107	0.112	0.111	0.11	0.112	0.114	0.119	0.117	0.124	0.123	0.129	0.131	0.136	0.14	0.144	0.153	0.153	0.158	0.163	0.167	0.178	0.183	0.19	0.182	0.193	0.205	0.204	0.209	0.205	0.219	0.219	0.229	0.241	0.252	0.258	0.267	0.272	0.283	0.294	0.301	0.311	0.311
	PQ_4	196	hrg	C	3	0.083mM PQ	0.115	0.105	0.11	0.11	0.11	0.111	0.113	0.12	0.117	0.124	0.123	0.13	0.132	0.135	0.139	0.143	0.15	0.152	0.156	0.162	0.166	0.175	0.179	0.186	0.183	0.19	0.201	0.202	0.207	0.206	0.22	0.222	0.232	0.241	0.252	0.259	0.267	0.273	0.283	0.295	0.299	0.313	0.311
	PQ_4	197	hrg	D	1	0.083mM PQ	0.109	0.1	0.102	0.103	0.104	0.106	0.108	0.111	0.112	0.116	0.118	0.122	0.125	0.129	0.133	0.136	0.143	0.146	0.15	0.156	0.161	0.171	0.176	0.182	0.185	0.194	0.203	0.207	0.214	0.215	0.225	0.226	0.235	0.243	0.25	0.253	0.258	0.26	0.266	0.275	0.278	0.286	0.288
	PQ_4	198	hrg	D	2	0.083mM PQ	0.108	0.101	0.103	0.104	0.105	0.107	0.109	0.114	0.114	0.119	0.12	0.125	0.127	0.132	0.136	0.141	0.147	0.151	0.156	0.161	0.165	0.175	0.179	0.186	0.187	0.196	0.204	0.209	0.215	0.216	0.231	0.229	0.238	0.246	0.254	0.255	0.261	0.267	0.273	0.28	0.288	0.296	0.298
	PQ_4	199	hrg	D	3	0.083mM PQ	0.107	0.101	0.102	0.104	0.106	0.108	0.109	0.113	0.114	0.118	0.12	0.124	0.126	0.131	0.135	0.139	0.145	0.15	0.155	0.161	0.165	0.174	0.178	0.186	0.189	0.195	0.205	0.21	0.216	0.219	0.231	0.234	0.24	0.25	0.257	0.258	0.262	0.267	0.271	0.277	0.285	0.292	0.294
	PQ_4	200	blank				0.1	0.083	0.085	0.082	0.082	0.081	0.082	0.086	0.082	0.085	0.083	0.086	0.086	0.087	0.087	0.087	0.088	0.088	0.088	0.088	0.086	0.089	0.09	0.09	0.085	0.09	0.09	0.09	0.091	0.086	0.09	0.086	0.087	0.091	0.092	0.091	0.092	0.087	0.088	0.092	0.088	0.092	0.093
	PQ_4	201	blank				0.093	0.082	0.083	0.082	0.081	0.081	0.082	0.085	0.082	0.085	0.083	0.086	0.087	0.088	0.088	0.088	0.091	0.09	0.09	0.091	0.09	0.096	0.096	0.096	0.089	0.094	0.097	0.095	0.095	0.089	0.096	0.091	0.093	0.097	0.097	0.098	0.098	0.092	0.096	0.1	0.093	0.1	0.101
	PQ_4	202	ura3	A	1	0.083mM PQ	0.109	0.1	0.102	0.102	0.102	0.103	0.104	0.108	0.107	0.11	0.11	0.114	0.117	0.12	0.124	0.127	0.133	0.134	0.139	0.143	0.147	0.155	0.159	0.164	0.163	0.172	0.18	0.183	0.188	0.189	0.202	0.202	0.211	0.22	0.229	0.232	0.241	0.248	0.256	0.265	0.28	0.283	0.29
	PQ_4	203	ura3	A	2	0.083mM PQ	0.109	0.1	0.101	0.101	0.102	0.103	0.105	0.107	0.107	0.11	0.111	0.114	0.116	0.12	0.122	0.126	0.131	0.135	0.139	0.144	0.147	0.154	0.158	0.164	0.167	0.174	0.181	0.184	0.19	0.194	0.202	0.207	0.215	0.221	0.227	0.232	0.238	0.242	0.246	0.253	0.259	0.266	0.27
	PQ_4	204	ura3	A	3	0.083mM PQ	0.108	0.1	0.101	0.101	0.102	0.104	0.104	0.107	0.108	0.111	0.112	0.114	0.117	0.12	0.123	0.126	0.131	0.135	0.14	0.145	0.149	0.156	0.158	0.164	0.169	0.176	0.183	0.186	0.194	0.198	0.203	0.21	0.217	0.223	0.228	0.233	0.238	0.241	0.247	0.252	0.257	0.264	0.267
	PQ_4	205	ura3	B	1	0.083mM PQ	0.105	0.097	0.098	0.097	0.099	0.1	0.101	0.104	0.104	0.107	0.108	0.11	0.112	0.117	0.119	0.121	0.127	0.13	0.135	0.139	0.143	0.149	0.152	0.157	0.162	0.17	0.176	0.18	0.187	0.192	0.198	0.203	0.21	0.216	0.222	0.226	0.232	0.235	0.24	0.247	0.252	0.26	0.264
	PQ_4	206	ura3	B	2	0.083mM PQ	0.106	0.098	0.099	0.099	0.1	0.102	0.103	0.106	0.106	0.109	0.111	0.113	0.116	0.12	0.122	0.125	0.13	0.135	0.14	0.145	0.148	0.155	0.158	0.165	0.169	0.176	0.183	0.187	0.194	0.198	0.205	0.21	0.215	0.222	0.228	0.233	0.239	0.242	0.248	0.254	0.259	0.266	0.27
	PQ_4	207	ura3	B	3	0.083mM PQ	0.108	0.1	0.101	0.101	0.102	0.104	0.105	0.108	0.108	0.112	0.112	0.115	0.119	0.122	0.124	0.128	0.133	0.138	0.143	0.148	0.151	0.159	0.162	0.169	0.174	0.182	0.187	0.193	0.2	0.203	0.211	0.214	0.218	0.224	0.229	0.234	0.239	0.244	0.248	0.254	0.26	0.267	0.27
	PQ_4	208	ura3	C	1	0.083mM PQ	0.107	0.099	0.101	0.101	0.102	0.104	0.105	0.108	0.108	0.111	0.112	0.116	0.118	0.121	0.124	0.127	0.132	0.136	0.141	0.145	0.147	0.155	0.158	0.164	0.17	0.178	0.182	0.187	0.194	0.198	0.205	0.208	0.213	0.219	0.225	0.231	0.235	0.238	0.242	0.248	0.254	0.259	0.263
	PQ_4	209	ura3	C	2	0.083mM PQ	0.113	0.105	0.106	0.106	0.108	0.109	0.11	0.115	0.113	0.118	0.117	0.122	0.124	0.128	0.133	0.136	0.141	0.146	0.15	0.155	0.155	0.166	0.171	0.177	0.181	0.189	0.197	0.203	0.211	0.211	0.222	0.223	0.229	0.24	0.246	0.252	0.257	0.257	0.257	0.267	0.272	0.282	0.283
	PQ_4	210	blank			0.083mM PQ	0.097	0.084	0.084	0.08	0.081	0.081	0.081	0.085	0.081	0.084	0.081	0.085	0.084	0.085	0.085	0.085	0.085	0.086	0.086	0.086	0.082	0.087	0.088	0.088	0.083	0.088	0.088	0.089	0.089	0.084	0.09	0.085	0.085	0.089	0.09	0.091	0.09	0.086	0.086	0.091	0.086	0.091	0.091
	PQ_4	211	ura3	C	3	0.083mM PQ	0.115	0.104	0.109	0.108	0.108	0.11	0.112	0.116	0.115	0.12	0.121	0.126	0.128	0.133	0.137	0.141	0.148	0.15	0.155	0.159	0.163	0.173	0.179	0.186	0.185	0.194	0.205	0.209	0.216	0.219	0.233	0.236	0.248	0.256	0.263	0.267	0.271	0.276	0.285	0.289	0.3	0.302	0.311
	PQ_4	212	ura3	D	1	0.083mM PQ	0.111	0.099	0.103	0.102	0.102	0.104	0.105	0.109	0.108	0.114	0.113	0.119	0.121	0.124	0.128	0.132	0.139	0.141	0.146	0.15	0.158	0.164	0.171	0.178	0.179	0.186	0.195	0.199	0.206	0.207	0.216	0.221	0.23	0.239	0.243	0.251	0.259	0.266	0.275	0.291	0.303	0.306	0.312
	PQ_4	213	ura3	D	2	0.083mM PQ	0.106	0.096	0.099	0.099	0.1	0.101	0.103	0.106	0.107	0.111	0.111	0.115	0.119	0.122	0.125	0.13	0.137	0.138	0.147	0.148	0.156	0.16	0.166	0.176	0.178	0.183	0.193	0.196	0.202	0.206	0.213	0.219	0.228	0.238	0.239	0.252	0.256	0.258	0.279	0.272	0.277	0.295	0.313
	PQ_4	214	ura3	D	3	0.083mM PQ	0.107	0.098	0.1	0.101	0.102	0.103	0.105	0.107	0.108	0.112	0.114	0.118	0.12	0.124	0.128	0.133	0.139	0.146	0.152	0.151	0.159	0.165	0.172	0.179	0.181	0.185	0.194	0.199	0.205	0.212	0.219	0.228	0.237	0.249	0.25	0.263	0.278	0.28	0.305	0.311	0.316	0.317	0.316
	PQ_4	215	hlx2	A	1	0.083mM PQ	0.104	0.094	0.097	0.097	0.099	0.099	0.1	0.103	0.104	0.106	0.107	0.111	0.112	0.117	0.118	0.122	0.126	0.133	0.133	0.14	0.143	0.148	0.153	0.157	0.161	0.163	0.172	0.175	0.177	0.181	0.184	0.187	0.193	0.196	0.198	0.203	0.206	0.211	0.22	0.226	0.228	0.234	0.242
	PQ_4	216	hlx2	A	2	0.083mM PQ	0.103	0.094	0.096	0.097	0.099	0.099	0.101	0.102	0.103	0.106	0.108	0.112	0.113	0.114	0.12	0.122	0.13	0.133	0.138	0.141	0.145	0.155	0.154	0.166	0.163	0.17	0.174	0.183	0.181	0.183	0.192	0.192	0.196	0.199	0.202	0.205	0.21	0.217	0.226	0.232	0.24	0.242	0.251
	PQ_4	217	hlx2	A	3	0.083mM PQ	0.104	0.096	0.098	0.098	0.1	0.101	0.103	0.105	0.105	0.107	0.11	0.114	0.116	0.12	0.123	0.126	0.134	0.139	0.145	0.145	0.153	0.155	0.162	0.164	0.168	0.176	0.179	0.189	0.186	0.19	0.187	0.197	0.203	0.203	0.209	0.218	0.22	0.225	0.238	0.241	0.245	0.254	0.258
	PQ_4	218	hlx2	B	1	0.083mM PQ	0.106	0.097	0.099	0.1	0.101	0.104	0.105	0.107	0.107	0.111	0.114	0.117	0.12	0.126	0.129	0.133	0.141	0.144	0.151	0.155	0.162	0.168	0.168	0.175	0.178	0.185	0.19	0.187	0.195	0.196	0.198	0.204	0.21	0.216	0.219	0.224	0.232	0.242	0.248	0.248	0.261	0.275	0.282
	PQ_4	219	hlx2	B	2	0.083mM PQ	0.108	0.098	0.1	0.101	0.102	0.104	0.105	0.108	0.108	0.112	0.113	0.115	0.118	0.121	0.126	0.13	0.137	0.138	0.145	0.15	0.15	0.156	0.16	0.172	0.175	0.172	0.177	0.182	0.188	0.193	0.193	0.197	0.203	0.208	0.212	0.223	0.229	0.235	0.241	0.242	0.249	0.258	0.257
	PQ_4	220	hlx2	B	3	0.083mM PQ	0.107	0.098	0.098	0.098	0.1	0.102	0.103	0.105	0.105	0.108	0.109	0.111	0.114	0.116	0.119	0.122	0.125	0.13	0.133	0.139	0.141	0.148	0.152	0.155	0.159	0.166	0.169	0.172	0.178	0.181	0.186	0.19	0.194	0.199	0.204	0.209	0.213	0.216	0.219	0.224	0.229	0.238	0.239
	PQ_4	221	hlx2	C	1	0.083mM PQ	0.111	0.1	0.104	0.103	0.103	0.104	0.106	0.11	0.109	0.114	0.114	0.119	0.122	0.125	0.129	0.133	0.14	0.142	0.147	0.152	0.156	0.164	0.17	0.173	0.17	0.178	0.186	0.189	0.193	0.192	0.203	0.203	0.211	0.221	0.229	0.234	0.242	0.249	0.255	0.263	0.275	0.282	0.28
	PQ_4	222	hlx2	C	2	0.083mM PQ	0.111	0.1	0.103	0.103	0.103	0.105	0.107	0.11	0.11	0.114	0.115	0.119	0.122	0.126	0.13	0.134	0.144	0.144	0.151	0.157	0.159	0.168	0.171	0.179	0.179	0.182	0.194	0.195	0.198	0.201	0.207	0.213	0.22	0.225	0.23	0.241	0.247	0.251	0.267	0.271	0.278	0.277	0.286
	PQ_4	223	hlx2	C	3	0.083mM PQ	0.112	0.101	0.103	0.104	0.105	0.107	0.108	0.111	0.112	0.115	0.119	0.122	0.128	0.129	0.138	0.139	0.149	0.155	0.153	0.158	0.168	0.169	0.178	0.183	0.185	0.184	0.197	0.199	0.201	0.206	0.213	0.222	0.233	0.239	0.245	0.253	0.264	0.269	0.294	0.303	0.308	0.299	0.304
	PQ_4	224	hlx2	D	1	0.083mM PQ	0.108	0.096	0.099	0.099	0.101	0.102	0.104	0.106	0.108	0.111	0.114	0.121	0.123	0.124	0.133	0.134	0.143	0.146	0.151	0.152	0.157	0.165	0.17	0.178	0.179	0.185	0.195	0.199	0.203	0.21	0.217	0.23	0.246	0.248	0.257	0.271	0.281	0.293	0.322	0.328	0.336	0.327	0.33
	PQ_4	225	hlx2	D	2	0.083mM PQ	0.108	0.098	0.101	0.102	0.103	0.104	0.106	0.11	0.112	0.117	0.119	0.121	0.127	0.131	0.132	0.139	0.146	0.145	0.153	0.159	0.165	0.165	0.175	0.178	0.185	0.191	0.199	0.207	0.213	0.221	0.231	0.242	0.256	0.265	0.275	0.286	0.296	0.307	0.334	0.339	0.348	0.344	0.35
	PQ_4	226	hlx2	D	3	0.083mM PQ	0.108	0.099	0.101	0.102	0.103	0.105	0.107	0.11	0.11	0.115	0.118	0.126	0.126	0.133	0.136	0.139	0.145	0.157	0.155	0.159	0.162	0.172	0.179	0.183	0.187	0.192	0.202	0.207	0.211	0.22	0.234	0.24	0.252	0.273	0.278	0.286	0.298	0.307	0.334	0.339	0.348	0.343	0.354
	PQ_4	227	rosR	A	1	0.333mM PQ	0.107	0.097	0.099	0.1	0.102	0.103	0.105	0.108	0.109	0.113	0.115	0.118	0.123	0.125	0.129	0.132	0.134	0.14	0.138	0.139	0.143	0.143	0.147	0.148	0.149	0.148	0.156	0.158	0.154	0.155	0.158	0.161	0.161	0.164	0.164	0.167	0.168	0.167	0.171	0.173	0.173	0.175	0.176
	PQ_4	228	rosR	A	2	0.333mM PQ	0.108	0.098	0.1	0.101	0.104	0.106	0.107	0.11	0.111	0.116	0.118	0.124	0.125	0.13	0.137	0.134	0.139	0.144	0.149	0.149	0.147	0.149	0.151	0.152	0.154	0.156	0.159	0.161	0.161	0.163	0.163	0.164	0.165	0.168	0.171	0.172	0.173	0.173	0.177	0.18	0.181	0.182	0.187
	PQ_4	229	rosR	A	3	0.333mM PQ	0.108	0.098	0.1	0.101	0.103	0.105	0.106	0.11	0.11	0.114	0.117	0.121	0.123	0.125	0.128	0.131	0.135	0.137	0.142	0.143	0.143	0.148	0.149	0.149	0.152	0.152	0.155	0.158	0.159	0.159	0.159	0.161	0.162	0.166	0.168	0.169	0.17	0.171	0.174	0.177	0.176	0.179	0.18
	PQ_4	230	rosR	B	1	0.333mM PQ	0.109	0.099	0.101	0.102	0.104	0.106	0.107	0.111	0.112	0.116	0.117	0.12	0.122	0.125	0.128	0.132	0.136	0.138	0.141	0.144	0.145	0.148	0.151	0.152	0.152	0.154	0.157	0.157	0.159	0.159	0.161	0.163	0.165	0.167	0.168	0.171	0.172	0.172	0.174	0.176	0.177	0.18	0.18
	PQ_4	231	rosR	B	2	0.333mM PQ	0.113	0.1	0.105	0.105	0.105	0.107	0.109	0.113	0.114	0.119	0.118	0.124	0.126	0.13	0.132	0.135	0.141	0.141	0.143	0.146	0.147	0.153	0.156	0.156	0.15	0.155	0.16	0.158	0.159	0.157	0.162	0.16	0.165	0.167	0.167	0.17	0.171	0.168	0.174	0.176	0.172	0.178	0.179
	PQ_4	232	rosR	B	3	0.333mM PQ	0.113	0.101	0.105	0.106	0.107	0.109	0.111	0.115	0.116	0.121	0.121	0.127	0.13	0.133	0.138	0.138	0.145	0.146	0.147	0.151	0.15	0.158	0.159	0.161	0.156	0.159	0.165	0.165	0.164	0.164	0.168	0.169	0.173	0.175	0.175	0.178	0.179	0.177	0.183	0.186	0.183	0.187	0.19
	PQ_4	233	rosR	C	1	0.333mM PQ	0.11	0.098	0.101	0.102	0.103	0.104	0.106	0.116	0.11	0.114	0.115	0.119	0.121	0.124	0.127	0.131	0.134	0.138	0.138	0.141	0.142	0.148	0.149	0.152	0.149	0.15	0.157	0.156	0.157	0.155	0.16	0.159	0.163	0.167	0.166	0.17	0.17	0.17	0.175	0.176	0.176	0.179	0.18
	PQ_4	234	rosR	C	2	0.333mM PQ	0.11	0.097	0.1	0.101	0.103	0.104	0.106	0.109	0.11	0.114	0.116	0.119	0.123	0.124	0.128	0.13	0.135	0.135	0.14	0.14	0.143	0.146	0.148	0.15	0.149	0.15	0.156	0.156	0.156	0.156	0.16	0.16	0.164	0.167	0.166	0.171	0.171	0.171	0.176	0.178	0.176	0.179	0.181
	PQ_4	235	rosR	C	3	0.333mM PQ	0.111	0.099	0.101	0.102	0.104	0.106	0.107	0.111	0.111	0.115	0.117	0.122	0.124	0.127	0.131	0.132	0.138	0.141	0.142	0.143	0.145	0.15	0.151	0.154	0.154	0.155	0.158	0.161	0.158	0.162	0.164	0.164	0.167	0.17	0.171	0.173	0.174	0.175	0.178	0.18	0.181	0.183	0.184
	PQ_4	236	rosR	D	1	0.333mM PQ	0.109	0.097	0.099	0.1	0.102	0.104	0.105	0.109	0.109	0.113	0.115	0.118	0.124	0.125	0.129	0.13	0.135	0.139	0.141	0.141	0.145	0.147	0.151	0.151	0.152	0.153	0.157	0.159	0.159	0.16	0.163	0.164	0.166	0.168	0.171	0.173	0.174	0.176	0.18	0.181	0.18	0.184	0.187
	PQ_4	237	rosR	D	2	0.333mM PQ	0.11	0.098	0.1	0.102	0.104	0.106	0.107	0.111	0.111	0.115	0.119	0.123	0.126	0.129	0.132	0.134	0.139	0.141	0.146	0.146	0.148	0.153	0.153	0.154	0.156	0.158	0.163	0.162	0.163	0.164	0.166	0.169	0.17	0.173	0.175	0.178	0.18	0.18	0.186	0.188	0.191	0.19	0.194
	PQ_4	238	rosR	D	3	0.333mM PQ	0.109	0.099	0.101	0.102	0.104	0.106	0.107	0.11	0.112	0.116	0.119	0.122	0.125	0.128	0.131	0.133	0.139	0.14	0.146	0.147	0.147	0.151	0.152	0.154	0.155	0.157	0.161	0.162	0.163	0.164	0.166	0.169	0.17	0.172	0.174	0.176	0.179	0.18	0.184	0.187	0.189	0.188	0.192
	PQ_4	239	VNG0194H	A	1	0.333mM PQ	0.108	0.096	0.098	0.099	0.101	0.103	0.104	0.107	0.107	0.112	0.114	0.118	0.12	0.119	0.123	0.13	0.139	0.132	0.143	0.149	0.147	0.147	0.146	0.15	0.157	0.153	0.162	0.163	0.165	0.169	0.168	0.175	0.181	0.185	0.184	0.189	0.187	0.185	0.196	0.198	0.207	0.205	0.209
	PQ_4	240	VNG0194H	A	2	0.333mM PQ	0.111	0.101	0.102	0.101	0.104	0.105	0.106	0.11	0.109	0.113	0.114	0.118	0.12	0.122	0.125	0.129	0.132	0.136	0.138	0.141	0.142	0.146	0.151	0.152	0.151	0.157	0.161	0.162	0.164	0.163	0.172	0.17	0.17	0.178	0.181	0.184	0.188	0.188	0.191	0.196	0.197	0.197	0.194
	PQ_4	241	VNG0194H	A	3	0.333mM PQ	0.115	0.102	0.107	0.106	0.106	0.108	0.11	0.115	0.114	0.119	0.118	0.125	0.128	0.13	0.135	0.138	0.144	0.144	0.147	0.148	0.15	0.159	0.161	0.164	0.159	0.166	0.174	0.172	0.174	0.17	0.181	0.175	0.181	0.187	0.192	0.193	0.196	0.193	0.199	0.205	0.202	0.214	0.215
	PQ_4	242	VNG0194H	B	1	0.333mM PQ	0.113	0.101	0.105	0.106	0.107	0.109	0.111	0.115	0.115	0.121	0.121	0.125	0.127	0.13	0.134	0.136	0.147	0.142	0.147	0.149	0.149	0.156	0.159	0.161	0.159	0.163	0.169	0.169	0.172	0.171	0.178	0.179	0.184	0.187	0.187	0.192	0.194	0.192	0.196	0.197	0.192	0.195	0.192
	PQ_4	243	VNG0194H	B	2	0.333mM PQ	0.111	0.1	0.104	0.106	0.107	0.109	0.111	0.114	0.114	0.121	0.121	0.129	0.13	0.135	0.139	0.138	0.144	0.146	0.147	0.15	0.155	0.152	0.159	0.158	0.16	0.16	0.166	0.175	0.166	0.167	0.172	0.177	0.183	0.182	0.183	0.188	0.186	0.183	0.194	0.193	0.193	0.186	0.187
	PQ_4	244	VNG0194H	B	3	0.333mM PQ	0.112	0.1	0.103	0.105	0.106	0.108	0.112	0.114	0.115	0.12	0.125	0.129	0.132	0.135	0.14	0.138	0.143	0.15	0.147	0.153	0.16	0.156	0.155	0.164	0.162	0.155	0.17	0.167	0.171	0.166	0.171	0.178	0.184	0.181	0.181	0.189	0.189	0.183	0.191	0.186	0.187	0.182	0.185
	PQ_4	245	VNG0194H	C	1	0.333mM PQ	0.109	0.097	0.1	0.101	0.103	0.103	0.108	0.111	0.11	0.118	0.12	0.124	0.131	0.131	0.135	0.134	0.139	0.141	0.143	0.148	0.15	0.154	0.147	0.16	0.161	0.155	0.167	0.167	0.162	0.169	0.162	0.169	0.175	0.172	0.172	0.177	0.182	0.179	0.186	0.185	0.19	0.189	0.189
	PQ_4	246	VNG0194H	C	2	0.333mM PQ	0.115	0.1	0.102	0.104	0.108	0.109	0.113	0.118	0.119	0.124	0.129	0.131	0.135	0.144	0.144	0.142	0.149	0.158	0.157	0.165	0.165	0.175	0.179	0.173	0.179	0.177	0.18	0.187	0.18	0.184	0.183	0.185	0.187	0.185	0.189	0.192	0.193	0.195	0.203	0.204	0.203	0.202	0.202
	PQ_4	247	VNG0194H	C	3	0.333mM PQ	0.109	0.099	0.101	0.103	0.105	0.107	0.112	0.116	0.113	0.123	0.129	0.129	0.136	0.138	0.137	0.143	0.144	0.16	0.159	0.155	0.161	0.171	0.169	0.168	0.174	0.179	0.185	0.179	0.177	0.187	0.185	0.189	0.189	0.19	0.194	0.195	0.191	0.191	0.204	0.214	0.219	0.205	0.195
	PQ_4	248	VNG0194H	D	1	0.333mM PQ	0.109	0.098	0.1	0.101	0.103	0.105	0.107	0.111	0.111	0.118	0.12	0.126	0.13	0.132	0.135	0.136	0.142	0.145	0.154	0.154	0.155	0.164	0.168	0.167	0.173	0.178	0.18	0.176	0.176	0.186	0.186	0.19	0.195	0.2	0.202	0.205	0.206	0.205	0.214	0.214	0.22	0.223	0.225
	PQ_4	249	VNG0194H	D	2	0.333mM PQ	0.111	0.1	0.102	0.102	0.105	0.108	0.11	0.113	0.112	0.118	0.124	0.127	0.13	0.134	0.137	0.137	0.143	0.154	0.157	0.156	0.16	0.168	0.174	0.175	0.177	0.181	0.186	0.187	0.186	0.192	0.195	0.201	0.203	0.204	0.201	0.203	0.204	0.211	0.221	0.228	0.232	0.241	0.25
	PQ_4	250	VNG0194H	D	3	0.333mM PQ	0.11	0.1	0.102	0.102	0.104	0.106	0.107	0.11	0.11	0.115	0.116	0.119	0.12	0.123	0.127	0.13	0.134	0.136	0.138	0.141	0.142	0.145	0.149	0.151	0.153	0.158	0.16	0.16	0.164	0.166	0.17	0.174	0.177	0.182	0.18	0.188	0.189	0.187	0.193	0.193	0.195	0.195	0.194
	PQ_4	251	hrg	A	1	0.333mM PQ	0.121	0.107	0.113	0.112	0.112	0.114	0.116	0.122	0.121	0.127	0.126	0.132	0.134	0.139	0.142	0.146	0.153	0.153	0.157	0.16	0.161	0.171	0.174	0.176	0.169	0.176	0.183	0.181	0.183	0.179	0.187	0.183	0.19	0.195	0.196	0.2	0.202	0.197	0.204	0.209	0.204	0.213	0.216
	PQ_4	252	hrg	A	2	0.333mM PQ	0.123	0.109	0.114	0.114	0.114	0.116	0.119	0.125	0.122	0.13	0.129	0.135	0.138	0.141	0.146	0.146	0.156	0.155	0.158	0.163	0.162	0.17	0.174	0.175	0.172	0.175	0.183	0.185	0.181	0.181	0.188	0.189	0.198	0.199	0.201	0.202	0.205	0.203	0.216	0.216	0.212	0.207	0.21
	PQ_4	253	hrg	A	3	0.333mM PQ	0.116	0.104	0.108	0.109	0.11	0.112	0.114	0.118	0.119	0.123	0.125	0.132	0.134	0.138	0.141	0.141	0.15	0.151	0.153	0.157	0.161	0.165	0.172	0.171	0.17	0.172	0.177	0.18	0.179	0.178	0.183	0.185	0.199	0.194	0.194	0.201	0.203	0.203	0.211	0.209	0.215	0.197	0.203
	PQ_4	254	hrg	B	1	0.333mM PQ	0.112	0.099	0.101	0.102	0.103	0.104	0.105	0.109	0.108	0.112	0.113	0.116	0.119	0.122	0.126	0.126	0.132	0.133	0.136	0.141	0.143	0.148	0.153	0.154	0.155	0.154	0.161	0.166	0.161	0.163	0.168	0.172	0.182	0.183	0.18	0.183	0.181	0.179	0.191	0.191	0.189	0.19	0.194
	PQ_4	255	hrg	B	2	0.333mM PQ	0.116	0.102	0.104	0.104	0.105	0.106	0.109	0.112	0.111	0.116	0.116	0.12	0.123	0.124	0.13	0.13	0.136	0.141	0.142	0.145	0.148	0.157	0.158	0.158	0.16	0.161	0.169	0.17	0.168	0.17	0.172	0.176	0.19	0.189	0.187	0.188	0.189	0.187	0.195	0.196	0.201	0.196	0.197
	PQ_4	256	hrg	B	3	0.333mM PQ	0.115	0.102	0.104	0.105	0.106	0.108	0.109	0.112	0.112	0.117	0.118	0.121	0.124	0.126	0.131	0.131	0.14	0.141	0.148	0.15	0.152	0.159	0.161	0.159	0.164	0.161	0.173	0.171	0.173	0.17	0.175	0.181	0.188	0.186	0.186	0.186	0.187	0.19	0.2	0.197	0.197	0.197	0.203
	PQ_4	257	hrg	C	1	0.333mM PQ	0.112	0.098	0.1	0.101	0.102	0.103	0.105	0.108	0.107	0.112	0.114	0.116	0.119	0.122	0.126	0.126	0.134	0.136	0.142	0.147	0.149	0.157	0.157	0.158	0.161	0.162	0.17	0.171	0.171	0.172	0.176	0.183	0.189	0.187	0.191	0.189	0.186	0.186	0.196	0.197	0.2	0.198	0.201
	PQ_4	258	hrg	C	2	0.333mM PQ	0.11	0.098	0.101	0.101	0.102	0.104	0.106	0.109	0.108	0.113	0.113	0.117	0.122	0.121	0.126	0.127	0.133	0.14	0.144	0.15	0.15	0.156	0.162	0.159	0.164	0.167	0.168	0.172	0.171	0.171	0.175	0.182	0.187	0.186	0.187	0.191	0.196	0.196	0.2	0.197	0.198	0.199	0.208
	PQ_4	259	hrg	C	3	0.333mM PQ	0.117	0.104	0.106	0.107	0.108	0.109	0.111	0.114	0.113	0.118	0.119	0.122	0.124	0.126	0.13	0.133	0.139	0.144	0.15	0.153	0.156	0.162	0.165	0.164	0.167	0.169	0.174	0.175	0.174	0.178	0.179	0.185	0.191	0.193	0.193	0.194	0.192	0.195	0.203	0.205	0.203	0.199	0.202
	PQ_4	260	hrg	D	1	0.333mM PQ	0.113	0.1	0.101	0.101	0.103	0.104	0.106	0.11	0.109	0.113	0.114	0.117	0.119	0.122	0.126	0.128	0.134	0.136	0.139	0.142	0.144	0.149	0.152	0.155	0.153	0.159	0.162	0.162	0.165	0.162	0.168	0.167	0.169	0.174	0.176	0.179	0.181	0.179	0.182	0.187	0.185	0.192	0.195
	PQ_4	261	hrg	D	2	0.333mM PQ	0.117	0.104	0.108	0.106	0.107	0.109	0.111	0.117	0.114	0.122	0.12	0.127	0.129	0.132	0.136	0.138	0.145	0.147	0.149	0.152	0.153	0.164	0.167	0.169	0.16	0.169	0.176	0.173	0.175	0.169	0.18	0.174	0.178	0.186	0.187	0.19	0.191	0.184	0.191	0.198	0.191	0.203	0.203
	PQ_4	262	hrg	D	3	0.333mM PQ	0.12	0.105	0.11	0.109	0.108	0.11	0.112	0.118	0.115	0.123	0.121	0.127	0.13	0.132	0.136	0.138	0.146	0.145	0.15	0.153	0.153	0.162	0.166	0.168	0.162	0.169	0.174	0.174	0.175	0.173	0.179	0.179	0.184	0.188	0.19	0.193	0.195	0.192	0.199	0.204	0.201	0.209	0.211
	PQ_4	263	ura3	A	1	0.333mM PQ	0.118	0.103	0.106	0.105	0.105	0.107	0.108	0.112	0.11	0.115	0.115	0.119	0.121	0.123	0.127	0.129	0.137	0.136	0.139	0.142	0.143	0.149	0.154	0.156	0.155	0.16	0.168	0.174	0.171	0.172	0.179	0.182	0.19	0.194	0.197	0.2	0.202	0.203	0.215	0.219	0.217	0.22	0.226
	PQ_4	264	ura3	A	2	0.333mM PQ	0.114	0.101	0.103	0.103	0.104	0.105	0.107	0.11	0.11	0.114	0.114	0.118	0.12	0.122	0.125	0.127	0.134	0.133	0.137	0.141	0.14	0.147	0.151	0.154	0.153	0.158	0.165	0.169	0.169	0.17	0.177	0.182	0.189	0.191	0.193	0.199	0.202	0.2	0.21	0.217	0.222	0.221	0.225
	PQ_4	265	ura3	A	3	0.333mM PQ	0.116	0.104	0.106	0.105	0.106	0.107	0.109	0.113	0.112	0.117	0.116	0.12	0.123	0.124	0.128	0.13	0.138	0.138	0.14	0.144	0.144	0.152	0.156	0.159	0.158	0.164	0.17	0.176	0.174	0.175	0.182	0.187	0.194	0.198	0.201	0.206	0.209	0.208	0.22	0.224	0.227	0.228	0.238
	PQ_4	266	ura3	B	1	0.333mM PQ	0.118	0.103	0.106	0.104	0.105	0.106	0.108	0.114	0.111	0.117	0.116	0.121	0.124	0.125	0.128	0.131	0.138	0.139	0.143	0.147	0.145	0.153	0.157	0.159	0.159	0.165	0.172	0.175	0.176	0.176	0.184	0.186	0.194	0.199	0.203	0.209	0.214	0.212	0.222	0.229	0.236	0.24	0.247
	PQ_4	267	ura3	B	2	0.333mM PQ	0.112	0.1	0.102	0.102	0.103	0.104	0.106	0.11	0.109	0.113	0.113	0.117	0.12	0.121	0.125	0.128	0.134	0.135	0.141	0.142	0.142	0.15	0.154	0.155	0.157	0.162	0.168	0.171	0.172	0.175	0.181	0.185	0.191	0.195	0.2	0.207	0.213	0.214	0.225	0.227	0.232	0.237	0.251
	PQ_4	268	ura3	B	3	0.333mM PQ	0.113	0.101	0.103	0.102	0.104	0.105	0.106	0.11	0.11	0.114	0.114	0.117	0.121	0.123	0.126	0.129	0.135	0.138	0.143	0.144	0.146	0.153	0.155	0.158	0.158	0.164	0.171	0.172	0.173	0.177	0.184	0.188	0.194	0.199	0.202	0.212	0.22	0.22	0.228	0.231	0.235	0.235	0.248
	PQ_4	269	ura3	C	1	0.333mM PQ	0.118	0.105	0.107	0.105	0.107	0.108	0.109	0.114	0.112	0.118	0.118	0.121	0.124	0.126	0.132	0.133	0.14	0.143	0.149	0.149	0.147	0.156	0.159	0.162	0.16	0.168	0.174	0.176	0.179	0.177	0.184	0.185	0.191	0.199	0.205	0.213	0.216	0.214	0.224	0.231	0.237	0.238	0.249
	PQ_4	270	ura3	C	2	0.333mM PQ	0.117	0.105	0.107	0.106	0.107	0.109	0.11	0.114	0.114	0.118	0.118	0.123	0.125	0.128	0.131	0.134	0.14	0.141	0.145	0.148	0.148	0.154	0.159	0.163	0.161	0.168	0.173	0.175	0.178	0.177	0.185	0.185	0.188	0.195	0.199	0.204	0.208	0.207	0.21	0.215	0.218	0.228	0.232
	PQ_4	271	ura3	C	3	0.333mM PQ	0.125	0.111	0.116	0.114	0.113	0.115	0.117	0.124	0.121	0.129	0.127	0.135	0.138	0.141	0.144	0.148	0.158	0.156	0.159	0.163	0.163	0.176	0.181	0.183	0.171	0.186	0.194	0.193	0.195	0.187	0.202	0.195	0.204	0.213	0.216	0.222	0.225	0.219	0.23	0.241	0.237	0.25	0.257
	PQ_4	272	ura3	D	1	0.333mM PQ	0.13	0.111	0.118	0.114	0.112	0.114	0.116	0.124	0.119	0.129	0.124	0.133	0.135	0.137	0.141	0.144	0.155	0.152	0.156	0.16	0.159	0.173	0.177	0.181	0.17	0.183	0.193	0.191	0.193	0.187	0.199	0.196	0.203	0.213	0.216	0.221	0.226	0.22	0.229	0.238	0.233	0.249	0.257
	PQ_4	273	ura3	D	2	0.333mM PQ	0.12	0.105	0.109	0.106	0.106	0.107	0.109	0.116	0.112	0.12	0.117	0.124	0.127	0.129	0.133	0.136	0.143	0.143	0.147	0.15	0.15	0.159	0.164	0.168	0.161	0.171	0.178	0.178	0.18	0.177	0.187	0.186	0.192	0.199	0.202	0.207	0.211	0.209	0.217	0.225	0.224	0.235	0.243
	PQ_4	274	ura3	D	3	0.333mM PQ	0.125	0.11	0.114	0.111	0.11	0.112	0.113	0.12	0.116	0.125	0.122	0.129	0.132	0.134	0.138	0.14	0.148	0.148	0.152	0.155	0.155	0.165	0.169	0.173	0.166	0.176	0.183	0.183	0.186	0.182	0.194	0.191	0.197	0.206	0.209	0.214	0.218	0.216	0.225	0.235	0.234	0.245	0.254
	PQ_4	275	hlx2	A	1	0.333mM PQ	0.118	0.102	0.106	0.104	0.104	0.105	0.106	0.112	0.108	0.115	0.112	0.118	0.119	0.121	0.123	0.125	0.131	0.13	0.133	0.136	0.136	0.144	0.148	0.151	0.146	0.154	0.16	0.16	0.162	0.158	0.165	0.163	0.168	0.173	0.174	0.177	0.179	0.175	0.182	0.187	0.184	0.19	0.194
	PQ_4	276	hlx2	A	2	0.333mM PQ	0.118	0.103	0.108	0.106	0.106	0.108	0.11	0.115	0.111	0.118	0.116	0.122	0.123	0.124	0.127	0.129	0.134	0.134	0.137	0.142	0.142	0.148	0.152	0.156	0.153	0.159	0.165	0.166	0.167	0.165	0.172	0.172	0.179	0.181	0.181	0.184	0.185	0.184	0.19	0.194	0.192	0.199	0.202
	PQ_4	277	hlx2	A	3	0.333mM PQ	0.117	0.102	0.106	0.104	0.105	0.106	0.108	0.112	0.11	0.116	0.114	0.119	0.121	0.122	0.125	0.127	0.133	0.133	0.137	0.142	0.14	0.147	0.15	0.153	0.152	0.158	0.163	0.166	0.165	0.164	0.17	0.172	0.18	0.184	0.182	0.184	0.185	0.183	0.191	0.195	0.193	0.198	0.201
	PQ_4	278	hlx2	B	1	0.333mM PQ	0.117	0.103	0.105	0.104	0.105	0.107	0.108	0.114	0.111	0.117	0.115	0.12	0.122	0.123	0.126	0.128	0.136	0.135	0.142	0.145	0.144	0.152	0.156	0.157	0.155	0.162	0.168	0.169	0.168	0.168	0.175	0.181	0.187	0.19	0.189	0.191	0.193	0.192	0.197	0.202	0.202	0.206	0.211
	PQ_4	279	hlx2	B	2	0.333mM PQ	0.119	0.104	0.107	0.106	0.108	0.109	0.11	0.115	0.113	0.118	0.118	0.122	0.123	0.125	0.129	0.13	0.138	0.139	0.145	0.149	0.148	0.159	0.16	0.161	0.161	0.166	0.172	0.172	0.172	0.173	0.177	0.181	0.188	0.193	0.195	0.197	0.198	0.196	0.201	0.203	0.206	0.211	0.219
	PQ_4	280	hlx2	B	3	0.333mM PQ	0.116	0.105	0.106	0.104	0.106	0.108	0.109	0.114	0.112	0.118	0.116	0.122	0.123	0.125	0.129	0.132	0.136	0.139	0.141	0.144	0.145	0.152	0.156	0.159	0.156	0.163	0.166	0.167	0.169	0.167	0.173	0.171	0.173	0.181	0.183	0.186	0.188	0.186	0.188	0.196	0.195	0.203	0.207
	PQ_4	281	hlx2	C	1	0.333mM PQ	0.126	0.113	0.116	0.113	0.115	0.117	0.118	0.126	0.122	0.131	0.127	0.137	0.14	0.143	0.149	0.151	0.161	0.161	0.166	0.168	0.165	0.18	0.183	0.185	0.173	0.187	0.192	0.191	0.193	0.183	0.196	0.186	0.192	0.201	0.204	0.206	0.207	0.197	0.202	0.211	0.201	0.216	0.217
	PQ_4	282	hlx2	C	2	0.333mM PQ	0.128	0.113	0.117	0.115	0.114	0.116	0.118	0.124	0.122	0.129	0.126	0.134	0.136	0.14	0.143	0.147	0.155	0.154	0.158	0.162	0.159	0.17	0.174	0.176	0.167	0.176	0.182	0.181	0.183	0.177	0.189	0.183	0.188	0.196	0.199	0.202	0.204	0.198	0.204	0.213	0.207	0.218	0.223
	PQ_4	283	hlx2	C	3	0.333mM PQ	0.132	0.116	0.121	0.118	0.118	0.12	0.121	0.129	0.125	0.134	0.13	0.139	0.141	0.145	0.15	0.153	0.163	0.161	0.166	0.169	0.167	0.178	0.182	0.184	0.175	0.184	0.191	0.189	0.192	0.185	0.196	0.191	0.197	0.205	0.207	0.21	0.213	0.207	0.214	0.221	0.216	0.227	0.232
	PQ_4	284	hlx2	D	1	0.333mM PQ	0.123	0.11	0.113	0.112	0.111	0.113	0.115	0.122	0.118	0.126	0.123	0.131	0.133	0.136	0.14	0.143	0.151	0.151	0.154	0.158	0.157	0.167	0.173	0.175	0.169	0.179	0.188	0.187	0.191	0.187	0.198	0.197	0.203	0.212	0.216	0.221	0.226	0.225	0.236	0.246	0.249	0.257	0.269
	PQ_4	285	hlx2	D	2	0.333mM PQ	0.128	0.115	0.12	0.115	0.115	0.117	0.118	0.128	0.122	0.133	0.127	0.138	0.14	0.142	0.146	0.15	0.158	0.158	0.162	0.165	0.16	0.175	0.181	0.183	0.174	0.188	0.197	0.195	0.199	0.191	0.206	0.2	0.207	0.22	0.224	0.229	0.234	0.229	0.24	0.253	0.25	0.265	0.279
	PQ_4	286	hlx2	D	3	0.333mM PQ	0.138	0.121	0.129	0.121	0.121	0.123	0.124	0.138	0.128	0.143	0.133	0.149	0.151	0.153	0.156	0.161	0.168	0.167	0.171	0.176	0.168	0.184	0.19	0.193	0.18	0.197	0.205	0.205	0.209	0.198	0.217	0.207	0.215	0.231	0.236	0.24	0.245	0.235	0.244	0.261	0.254	0.274	0.283
	PQ_4	287	blank				0.107	0.091	0.093	0.088	0.088	0.088	0.088	0.093	0.088	0.094	0.089	0.094	0.094	0.095	0.095	0.095	0.097	0.096	0.097	0.097	0.092	0.099	0.1	0.101	0.091	0.099	0.101	0.1	0.099	0.091	0.1	0.092	0.093	0.1	0.1	0.1	0.101	0.092	0.094	0.1	0.092	0.1	0.101
	PQ_4	288	blank				0.11	0.092	0.093	0.087	0.087	0.087	0.086	0.093	0.086	0.092	0.087	0.092	0.092	0.093	0.093	0.093	0.094	0.094	0.094	0.094	0.089	0.095	0.096	0.096	0.089	0.095	0.096	0.095	0.096	0.089	0.095	0.089	0.09	0.096	0.096	0.095	0.096	0.089	0.091	0.096	0.09	0.095	0.096
	PQ_4	289	blank				0.118	0.095	0.096	0.088	0.088	0.087	0.086	0.093	0.086	0.093	0.085	0.092	0.092	0.092	0.094	0.092	0.096	0.094	0.094	0.094	0.088	0.097	0.098	0.098	0.088	0.096	0.099	0.096	0.096	0.088	0.095	0.088	0.089	0.095	0.095	0.095	0.096	0.088	0.089	0.095	0.087	0.094	0.095
	PQ_4	290	blank				0.112	0.093	0.094	0.088	0.088	0.088	0.087	0.093	0.087	0.093	0.087	0.093	0.092	0.093	0.093	0.093	0.094	0.093	0.094	0.094	0.089	0.095	0.096	0.096	0.089	0.095	0.096	0.096	0.096	0.089	0.096	0.089	0.09	0.096	0.096	0.097	0.097	0.09	0.091	0.097	0.09	0.097	0.097
	PQ_4	291	blank				0.121	0.1	0.107	0.099	0.098	0.098	0.099	0.113	0.103	0.116	0.104	0.119	0.12	0.122	0.121	0.124	0.133	0.128	0.13	0.131	0.123	0.14	0.142	0.141	0.12	0.137	0.142	0.141	0.139	0.124	0.143	0.126	0.131	0.145	0.145	0.147	0.147	0.13	0.137	0.151	0.133	0.152	0.152
	PQ_4	292	blank				0.125	0.104	0.112	0.103	0.1	0.102	0.102	0.116	0.106	0.119	0.107	0.119	0.119	0.121	0.122	0.123	0.13	0.126	0.127	0.128	0.122	0.136	0.137	0.138	0.119	0.134	0.138	0.134	0.134	0.121	0.136	0.122	0.126	0.138	0.138	0.138	0.139	0.124	0.13	0.142	0.125	0.142	0.144
	PQ_4	293	blank				0.115	0.095	0.102	0.094	0.093	0.094	0.094	0.106	0.096	0.109	0.097	0.11	0.11	0.112	0.113	0.114	0.12	0.116	0.117	0.117	0.111	0.125	0.126	0.126	0.108	0.122	0.127	0.123	0.122	0.11	0.124	0.11	0.114	0.125	0.125	0.125	0.125	0.112	0.118	0.127	0.113	0.127	0.127
	PQ_4	294	blank				0.123	0.102	0.109	0.102	0.1	0.101	0.101	0.114	0.104	0.117	0.105	0.118	0.118	0.12	0.12	0.121	0.127	0.124	0.124	0.125	0.12	0.132	0.134	0.134	0.116	0.129	0.134	0.131	0.131	0.118	0.132	0.119	0.123	0.133	0.133	0.133	0.134	0.121	0.127	0.136	0.122	0.136	0.136
	PQ_4	295	blank				0.125	0.103	0.111	0.102	0.101	0.102	0.102	0.114	0.104	0.116	0.105	0.117	0.118	0.12	0.12	0.121	0.128	0.124	0.125	0.126	0.12	0.133	0.134	0.134	0.117	0.13	0.135	0.131	0.131	0.119	0.132	0.119	0.124	0.134	0.133	0.135	0.134	0.122	0.127	0.136	0.123	0.134	0.135
	PQ_4	296	blank				0.117	0.099	0.105	0.101	0.1	0.1	0.102	0.111	0.103	0.114	0.104	0.116	0.116	0.117	0.116	0.118	0.122	0.118	0.12	0.121	0.116	0.126	0.128	0.128	0.113	0.124	0.129	0.126	0.126	0.115	0.127	0.116	0.12	0.128	0.128	0.127	0.128	0.118	0.123	0.131	0.119	0.13	0.131
	PQ_4	297	blank				0.113	0.092	0.095	0.09	0.089	0.089	0.09	0.096	0.09	0.097	0.091	0.097	0.097	0.099	0.099	0.099	0.103	0.1	0.101	0.101	0.099	0.107	0.108	0.108	0.096	0.105	0.109	0.106	0.107	0.098	0.108	0.099	0.102	0.11	0.109	0.11	0.111	0.101	0.105	0.112	0.101	0.111	0.112
	PQ_4	298	blank				0.111	0.093	0.096	0.091	0.091	0.092	0.092	0.099	0.093	0.1	0.094	0.101	0.1	0.101	0.101	0.101	0.103	0.102	0.103	0.103	0.099	0.107	0.109	0.109	0.098	0.107	0.109	0.109	0.108	0.1	0.11	0.1	0.103	0.111	0.111	0.111	0.112	0.102	0.106	0.114	0.103	0.115	0.115
	PQ_4	299	blank				0.106	0.091	0.091	0.089	0.089	0.089	0.089	0.094	0.09	0.095	0.091	0.095	0.094	0.096	0.097	0.096	0.098	0.098	0.099	0.098	0.096	0.102	0.104	0.103	0.097	0.104	0.105	0.103	0.103	0.099	0.104	0.098	0.1	0.105	0.105	0.106	0.107	0.1	0.102	0.109	0.101	0.109	0.109
	PQ_4	300	blank				0.116	0.096	0.098	0.091	0.091	0.092	0.092	0.101	0.093	0.103	0.094	0.104	0.103	0.105	0.104	0.105	0.106	0.107	0.108	0.108	0.1	0.109	0.111	0.11	0.1	0.11	0.111	0.111	0.111	0.101	0.112	0.101	0.102	0.114	0.115	0.115	0.116	0.104	0.105	0.117	0.105	0.118	0.118
	PQ_5	101	blank				0.088	0.091	0.093	0.094	0.095	0.095	0.097	0.098	0.098	0.099	0.106	0.1	0.1	0.101	0.102	0.103	0.102	0.103	0.103	0.111	0.111	0.106	0.115	0.106	0.107	0.107	0.109	0.108	0.109	0.109	0.11	0.11	0.111	0.122	0.111	0.111	0.111	0.112	0.112	0.121	0.111	0.113	0.112
	PQ_5	102	ura3	A	1		0.105	0.108	0.11	0.111	0.111	0.112	0.114	0.114	0.114	0.116	0.121	0.118	0.119	0.12	0.121	0.124	0.125	0.127	0.13	0.136	0.139	0.139	0.147	0.145	0.149	0.152	0.156	0.16	0.164	0.168	0.173	0.175	0.181	0.193	0.194	0.199	0.204	0.212	0.216	0.23	0.228	0.234	0.24
	PQ_5	103	ura3	A	2		0.101	0.102	0.104	0.104	0.105	0.106	0.107	0.108	0.109	0.111	0.114	0.112	0.114	0.115	0.116	0.119	0.12	0.122	0.125	0.129	0.132	0.134	0.139	0.14	0.144	0.149	0.153	0.157	0.161	0.165	0.169	0.174	0.18	0.187	0.191	0.2	0.205	0.212	0.218	0.229	0.234	0.237	0.245
	PQ_5	104	ura3	A	3		0.098	0.098	0.101	0.101	0.102	0.102	0.104	0.104	0.105	0.107	0.109	0.108	0.11	0.111	0.112	0.114	0.116	0.118	0.121	0.126	0.128	0.13	0.135	0.136	0.141	0.145	0.149	0.153	0.158	0.161	0.164	0.171	0.177	0.183	0.188	0.195	0.201	0.209	0.216	0.227	0.23	0.235	0.241
	PQ_5	105	ura3	B	1		0.094	0.095	0.096	0.097	0.098	0.098	0.1	0.1	0.101	0.103	0.104	0.105	0.106	0.108	0.109	0.111	0.114	0.116	0.119	0.124	0.127	0.129	0.134	0.136	0.141	0.145	0.15	0.156	0.159	0.163	0.166	0.173	0.18	0.188	0.193	0.201	0.208	0.215	0.221	0.232	0.233	0.238	0.245
	PQ_5	106	ura3	B	2		0.101	0.099	0.1	0.1	0.101	0.102	0.103	0.104	0.105	0.107	0.11	0.109	0.11	0.113	0.115	0.117	0.12	0.122	0.125	0.132	0.135	0.137	0.144	0.145	0.151	0.155	0.159	0.165	0.169	0.173	0.176	0.183	0.19	0.201	0.203	0.211	0.218	0.225	0.231	0.242	0.24	0.245	0.25
	PQ_5	107	ura3	B	3		0.099	0.098	0.1	0.1	0.1	0.101	0.103	0.103	0.104	0.105	0.107	0.108	0.109	0.112	0.113	0.116	0.118	0.121	0.124	0.13	0.134	0.136	0.142	0.144	0.15	0.155	0.159	0.164	0.168	0.174	0.174	0.183	0.191	0.2	0.204	0.212	0.216	0.226	0.228	0.242	0.241	0.244	0.251
	PQ_5	108	ura3	C	1		0.099	0.097	0.097	0.097	0.098	0.098	0.099	0.099	0.1	0.102	0.103	0.103	0.104	0.106	0.107	0.109	0.111	0.112	0.115	0.119	0.122	0.124	0.128	0.131	0.134	0.139	0.141	0.146	0.151	0.155	0.158	0.163	0.17	0.178	0.18	0.186	0.195	0.2	0.208	0.216	0.217	0.223	0.23
	PQ_5	109	ura3	C	2		0.101	0.099	0.099	0.1	0.1	0.101	0.102	0.102	0.103	0.105	0.108	0.106	0.107	0.109	0.111	0.113	0.114	0.116	0.119	0.126	0.129	0.128	0.136	0.135	0.139	0.144	0.148	0.153	0.154	0.161	0.164	0.171	0.178	0.189	0.189	0.198	0.206	0.207	0.215	0.229	0.229	0.232	0.236
	PQ_5	110	blank				0.084	0.083	0.083	0.084	0.084	0.084	0.084	0.084	0.085	0.085	0.087	0.085	0.085	0.085	0.086	0.086	0.086	0.086	0.087	0.089	0.089	0.087	0.089	0.087	0.088	0.087	0.088	0.088	0.088	0.088	0.088	0.089	0.089	0.093	0.089	0.089	0.089	0.089	0.089	0.094	0.089	0.09	0.09
	PQ_5	111	ura3	C	3		0.104	0.108	0.11	0.111	0.112	0.113	0.115	0.116	0.117	0.119	0.122	0.122	0.122	0.126	0.127	0.131	0.131	0.134	0.137	0.143	0.145	0.147	0.154	0.155	0.16	0.163	0.167	0.171	0.179	0.182	0.189	0.193	0.202	0.211	0.215	0.221	0.227	0.237	0.242	0.252	0.253	0.261	0.267
	PQ_5	112	ura3	D	1		0.105	0.103	0.106	0.107	0.109	0.11	0.112	0.114	0.116	0.118	0.124	0.122	0.124	0.129	0.131	0.135	0.138	0.142	0.147	0.159	0.165	0.164	0.175	0.176	0.182	0.187	0.194	0.199	0.211	0.216	0.228	0.234	0.246	0.26	0.261	0.266	0.276	0.286	0.292	0.309	0.314	0.324	0.331
	PQ_5	113	ura3	D	2		0.099	0.098	0.101	0.103	0.104	0.106	0.107	0.109	0.111	0.113	0.117	0.117	0.119	0.123	0.126	0.129	0.133	0.136	0.142	0.15	0.155	0.157	0.167	0.169	0.175	0.182	0.188	0.195	0.203	0.211	0.22	0.228	0.237	0.248	0.252	0.261	0.27	0.277	0.286	0.302	0.305	0.312	0.317
	PQ_5	114	ura3	D	3		0.1	0.098	0.101	0.103	0.104	0.105	0.107	0.109	0.111	0.113	0.117	0.118	0.12	0.124	0.127	0.131	0.134	0.138	0.144	0.151	0.156	0.159	0.168	0.171	0.177	0.185	0.192	0.199	0.208	0.215	0.224	0.232	0.24	0.252	0.257	0.267	0.274	0.281	0.289	0.305	0.307	0.315	0.321
	PQ_5	115	idr1	A	1		0.102	0.1	0.101	0.102	0.103	0.104	0.106	0.106	0.107	0.109	0.112	0.111	0.112	0.114	0.115	0.117	0.119	0.121	0.124	0.13	0.133	0.133	0.14	0.141	0.145	0.149	0.153	0.158	0.163	0.166	0.171	0.176	0.182	0.191	0.194	0.201	0.207	0.214	0.223	0.237	0.24	0.249	0.259
	PQ_5	116	idr1	A	2		0.102	0.1	0.102	0.103	0.103	0.104	0.106	0.107	0.107	0.109	0.111	0.11	0.111	0.113	0.114	0.117	0.119	0.12	0.123	0.128	0.13	0.133	0.138	0.14	0.145	0.15	0.154	0.159	0.164	0.167	0.171	0.177	0.183	0.19	0.196	0.202	0.21	0.215	0.221	0.234	0.238	0.246	0.255
	PQ_5	117	idr1	A	3		0.103	0.101	0.102	0.103	0.104	0.105	0.106	0.107	0.107	0.109	0.111	0.11	0.112	0.114	0.115	0.117	0.119	0.121	0.124	0.129	0.132	0.134	0.14	0.142	0.147	0.151	0.155	0.161	0.165	0.169	0.173	0.179	0.186	0.193	0.198	0.205	0.212	0.219	0.227	0.239	0.244	0.252	0.261
	PQ_5	118	idr1	B	1		0.102	0.099	0.1	0.101	0.101	0.101	0.102	0.102	0.103	0.104	0.106	0.105	0.105	0.107	0.108	0.109	0.11	0.111	0.113	0.117	0.118	0.12	0.124	0.125	0.128	0.131	0.135	0.139	0.143	0.146	0.15	0.155	0.159	0.164	0.167	0.173	0.177	0.181	0.186	0.198	0.2	0.205	0.212
	PQ_5	119	idr1	B	2		0.106	0.1	0.101	0.102	0.102	0.104	0.104	0.103	0.106	0.105	0.107	0.106	0.107	0.108	0.109	0.111	0.112	0.113	0.115	0.119	0.121	0.122	0.126	0.128	0.131	0.135	0.137	0.142	0.145	0.149	0.152	0.156	0.16	0.165	0.168	0.173	0.177	0.182	0.188	0.197	0.199	0.206	0.213
	PQ_5	120	idr1	B	3		0.102	0.101	0.101	0.101	0.102	0.102	0.103	0.103	0.104	0.105	0.106	0.106	0.107	0.108	0.109	0.11	0.112	0.113	0.114	0.118	0.119	0.12	0.125	0.125	0.128	0.131	0.133	0.137	0.14	0.143	0.145	0.147	0.15	0.157	0.156	0.16	0.163	0.166	0.171	0.181	0.181	0.185	0.186
	PQ_5	121	idr1	C	1		0.107	0.108	0.108	0.109	0.11	0.11	0.112	0.114	0.113	0.114	0.123	0.117	0.117	0.121	0.123	0.125	0.125	0.127	0.128	0.141	0.143	0.137	0.149	0.14	0.145	0.147	0.15	0.152	0.155	0.158	0.162	0.165	0.167	0.185	0.175	0.177	0.182	0.188	0.19	0.205	0.2	0.205	0.21
	PQ_5	122	idr1	C	2		0.107	0.104	0.105	0.106	0.108	0.108	0.109	0.109	0.11	0.111	0.115	0.113	0.114	0.116	0.118	0.119	0.12	0.121	0.124	0.131	0.133	0.131	0.139	0.137	0.141	0.144	0.148	0.152	0.156	0.159	0.163	0.167	0.173	0.184	0.182	0.187	0.193	0.198	0.204	0.219	0.219	0.227	0.233
	PQ_5	123	idr1	C	3		0.104	0.101	0.103	0.105	0.106	0.107	0.108	0.109	0.109	0.111	0.113	0.112	0.112	0.115	0.116	0.118	0.12	0.121	0.123	0.129	0.133	0.132	0.138	0.139	0.143	0.147	0.149	0.154	0.159	0.162	0.165	0.17	0.175	0.182	0.184	0.19	0.197	0.202	0.209	0.222	0.226	0.233	0.24
	PQ_5	124	idr1	D	1		0.101	0.099	0.101	0.102	0.103	0.104	0.105	0.106	0.107	0.108	0.11	0.109	0.11	0.112	0.113	0.115	0.117	0.118	0.12	0.125	0.127	0.128	0.133	0.134	0.138	0.141	0.144	0.148	0.152	0.155	0.159	0.163	0.167	0.175	0.177	0.182	0.187	0.191	0.197	0.209	0.213	0.222	0.231
	PQ_5	125	idr1	D	2		0.102	0.1	0.101	0.102	0.103	0.104	0.105	0.105	0.106	0.107	0.109	0.109	0.109	0.111	0.113	0.114	0.116	0.117	0.12	0.124	0.127	0.127	0.133	0.133	0.137	0.141	0.144	0.147	0.151	0.154	0.159	0.164	0.168	0.177	0.176	0.181	0.187	0.191	0.198	0.209	0.213	0.222	0.23
	PQ_5	126	idr1	D	3		0.103	0.1	0.101	0.102	0.103	0.104	0.106	0.106	0.107	0.108	0.11	0.109	0.111	0.112	0.113	0.115	0.117	0.118	0.12	0.125	0.128	0.128	0.134	0.135	0.139	0.141	0.144	0.149	0.153	0.156	0.16	0.165	0.169	0.178	0.179	0.185	0.19	0.195	0.202	0.215	0.218	0.227	0.234
	PQ_5	127	idr2	A	1		0.106	0.103	0.104	0.106	0.106	0.106	0.108	0.108	0.109	0.11	0.112	0.112	0.112	0.114	0.115	0.117	0.118	0.118	0.12	0.124	0.125	0.125	0.13	0.129	0.132	0.134	0.136	0.139	0.142	0.144	0.148	0.15	0.154	0.16	0.16	0.164	0.17	0.171	0.176	0.186	0.186	0.19	0.195
	PQ_5	128	idr2	A	2		0.109	0.105	0.106	0.106	0.107	0.108	0.109	0.109	0.11	0.112	0.114	0.113	0.114	0.115	0.117	0.118	0.118	0.12	0.121	0.127	0.128	0.127	0.132	0.131	0.133	0.137	0.139	0.142	0.144	0.148	0.151	0.154	0.157	0.165	0.163	0.168	0.171	0.174	0.179	0.19	0.19	0.195	0.2
	PQ_5	129	idr2	A	3		0.112	0.108	0.109	0.111	0.111	0.111	0.112	0.113	0.114	0.115	0.118	0.117	0.117	0.119	0.12	0.122	0.122	0.124	0.125	0.132	0.134	0.131	0.138	0.135	0.138	0.14	0.142	0.146	0.149	0.152	0.155	0.159	0.161	0.172	0.168	0.173	0.177	0.18	0.185	0.197	0.196	0.2	0.204
	PQ_5	130	idr2	B	1		0.099	0.097	0.098	0.099	0.1	0.1	0.101	0.102	0.103	0.103	0.105	0.105	0.105	0.106	0.107	0.108	0.109	0.11	0.111	0.115	0.116	0.115	0.119	0.118	0.121	0.123	0.125	0.128	0.129	0.131	0.135	0.137	0.14	0.146	0.146	0.149	0.151	0.154	0.158	0.166	0.165	0.169	0.173
	PQ_5	131	idr2	B	2		0.105	0.109	0.113	0.114	0.116	0.118	0.119	0.119	0.121	0.124	0.125	0.125	0.124	0.129	0.128	0.13	0.13	0.131	0.133	0.138	0.138	0.14	0.145	0.143	0.144	0.146	0.148	0.15	0.155	0.155	0.158	0.16	0.165	0.169	0.17	0.172	0.175	0.179	0.181	0.186	0.189	0.194	0.199
	PQ_5	132	idr2	B	3		0.106	0.105	0.108	0.11	0.111	0.112	0.113	0.114	0.114	0.119	0.123	0.12	0.119	0.122	0.122	0.124	0.125	0.125	0.127	0.136	0.138	0.133	0.143	0.135	0.138	0.14	0.143	0.145	0.149	0.151	0.155	0.156	0.16	0.172	0.167	0.167	0.175	0.178	0.183	0.195	0.19	0.197	0.199
	PQ_5	133	idr2	C	1		0.1	0.098	0.099	0.101	0.103	0.103	0.104	0.104	0.106	0.107	0.109	0.108	0.108	0.11	0.111	0.112	0.112	0.113	0.115	0.12	0.121	0.12	0.125	0.123	0.124	0.127	0.128	0.131	0.134	0.135	0.139	0.142	0.144	0.15	0.152	0.153	0.159	0.16	0.162	0.173	0.173	0.176	0.18
	PQ_5	134	idr2	C	2		0.098	0.096	0.099	0.1	0.101	0.101	0.102	0.103	0.104	0.105	0.106	0.106	0.106	0.107	0.109	0.109	0.11	0.11	0.113	0.117	0.118	0.117	0.121	0.12	0.122	0.123	0.126	0.128	0.131	0.132	0.136	0.138	0.141	0.147	0.147	0.15	0.152	0.154	0.157	0.166	0.165	0.17	0.173
	PQ_5	135	idr2	C	3		0.1	0.098	0.1	0.101	0.103	0.103	0.104	0.105	0.105	0.107	0.109	0.109	0.109	0.111	0.112	0.113	0.113	0.114	0.117	0.121	0.122	0.121	0.126	0.124	0.126	0.128	0.129	0.132	0.134	0.137	0.14	0.142	0.145	0.151	0.152	0.153	0.158	0.16	0.163	0.172	0.172	0.174	0.178
	PQ_5	136	idr2	D	1		0.1	0.097	0.098	0.099	0.1	0.101	0.102	0.103	0.104	0.105	0.106	0.107	0.107	0.109	0.11	0.112	0.113	0.114	0.117	0.121	0.122	0.122	0.126	0.127	0.13	0.132	0.135	0.137	0.141	0.144	0.149	0.152	0.156	0.161	0.163	0.164	0.17	0.174	0.179	0.188	0.19	0.195	0.2
	PQ_5	137	idr2	D	2		0.1	0.097	0.099	0.103	0.138	0.183	0.12	0.205	0.206	0.183	0.204	0.185	0.109	0.114	0.119	0.133	0.115	0.115	0.117	0.122	0.124	0.123	0.129	0.129	0.131	0.134	0.137	0.14	0.144	0.147	0.15	0.155	0.158	0.164	0.166	0.17	0.176	0.178	0.184	0.194	0.196	0.202	0.209
	PQ_5	138	idr2	D	3		0.102	0.099	0.1	0.101	0.102	0.102	0.103	0.104	0.105	0.107	0.108	0.109	0.109	0.111	0.112	0.114	0.116	0.116	0.119	0.124	0.125	0.125	0.13	0.13	0.133	0.136	0.139	0.142	0.146	0.149	0.154	0.157	0.16	0.167	0.168	0.172	0.178	0.182	0.186	0.198	0.198	0.205	0.211
	PQ_5	139	sirR	A	1		0.105	0.101	0.102	0.102	0.103	0.103	0.104	0.105	0.106	0.108	0.11	0.11	0.112	0.114	0.116	0.118	0.121	0.124	0.128	0.134	0.138	0.141	0.148	0.151	0.157	0.162	0.167	0.173	0.178	0.184	0.191	0.196	0.204	0.212	0.216	0.222	0.23	0.237	0.245	0.259	0.265	0.274	0.283
	PQ_5	140	sirR	A	2		0.104	0.103	0.104	0.104	0.104	0.105	0.106	0.106	0.107	0.109	0.111	0.111	0.113	0.115	0.117	0.12	0.123	0.125	0.128	0.135	0.139	0.14	0.148	0.149	0.153	0.158	0.161	0.168	0.172	0.177	0.18	0.19	0.193	0.202	0.2	0.208	0.214	0.214	0.22	0.23	0.228	0.232	0.234
	PQ_5	141	sirR	A	3		0.113	0.116	0.118	0.12	0.12	0.123	0.124	0.126	0.128	0.129	0.141	0.133	0.135	0.141	0.14	0.142	0.147	0.151	0.154	0.168	0.175	0.168	0.185	0.178	0.184	0.187	0.192	0.197	0.202	0.208	0.212	0.225	0.228	0.247	0.243	0.249	0.253	0.264	0.266	0.281	0.278	0.284	0.291
	PQ_5	142	sirR	B	1		0.114	0.113	0.115	0.116	0.117	0.118	0.12	0.122	0.124	0.124	0.132	0.128	0.129	0.134	0.135	0.136	0.141	0.144	0.148	0.16	0.164	0.164	0.175	0.174	0.178	0.182	0.189	0.193	0.201	0.204	0.211	0.221	0.228	0.239	0.24	0.247	0.254	0.261	0.268	0.283	0.285	0.293	0.3
	PQ_5	143	sirR	B	2		0.109	0.107	0.109	0.11	0.111	0.112	0.114	0.115	0.117	0.118	0.122	0.122	0.123	0.127	0.129	0.131	0.136	0.14	0.143	0.15	0.156	0.159	0.168	0.169	0.175	0.179	0.184	0.191	0.196	0.202	0.21	0.218	0.226	0.235	0.24	0.246	0.253	0.261	0.268	0.282	0.287	0.292	0.3
	PQ_5	144	sirR	B	3		0.107	0.105	0.107	0.108	0.108	0.11	0.112	0.113	0.114	0.116	0.119	0.119	0.12	0.124	0.126	0.129	0.133	0.137	0.14	0.148	0.153	0.155	0.164	0.165	0.17	0.174	0.179	0.185	0.192	0.199	0.205	0.213	0.22	0.23	0.234	0.241	0.25	0.255	0.264	0.276	0.28	0.287	0.294
	PQ_5	145	sirR	C	1		0.101	0.1	0.101	0.101	0.102	0.104	0.105	0.106	0.107	0.108	0.11	0.11	0.112	0.114	0.116	0.117	0.121	0.123	0.126	0.132	0.137	0.137	0.144	0.146	0.151	0.155	0.159	0.164	0.169	0.173	0.179	0.184	0.19	0.201	0.205	0.212	0.219	0.224	0.233	0.243	0.248	0.254	0.261
	PQ_5	146	sirR	C	2		0.105	0.102	0.102	0.103	0.103	0.105	0.106	0.106	0.108	0.109	0.113	0.111	0.113	0.115	0.117	0.119	0.122	0.124	0.128	0.136	0.14	0.14	0.149	0.149	0.154	0.158	0.162	0.167	0.171	0.176	0.182	0.189	0.194	0.206	0.21	0.216	0.223	0.229	0.236	0.249	0.251	0.258	0.265
	PQ_5	147	sirR	C	3		0.105	0.102	0.103	0.103	0.104	0.105	0.107	0.107	0.108	0.11	0.113	0.113	0.114	0.116	0.118	0.12	0.124	0.126	0.13	0.137	0.141	0.141	0.149	0.151	0.155	0.16	0.163	0.169	0.174	0.179	0.185	0.192	0.197	0.209	0.212	0.22	0.228	0.232	0.239	0.25	0.255	0.261	0.27
	PQ_5	148	sirR	D	1		0.105	0.101	0.102	0.103	0.104	0.104	0.106	0.107	0.108	0.109	0.112	0.112	0.113	0.116	0.118	0.12	0.123	0.127	0.13	0.138	0.142	0.143	0.152	0.153	0.157	0.162	0.166	0.172	0.176	0.182	0.189	0.195	0.202	0.214	0.217	0.222	0.23	0.235	0.242	0.257	0.261	0.269	0.275
	PQ_5	149	sirR	D	2		0.109	0.105	0.107	0.107	0.108	0.109	0.111	0.111	0.111	0.113	0.119	0.116	0.117	0.12	0.122	0.124	0.127	0.131	0.135	0.145	0.149	0.151	0.16	0.16	0.164	0.169	0.174	0.18	0.186	0.191	0.199	0.205	0.212	0.223	0.224	0.231	0.239	0.244	0.252	0.267	0.272	0.281	0.291
	PQ_5	150	sirR	D	3		0.107	0.105	0.106	0.106	0.107	0.108	0.109	0.11	0.111	0.113	0.116	0.115	0.117	0.12	0.122	0.124	0.128	0.131	0.135	0.144	0.148	0.149	0.158	0.158	0.162	0.167	0.172	0.177	0.182	0.188	0.195	0.202	0.207	0.218	0.216	0.222	0.227	0.233	0.239	0.249	0.249	0.255	0.262
	PQ_5	151	troR	A	1		0.109	0.114	0.119	0.122	0.124	0.124	0.127	0.128	0.129	0.131	0.134	0.132	0.133	0.136	0.135	0.138	0.138	0.141	0.143	0.147	0.148	0.148	0.152	0.152	0.154	0.157	0.158	0.16	0.163	0.164	0.165	0.167	0.171	0.175	0.173	0.176	0.177	0.179	0.179	0.182	0.184	0.186	0.189
	PQ_5	152	troR	A	2		0.116	0.111	0.117	0.119	0.122	0.121	0.124	0.125	0.125	0.126	0.137	0.128	0.129	0.131	0.132	0.134	0.135	0.136	0.139	0.15	0.153	0.146	0.156	0.15	0.153	0.154	0.156	0.158	0.161	0.163	0.164	0.167	0.17	0.182	0.174	0.175	0.178	0.18	0.179	0.192	0.185	0.187	0.188
	PQ_5	153	troR	A	3		0.109	0.105	0.109	0.111	0.112	0.112	0.114	0.115	0.115	0.117	0.123	0.118	0.12	0.122	0.121	0.124	0.125	0.126	0.129	0.136	0.138	0.134	0.142	0.139	0.142	0.144	0.145	0.148	0.15	0.151	0.155	0.157	0.158	0.167	0.163	0.164	0.167	0.167	0.17	0.179	0.174	0.177	0.179
	PQ_5	154	troR	B	1		0.103	0.102	0.103	0.104	0.106	0.106	0.108	0.108	0.109	0.11	0.114	0.111	0.112	0.113	0.114	0.115	0.117	0.117	0.12	0.124	0.126	0.124	0.129	0.128	0.13	0.132	0.134	0.137	0.139	0.14	0.143	0.145	0.148	0.153	0.152	0.154	0.156	0.156	0.158	0.166	0.163	0.165	0.166
	PQ_5	155	troR	B	2		0.11	0.107	0.109	0.111	0.112	0.112	0.113	0.114	0.114	0.116	0.121	0.117	0.118	0.119	0.12	0.121	0.122	0.124	0.126	0.132	0.134	0.132	0.138	0.135	0.137	0.14	0.141	0.144	0.146	0.148	0.15	0.153	0.155	0.163	0.158	0.16	0.163	0.163	0.165	0.173	0.169	0.171	0.172
	PQ_5	156	troR	B	3		0.105	0.103	0.105	0.106	0.108	0.108	0.109	0.11	0.11	0.112	0.115	0.113	0.115	0.116	0.117	0.118	0.12	0.121	0.123	0.126	0.128	0.128	0.132	0.131	0.134	0.136	0.137	0.141	0.142	0.145	0.147	0.149	0.152	0.156	0.156	0.158	0.16	0.16	0.163	0.169	0.167	0.169	0.17
	PQ_5	157	troR	C	1		0.108	0.105	0.105	0.107	0.108	0.108	0.11	0.111	0.111	0.113	0.117	0.115	0.117	0.118	0.12	0.121	0.123	0.125	0.128	0.133	0.135	0.135	0.14	0.14	0.143	0.146	0.148	0.152	0.154	0.156	0.158	0.16	0.163	0.168	0.167	0.169	0.172	0.173	0.176	0.184	0.181	0.186	0.189
	PQ_5	158	troR	C	2		0.11	0.104	0.106	0.108	0.11	0.109	0.111	0.112	0.112	0.114	0.118	0.116	0.118	0.119	0.121	0.122	0.125	0.127	0.13	0.135	0.138	0.137	0.143	0.144	0.146	0.149	0.151	0.154	0.157	0.159	0.161	0.164	0.166	0.171	0.171	0.173	0.174	0.175	0.179	0.188	0.186	0.189	0.193
	PQ_5	159	troR	C	3		0.109	0.104	0.107	0.108	0.109	0.109	0.11	0.111	0.112	0.114	0.118	0.116	0.117	0.119	0.121	0.122	0.125	0.127	0.13	0.136	0.138	0.137	0.143	0.143	0.147	0.149	0.152	0.155	0.157	0.159	0.161	0.163	0.165	0.171	0.17	0.173	0.175	0.176	0.179	0.187	0.187	0.19	0.193
	PQ_5	160	troR	D	1		0.106	0.102	0.104	0.104	0.105	0.105	0.105	0.106	0.107	0.108	0.111	0.109	0.11	0.111	0.112	0.112	0.115	0.116	0.117	0.122	0.123	0.121	0.127	0.126	0.128	0.13	0.131	0.134	0.135	0.138	0.138	0.142	0.143	0.149	0.143	0.145	0.149	0.147	0.15	0.156	0.152	0.155	0.157
	PQ_5	161	troR	D	2		0.114	0.118	0.12	0.122	0.124	0.124	0.125	0.129	0.13	0.13	0.141	0.13	0.134	0.136	0.138	0.14	0.141	0.141	0.144	0.158	0.158	0.149	0.165	0.154	0.156	0.159	0.162	0.162	0.166	0.167	0.169	0.173	0.174	0.191	0.178	0.179	0.18	0.186	0.185	0.201	0.187	0.19	0.192
	PQ_5	162	troR	D	3		0.12	0.121	0.125	0.128	0.129	0.13	0.13	0.133	0.135	0.135	0.143	0.134	0.138	0.139	0.14	0.142	0.142	0.141	0.144	0.155	0.156	0.149	0.161	0.153	0.156	0.157	0.161	0.161	0.166	0.166	0.168	0.171	0.174	0.185	0.178	0.18	0.181	0.184	0.186	0.195	0.189	0.191	0.195
	PQ_5	163	ura3	A	1	0.083mM PQ	0.111	0.111	0.114	0.115	0.117	0.117	0.118	0.121	0.122	0.122	0.128	0.122	0.125	0.127	0.129	0.131	0.132	0.132	0.135	0.144	0.145	0.143	0.153	0.15	0.153	0.156	0.162	0.163	0.169	0.171	0.175	0.18	0.183	0.194	0.193	0.196	0.203	0.209	0.215	0.226	0.225	0.231	0.237
	PQ_5	164	ura3	A	2	0.083mM PQ	0.109	0.109	0.111	0.112	0.113	0.114	0.115	0.116	0.117	0.118	0.123	0.119	0.121	0.123	0.124	0.127	0.128	0.129	0.132	0.14	0.142	0.14	0.15	0.147	0.151	0.154	0.157	0.162	0.166	0.169	0.173	0.176	0.182	0.191	0.19	0.197	0.202	0.207	0.212	0.224	0.224	0.23	0.237
	PQ_5	165	ura3	A	3	0.083mM PQ	0.109	0.11	0.112	0.113	0.114	0.115	0.115	0.117	0.117	0.119	0.124	0.119	0.122	0.124	0.125	0.127	0.128	0.13	0.133	0.141	0.144	0.142	0.151	0.148	0.152	0.155	0.159	0.163	0.168	0.17	0.175	0.18	0.185	0.195	0.195	0.199	0.203	0.207	0.216	0.228	0.227	0.232	0.239
	PQ_5	166	ura3	B	1	0.083mM PQ	0.118	0.113	0.115	0.115	0.117	0.117	0.118	0.119	0.121	0.122	0.13	0.124	0.126	0.128	0.13	0.133	0.135	0.137	0.141	0.152	0.155	0.152	0.166	0.161	0.165	0.169	0.173	0.177	0.184	0.187	0.192	0.198	0.203	0.217	0.213	0.219	0.226	0.229	0.238	0.251	0.249	0.255	0.263
	PQ_5	167	ura3	B	2	0.083mM PQ	0.109	0.106	0.107	0.108	0.11	0.111	0.112	0.113	0.115	0.117	0.12	0.118	0.121	0.123	0.125	0.128	0.13	0.132	0.136	0.143	0.147	0.147	0.156	0.155	0.16	0.165	0.168	0.173	0.178	0.181	0.187	0.193	0.198	0.207	0.209	0.215	0.221	0.225	0.232	0.243	0.245	0.25	0.258
	PQ_5	168	ura3	B	3	0.083mM PQ	0.109	0.107	0.108	0.108	0.11	0.11	0.111	0.113	0.114	0.116	0.121	0.118	0.121	0.123	0.125	0.128	0.13	0.132	0.137	0.145	0.148	0.147	0.156	0.156	0.16	0.165	0.168	0.172	0.177	0.181	0.186	0.193	0.198	0.209	0.21	0.215	0.221	0.227	0.233	0.245	0.245	0.251	0.258
	PQ_5	169	ura3	C	1	0.083mM PQ	0.107	0.105	0.106	0.107	0.108	0.108	0.11	0.111	0.112	0.113	0.118	0.114	0.116	0.119	0.12	0.123	0.123	0.125	0.128	0.136	0.139	0.137	0.146	0.145	0.149	0.153	0.156	0.16	0.165	0.168	0.173	0.178	0.183	0.194	0.192	0.197	0.202	0.207	0.212	0.225	0.223	0.229	0.235
	PQ_5	170	ura3	C	2	0.083mM PQ	0.106	0.103	0.104	0.104	0.105	0.105	0.106	0.107	0.109	0.11	0.114	0.111	0.113	0.115	0.116	0.119	0.12	0.122	0.125	0.132	0.134	0.133	0.142	0.141	0.145	0.148	0.152	0.155	0.158	0.161	0.165	0.169	0.174	0.184	0.182	0.188	0.194	0.201	0.205	0.214	0.214	0.218	0.224
	PQ_5	171	ura3	C	3	0.083mM PQ	0.115	0.128	0.134	0.136	0.138	0.138	0.142	0.141	0.144	0.147	0.15	0.146	0.149	0.15	0.152	0.154	0.155	0.157	0.159	0.165	0.169	0.169	0.175	0.175	0.175	0.181	0.185	0.187	0.191	0.194	0.199	0.203	0.206	0.214	0.216	0.221	0.226	0.232	0.239	0.248	0.25	0.255	0.262
	PQ_5	172	ura3	D	1	0.083mM PQ	0.124	0.126	0.133	0.137	0.139	0.14	0.144	0.143	0.148	0.15	0.163	0.152	0.155	0.159	0.162	0.165	0.169	0.173	0.176	0.193	0.2	0.19	0.209	0.201	0.202	0.209	0.213	0.218	0.223	0.229	0.234	0.241	0.247	0.264	0.262	0.267	0.274	0.282	0.286	0.31	0.3	0.305	0.31
	PQ_5	173	ura3	D	2	0.083mM PQ	0.117	0.117	0.123	0.126	0.128	0.129	0.133	0.132	0.137	0.139	0.15	0.142	0.145	0.149	0.152	0.155	0.16	0.164	0.168	0.181	0.188	0.182	0.198	0.193	0.195	0.2	0.207	0.211	0.218	0.224	0.228	0.235	0.241	0.257	0.255	0.26	0.266	0.274	0.278	0.297	0.292	0.296	0.305
	PQ_5	174	ura3	D	3	0.083mM PQ	0.12	0.12	0.125	0.127	0.128	0.13	0.133	0.132	0.138	0.14	0.151	0.143	0.146	0.15	0.154	0.156	0.162	0.166	0.171	0.184	0.19	0.185	0.198	0.193	0.196	0.201	0.208	0.215	0.221	0.226	0.231	0.239	0.246	0.259	0.258	0.265	0.27	0.276	0.283	0.302	0.296	0.303	0.309
	PQ_5	175	idr1	A	1	0.083mM PQ	0.115	0.117	0.12	0.122	0.122	0.124	0.126	0.126	0.129	0.13	0.139	0.13	0.132	0.134	0.136	0.137	0.14	0.142	0.144	0.157	0.161	0.155	0.168	0.162	0.163	0.167	0.171	0.176	0.18	0.182	0.186	0.191	0.194	0.21	0.205	0.209	0.214	0.218	0.222	0.239	0.233	0.238	0.243
	PQ_5	176	idr1	A	2	0.083mM PQ	0.116	0.117	0.119	0.121	0.121	0.122	0.125	0.124	0.127	0.129	0.135	0.129	0.13	0.132	0.134	0.136	0.139	0.141	0.143	0.152	0.156	0.152	0.162	0.159	0.161	0.166	0.169	0.173	0.176	0.179	0.182	0.186	0.19	0.202	0.2	0.204	0.209	0.212	0.219	0.234	0.231	0.238	0.245
	PQ_5	177	idr1	A	3	0.083mM PQ	0.114	0.112	0.115	0.116	0.116	0.117	0.118	0.118	0.12	0.122	0.126	0.123	0.124	0.126	0.128	0.129	0.132	0.134	0.136	0.144	0.147	0.146	0.153	0.152	0.154	0.158	0.162	0.166	0.17	0.173	0.176	0.181	0.185	0.195	0.194	0.2	0.206	0.209	0.215	0.227	0.228	0.235	0.241
	PQ_5	178	idr1	B	1	0.083mM PQ	0.116	0.112	0.114	0.114	0.114	0.115	0.117	0.116	0.118	0.119	0.123	0.118	0.119	0.12	0.121	0.122	0.125	0.126	0.128	0.135	0.137	0.135	0.143	0.14	0.142	0.145	0.148	0.152	0.156	0.158	0.161	0.165	0.168	0.177	0.175	0.179	0.184	0.186	0.191	0.203	0.2	0.204	0.209
	PQ_5	179	idr1	B	2	0.083mM PQ	0.11	0.107	0.109	0.109	0.11	0.11	0.112	0.111	0.113	0.114	0.117	0.114	0.114	0.116	0.117	0.118	0.12	0.121	0.123	0.128	0.13	0.129	0.135	0.134	0.135	0.139	0.141	0.144	0.147	0.149	0.152	0.155	0.158	0.165	0.164	0.168	0.171	0.173	0.177	0.186	0.185	0.19	0.194
	PQ_5	180	idr1	B	3	0.083mM PQ	0.106	0.104	0.105	0.104	0.105	0.106	0.107	0.107	0.108	0.109	0.11	0.109	0.11	0.111	0.112	0.113	0.115	0.116	0.117	0.121	0.123	0.123	0.128	0.127	0.129	0.132	0.134	0.136	0.137	0.139	0.141	0.144	0.146	0.152	0.149	0.151	0.154	0.155	0.158	0.166	0.162	0.165	0.167
	PQ_5	181	idr1	C	1	0.083mM PQ	0.125	0.123	0.127	0.129	0.13	0.13	0.133	0.136	0.137	0.139	0.154	0.14	0.142	0.146	0.147	0.15	0.15	0.151	0.15	0.17	0.17	0.157	0.175	0.163	0.165	0.168	0.172	0.173	0.177	0.178	0.18	0.183	0.186	0.205	0.191	0.193	0.196	0.199	0.2	0.22	0.208	0.21	0.215
	PQ_5	182	idr1	C	2	0.083mM PQ	0.122	0.122	0.128	0.131	0.13	0.132	0.133	0.135	0.136	0.138	0.148	0.138	0.138	0.141	0.143	0.144	0.144	0.146	0.145	0.159	0.159	0.152	0.163	0.156	0.158	0.161	0.165	0.166	0.169	0.171	0.173	0.177	0.181	0.195	0.186	0.189	0.192	0.195	0.199	0.215	0.208	0.212	0.216
	PQ_5	183	idr1	C	3	0.083mM PQ	0.118	0.121	0.128	0.131	0.131	0.132	0.134	0.136	0.137	0.138	0.148	0.139	0.139	0.143	0.144	0.146	0.145	0.147	0.147	0.16	0.159	0.153	0.165	0.159	0.161	0.163	0.167	0.169	0.172	0.174	0.177	0.18	0.183	0.196	0.19	0.193	0.196	0.199	0.201	0.214	0.208	0.212	0.216
	PQ_5	184	idr1	D	1	0.083mM PQ	0.116	0.117	0.123	0.126	0.126	0.126	0.128	0.13	0.131	0.132	0.143	0.134	0.134	0.137	0.138	0.141	0.14	0.141	0.142	0.155	0.154	0.147	0.159	0.152	0.155	0.156	0.16	0.161	0.165	0.165	0.168	0.172	0.175	0.189	0.181	0.185	0.188	0.191	0.194	0.208	0.203	0.207	0.213
	PQ_5	185	idr1	D	2	0.083mM PQ	0.11	0.114	0.12	0.122	0.122	0.123	0.125	0.126	0.128	0.129	0.139	0.131	0.132	0.134	0.136	0.137	0.138	0.14	0.142	0.154	0.155	0.148	0.16	0.153	0.156	0.158	0.161	0.163	0.167	0.169	0.173	0.176	0.181	0.194	0.188	0.192	0.196	0.199	0.204	0.217	0.213	0.218	0.222
	PQ_5	186	idr1	D	3	0.083mM PQ	0.125	0.122	0.128	0.131	0.131	0.131	0.133	0.134	0.136	0.138	0.151	0.139	0.139	0.142	0.144	0.146	0.147	0.148	0.151	0.168	0.167	0.157	0.175	0.163	0.166	0.167	0.171	0.174	0.177	0.178	0.181	0.186	0.191	0.208	0.198	0.203	0.207	0.211	0.216	0.236	0.227	0.233	0.238
	PQ_5	187	idr2	A	1	0.083mM PQ	0.194	0.15	0.15	0.144	0.142	0.142	0.143	0.142	0.144	0.146	0.157	0.146	0.145	0.149	0.149	0.151	0.15	0.151	0.151	0.165	0.164	0.156	0.169	0.16	0.161	0.162	0.165	0.166	0.168	0.168	0.171	0.174	0.177	0.187	0.179	0.182	0.185	0.186	0.19	0.202	0.197	0.197	0.203
	PQ_5	188	idr2	A	2	0.083mM PQ	0.119	0.114	0.118	0.119	0.119	0.12	0.121	0.121	0.122	0.124	0.13	0.125	0.126	0.128	0.129	0.131	0.131	0.133	0.134	0.143	0.143	0.14	0.147	0.143	0.146	0.147	0.15	0.152	0.154	0.156	0.159	0.161	0.164	0.173	0.169	0.173	0.175	0.177	0.183	0.19	0.189	0.192	0.195
	PQ_5	189	idr2	A	3	0.083mM PQ	0.113	0.111	0.114	0.116	0.116	0.117	0.119	0.119	0.12	0.121	0.128	0.123	0.123	0.125	0.126	0.128	0.128	0.13	0.131	0.141	0.141	0.137	0.146	0.14	0.143	0.144	0.146	0.149	0.151	0.154	0.155	0.158	0.161	0.17	0.166	0.167	0.171	0.173	0.176	0.185	0.182	0.185	0.189
	PQ_5	190	idr2	B	1	0.083mM PQ	0.115	0.106	0.108	0.108	0.108	0.108	0.11	0.11	0.112	0.113	0.117	0.114	0.114	0.116	0.117	0.118	0.119	0.119	0.121	0.127	0.128	0.126	0.133	0.129	0.131	0.133	0.135	0.137	0.139	0.141	0.143	0.145	0.147	0.155	0.15	0.151	0.155	0.157	0.159	0.166	0.164	0.167	0.171
	PQ_5	191	blank				0.113	0.122	0.129	0.134	0.135	0.139	0.142	0.142	0.143	0.145	0.151	0.145	0.147	0.147	0.148	0.15	0.15	0.145	0.148	0.152	0.153	0.148	0.152	0.15	0.149	0.15	0.15	0.151	0.153	0.151	0.152	0.153	0.153	0.162	0.155	0.154	0.154	0.154	0.155	0.16	0.157	0.157	0.16
	PQ_5	192	idr2	B	2	0.083mM PQ	0.141	0.147	0.155	0.16	0.161	0.165	0.169	0.167	0.17	0.171	0.195	0.173	0.174	0.175	0.176	0.179	0.18	0.176	0.181	0.202	0.204	0.184	0.208	0.189	0.189	0.191	0.193	0.195	0.199	0.199	0.199	0.203	0.205	0.232	0.213	0.213	0.215	0.217	0.216	0.243	0.224	0.226	0.23
	PQ_5	193	idr2	B	3	0.083mM PQ	0.126	0.134	0.142	0.147	0.148	0.151	0.153	0.154	0.156	0.157	0.174	0.158	0.161	0.161	0.162	0.164	0.165	0.163	0.167	0.181	0.184	0.17	0.188	0.174	0.176	0.178	0.18	0.182	0.185	0.185	0.186	0.189	0.191	0.209	0.196	0.198	0.2	0.202	0.204	0.223	0.21	0.213	0.217
	PQ_5	194	idr2	C	1	0.083mM PQ	0.127	0.13	0.139	0.142	0.143	0.146	0.149	0.147	0.15	0.153	0.167	0.152	0.155	0.154	0.154	0.156	0.157	0.155	0.16	0.173	0.175	0.161	0.176	0.165	0.165	0.167	0.169	0.17	0.175	0.174	0.175	0.178	0.179	0.198	0.182	0.185	0.186	0.188	0.192	0.21	0.197	0.2	0.202
	PQ_5	195	idr2	C	2	0.083mM PQ	0.13	0.132	0.14	0.143	0.144	0.147	0.15	0.149	0.151	0.153	0.169	0.153	0.156	0.157	0.158	0.16	0.159	0.159	0.163	0.178	0.179	0.167	0.182	0.169	0.17	0.172	0.173	0.175	0.179	0.178	0.18	0.183	0.185	0.204	0.19	0.191	0.192	0.195	0.196	0.214	0.202	0.204	0.207
	PQ_5	196	idr2	C	3	0.083mM PQ	0.123	0.126	0.133	0.137	0.138	0.141	0.143	0.141	0.144	0.147	0.158	0.147	0.15	0.149	0.15	0.152	0.153	0.152	0.156	0.165	0.167	0.159	0.17	0.163	0.164	0.166	0.166	0.169	0.172	0.173	0.173	0.176	0.178	0.19	0.182	0.183	0.186	0.188	0.19	0.204	0.197	0.199	0.202
	PQ_5	197	idr2	D	1	0.083mM PQ	0.115	0.11	0.112	0.114	0.115	0.116	0.118	0.118	0.119	0.122	0.13	0.123	0.125	0.126	0.127	0.13	0.13	0.13	0.135	0.142	0.145	0.139	0.148	0.143	0.146	0.147	0.15	0.151	0.156	0.156	0.16	0.161	0.163	0.173	0.168	0.169	0.171	0.173	0.178	0.189	0.185	0.188	0.192
	PQ_5	198	idr2	D	2	0.083mM PQ	0.116	0.112	0.116	0.118	0.118	0.12	0.122	0.121	0.123	0.126	0.134	0.126	0.13	0.129	0.13	0.132	0.134	0.134	0.139	0.148	0.15	0.144	0.154	0.149	0.15	0.151	0.153	0.157	0.159	0.161	0.161	0.164	0.167	0.18	0.171	0.175	0.173	0.179	0.184	0.195	0.192	0.197	0.198
	PQ_5	199	idr2	D	3	0.083mM PQ	0.11	0.109	0.112	0.113	0.114	0.115	0.116	0.116	0.118	0.12	0.126	0.121	0.123	0.124	0.125	0.127	0.128	0.13	0.132	0.14	0.142	0.137	0.146	0.141	0.144	0.147	0.147	0.151	0.153	0.154	0.157	0.159	0.163	0.174	0.166	0.169	0.169	0.175	0.178	0.19	0.185	0.188	0.194
	PQ_5	200	blank				0.088	0.086	0.087	0.088	0.088	0.089	0.09	0.089	0.09	0.091	0.095	0.091	0.092	0.092	0.093	0.093	0.094	0.094	0.096	0.099	0.1	0.096	0.1	0.097	0.098	0.097	0.098	0.099	0.099	0.098	0.099	0.099	0.099	0.106	0.1	0.1	0.1	0.1	0.101	0.108	0.101	0.101	0.102
	PQ_5	201	blank				0.092	0.092	0.096	0.097	0.099	0.1	0.101	0.102	0.104	0.105	0.115	0.107	0.108	0.109	0.111	0.111	0.112	0.113	0.115	0.125	0.128	0.116	0.128	0.118	0.118	0.12	0.121	0.121	0.122	0.122	0.123	0.124	0.124	0.138	0.126	0.125	0.126	0.126	0.127	0.141	0.128	0.128	0.129
	PQ_5	202	sirR	A	1	0.083mM PQ	0.11	0.108	0.11	0.11	0.112	0.112	0.113	0.115	0.116	0.119	0.126	0.123	0.124	0.126	0.129	0.131	0.133	0.137	0.14	0.15	0.155	0.15	0.16	0.158	0.16	0.164	0.168	0.17	0.175	0.178	0.181	0.186	0.19	0.203	0.2	0.204	0.21	0.215	0.221	0.233	0.229	0.233	0.237
	PQ_5	203	sirR	A	2	0.083mM PQ	0.106	0.105	0.107	0.107	0.107	0.109	0.11	0.111	0.113	0.114	0.119	0.118	0.119	0.121	0.124	0.126	0.129	0.132	0.135	0.142	0.146	0.145	0.154	0.153	0.156	0.159	0.164	0.167	0.171	0.174	0.178	0.183	0.187	0.198	0.197	0.201	0.208	0.213	0.217	0.227	0.226	0.23	0.235
	PQ_5	204	sirR	A	3	0.083mM PQ	0.106	0.104	0.106	0.106	0.105	0.107	0.108	0.11	0.111	0.113	0.116	0.115	0.118	0.12	0.123	0.125	0.128	0.131	0.135	0.141	0.145	0.145	0.153	0.153	0.156	0.158	0.163	0.167	0.172	0.175	0.178	0.184	0.189	0.198	0.198	0.203	0.21	0.215	0.219	0.227	0.227	0.232	0.237
	PQ_5	205	sirR	B	1	0.083mM PQ	0.104	0.103	0.104	0.104	0.104	0.106	0.107	0.109	0.11	0.111	0.115	0.115	0.117	0.119	0.122	0.124	0.127	0.131	0.135	0.141	0.144	0.144	0.151	0.153	0.154	0.158	0.162	0.165	0.17	0.173	0.178	0.183	0.189	0.197	0.197	0.202	0.208	0.212	0.217	0.224	0.226	0.229	0.234
	PQ_5	206	sirR	B	2	0.083mM PQ	0.109	0.104	0.106	0.105	0.106	0.107	0.108	0.109	0.111	0.112	0.118	0.116	0.117	0.12	0.123	0.125	0.129	0.132	0.136	0.142	0.146	0.145	0.153	0.153	0.156	0.159	0.163	0.166	0.17	0.174	0.178	0.183	0.187	0.197	0.197	0.203	0.208	0.214	0.218	0.228	0.226	0.23	0.237
	PQ_5	207	sirR	B	3	0.083mM PQ	0.11	0.107	0.109	0.108	0.108	0.109	0.111	0.112	0.114	0.116	0.119	0.119	0.121	0.124	0.127	0.13	0.132	0.137	0.141	0.147	0.15	0.151	0.159	0.16	0.163	0.166	0.17	0.175	0.18	0.183	0.188	0.194	0.2	0.207	0.208	0.212	0.217	0.224	0.227	0.234	0.236	0.239	0.245
	PQ_5	208	sirR	C	1	0.083mM PQ	0.105	0.1	0.1	0.1	0.1	0.101	0.101	0.102	0.103	0.105	0.108	0.107	0.108	0.11	0.112	0.114	0.115	0.118	0.121	0.127	0.13	0.129	0.137	0.137	0.14	0.143	0.146	0.148	0.151	0.154	0.157	0.161	0.165	0.172	0.172	0.176	0.181	0.186	0.19	0.199	0.198	0.202	0.207
	PQ_5	209	sirR	C	2	0.083mM PQ	0.112	0.104	0.105	0.105	0.105	0.105	0.106	0.107	0.109	0.11	0.117	0.113	0.114	0.116	0.119	0.121	0.123	0.126	0.128	0.137	0.14	0.138	0.148	0.145	0.148	0.15	0.153	0.156	0.159	0.161	0.165	0.168	0.172	0.184	0.18	0.184	0.19	0.194	0.198	0.21	0.205	0.209	0.214
	PQ_5	210	blank			0.083mM PQ	0.089	0.085	0.085	0.086	0.086	0.086	0.087	0.087	0.087	0.088	0.092	0.088	0.088	0.089	0.089	0.089	0.09	0.09	0.091	0.096	0.096	0.091	0.098	0.092	0.093	0.093	0.093	0.094	0.094	0.094	0.094	0.095	0.095	0.101	0.096	0.096	0.096	0.096	0.097	0.104	0.097	0.098	0.098
	PQ_5	211	sirR	C	3	0.083mM PQ	0.114	0.114	0.116	0.117	0.119	0.121	0.123	0.124	0.127	0.13	0.133	0.133	0.135	0.138	0.14	0.143	0.145	0.148	0.151	0.158	0.161	0.162	0.167	0.169	0.171	0.173	0.178	0.181	0.184	0.187	0.191	0.195	0.2	0.207	0.208	0.213	0.218	0.223	0.23	0.236	0.239	0.243	0.248
	PQ_5	212	sirR	D	1	0.083mM PQ	0.12	0.111	0.114	0.113	0.113	0.117	0.118	0.118	0.12	0.122	0.131	0.124	0.126	0.128	0.13	0.133	0.137	0.139	0.143	0.155	0.16	0.154	0.168	0.163	0.165	0.169	0.172	0.176	0.179	0.182	0.187	0.192	0.198	0.212	0.209	0.214	0.221	0.225	0.23	0.247	0.241	0.246	0.249
	PQ_5	213	sirR	D	2	0.083mM PQ	0.106	0.102	0.105	0.106	0.106	0.108	0.109	0.11	0.112	0.114	0.118	0.114	0.117	0.12	0.122	0.125	0.128	0.131	0.134	0.142	0.146	0.145	0.154	0.153	0.156	0.159	0.163	0.167	0.171	0.174	0.178	0.184	0.19	0.2	0.201	0.206	0.212	0.217	0.222	0.234	0.234	0.239	0.244
	PQ_5	214	sirR	D	3	0.083mM PQ	0.102	0.1	0.103	0.103	0.103	0.105	0.106	0.108	0.109	0.11	0.114	0.111	0.114	0.117	0.119	0.122	0.124	0.128	0.132	0.138	0.141	0.141	0.149	0.149	0.152	0.155	0.158	0.162	0.166	0.169	0.174	0.179	0.184	0.193	0.195	0.201	0.207	0.212	0.217	0.227	0.228	0.233	0.239
	PQ_5	215	troR	A	1	0.083mM PQ	0.104	0.101	0.105	0.106	0.105	0.108	0.109	0.111	0.112	0.113	0.116	0.113	0.116	0.117	0.118	0.12	0.121	0.123	0.125	0.13	0.132	0.13	0.137	0.134	0.137	0.14	0.141	0.143	0.145	0.146	0.147	0.149	0.15	0.156	0.153	0.155	0.156	0.157	0.159	0.165	0.163	0.164	0.167
	PQ_5	216	troR	A	2	0.083mM PQ	0.103	0.101	0.105	0.106	0.107	0.109	0.109	0.111	0.112	0.114	0.115	0.113	0.117	0.117	0.118	0.12	0.122	0.124	0.126	0.13	0.131	0.132	0.136	0.135	0.137	0.14	0.142	0.144	0.145	0.146	0.147	0.149	0.15	0.155	0.154	0.156	0.157	0.157	0.159	0.165	0.164	0.166	0.168
	PQ_5	217	troR	A	3	0.083mM PQ	0.107	0.104	0.108	0.109	0.109	0.111	0.112	0.113	0.114	0.115	0.118	0.116	0.119	0.12	0.121	0.123	0.124	0.126	0.129	0.133	0.135	0.134	0.139	0.138	0.14	0.143	0.144	0.146	0.147	0.148	0.15	0.151	0.153	0.157	0.155	0.158	0.159	0.16	0.162	0.168	0.166	0.169	0.172
	PQ_5	218	troR	B	1	0.083mM PQ	0.111	0.103	0.105	0.104	0.105	0.106	0.107	0.107	0.108	0.109	0.112	0.11	0.112	0.112	0.114	0.115	0.116	0.117	0.12	0.124	0.125	0.124	0.129	0.128	0.129	0.131	0.134	0.137	0.139	0.14	0.141	0.143	0.145	0.15	0.149	0.149	0.151	0.151	0.154	0.159	0.157	0.158	0.161
	PQ_5	219	troR	B	2	0.083mM PQ	0.111	0.103	0.105	0.105	0.105	0.107	0.108	0.108	0.109	0.11	0.113	0.111	0.112	0.113	0.115	0.116	0.117	0.118	0.12	0.125	0.126	0.124	0.129	0.128	0.13	0.132	0.134	0.137	0.139	0.14	0.141	0.143	0.145	0.148	0.147	0.148	0.149	0.15	0.151	0.156	0.154	0.156	0.159
	PQ_5	220	troR	B	3	0.083mM PQ	0.11	0.103	0.103	0.103	0.103	0.104	0.105	0.106	0.107	0.108	0.11	0.109	0.11	0.112	0.113	0.115	0.115	0.118	0.119	0.124	0.125	0.123	0.129	0.128	0.128	0.13	0.133	0.135	0.136	0.136	0.139	0.14	0.141	0.146	0.144	0.144	0.146	0.147	0.148	0.153	0.151	0.152	0.156
	PQ_5	221	troR	C	1	0.083mM PQ	0.119	0.116	0.119	0.122	0.124	0.125	0.126	0.129	0.13	0.131	0.142	0.134	0.136	0.139	0.141	0.143	0.145	0.148	0.149	0.163	0.166	0.156	0.17	0.162	0.164	0.167	0.169	0.171	0.173	0.176	0.177	0.179	0.18	0.193	0.182	0.183	0.186	0.188	0.191	0.203	0.194	0.196	0.197
	PQ_5	222	troR	C	2	0.083mM PQ	0.118	0.111	0.113	0.114	0.116	0.116	0.118	0.119	0.121	0.122	0.129	0.125	0.126	0.128	0.131	0.132	0.135	0.137	0.14	0.148	0.152	0.147	0.156	0.152	0.154	0.155	0.159	0.16	0.162	0.164	0.166	0.168	0.17	0.18	0.174	0.176	0.178	0.178	0.184	0.195	0.189	0.192	0.193
	PQ_5	223	troR	C	3	0.083mM PQ	0.11	0.105	0.109	0.11	0.111	0.113	0.114	0.116	0.116	0.118	0.122	0.12	0.122	0.123	0.126	0.128	0.13	0.132	0.135	0.14	0.144	0.142	0.15	0.148	0.15	0.153	0.154	0.156	0.157	0.159	0.161	0.163	0.165	0.171	0.169	0.171	0.174	0.175	0.179	0.186	0.183	0.188	0.189
	PQ_5	224	troR	D	1	0.083mM PQ	0.104	0.1	0.103	0.104	0.104	0.105	0.106	0.107	0.108	0.109	0.112	0.11	0.112	0.112	0.113	0.115	0.115	0.118	0.119	0.123	0.125	0.123	0.128	0.128	0.129	0.132	0.134	0.136	0.138	0.14	0.141	0.143	0.145	0.149	0.148	0.15	0.151	0.153	0.154	0.16	0.158	0.16	0.163
	PQ_5	225	troR	D	2	0.083mM PQ	0.103	0.1	0.103	0.104	0.104	0.106	0.107	0.108	0.109	0.11	0.112	0.11	0.113	0.113	0.113	0.116	0.117	0.118	0.119	0.124	0.126	0.124	0.13	0.128	0.13	0.133	0.135	0.136	0.139	0.14	0.141	0.144	0.146	0.15	0.149	0.15	0.152	0.154	0.156	0.16	0.16	0.162	0.164
	PQ_5	226	troR	D	3	0.083mM PQ	0.106	0.1	0.103	0.103	0.104	0.105	0.107	0.108	0.108	0.11	0.113	0.11	0.112	0.113	0.113	0.115	0.117	0.118	0.119	0.124	0.126	0.124	0.13	0.128	0.131	0.132	0.135	0.136	0.138	0.139	0.141	0.143	0.145	0.15	0.148	0.15	0.152	0.153	0.155	0.162	0.16	0.162	0.164
	PQ_5	227	ura3	A	1	0.333mM PQ	0.103	0.098	0.1	0.1	0.1	0.101	0.102	0.103	0.104	0.104	0.107	0.105	0.107	0.108	0.109	0.111	0.112	0.114	0.116	0.12	0.122	0.122	0.127	0.127	0.129	0.132	0.134	0.137	0.137	0.138	0.141	0.143	0.145	0.149	0.149	0.152	0.154	0.155	0.158	0.164	0.164	0.166	0.171
	PQ_5	228	ura3	A	2	0.333mM PQ	0.108	0.102	0.103	0.103	0.103	0.104	0.105	0.106	0.107	0.108	0.111	0.108	0.11	0.111	0.113	0.114	0.116	0.117	0.12	0.125	0.127	0.126	0.131	0.13	0.132	0.134	0.135	0.138	0.139	0.141	0.143	0.146	0.148	0.153	0.153	0.155	0.157	0.159	0.161	0.168	0.167	0.17	0.173
	PQ_5	229	ura3	A	3	0.333mM PQ	0.117	0.104	0.106	0.106	0.106	0.107	0.107	0.109	0.109	0.11	0.116	0.111	0.113	0.114	0.116	0.117	0.119	0.121	0.123	0.13	0.132	0.13	0.136	0.134	0.135	0.138	0.139	0.141	0.143	0.145	0.147	0.15	0.152	0.159	0.157	0.159	0.161	0.163	0.165	0.174	0.171	0.174	0.177
	PQ_5	230	ura3	B	1	0.333mM PQ	0.107	0.102	0.102	0.102	0.103	0.104	0.105	0.106	0.107	0.108	0.111	0.11	0.112	0.114	0.116	0.118	0.12	0.122	0.125	0.129	0.132	0.132	0.136	0.136	0.138	0.141	0.143	0.144	0.147	0.149	0.15	0.153	0.155	0.161	0.16	0.162	0.166	0.168	0.171	0.179	0.178	0.181	0.186
	PQ_5	231	ura3	B	2	0.333mM PQ	0.117	0.115	0.117	0.118	0.12	0.119	0.123	0.125	0.127	0.129	0.133	0.132	0.134	0.137	0.139	0.14	0.143	0.146	0.149	0.154	0.155	0.156	0.16	0.161	0.161	0.163	0.166	0.167	0.172	0.173	0.175	0.178	0.181	0.186	0.185	0.188	0.191	0.191	0.197	0.202	0.203	0.206	0.21
	PQ_5	232	ura3	B	3	0.333mM PQ	0.118	0.11	0.113	0.114	0.115	0.115	0.118	0.119	0.12	0.122	0.129	0.124	0.126	0.129	0.13	0.132	0.136	0.138	0.141	0.151	0.154	0.148	0.159	0.153	0.155	0.157	0.158	0.162	0.165	0.165	0.168	0.171	0.174	0.185	0.18	0.183	0.187	0.189	0.192	0.206	0.198	0.203	0.206
	PQ_5	233	ura3	C	1	0.333mM PQ	0.104	0.099	0.102	0.102	0.104	0.104	0.106	0.108	0.109	0.11	0.114	0.111	0.113	0.114	0.115	0.117	0.12	0.121	0.123	0.129	0.132	0.129	0.137	0.135	0.136	0.139	0.14	0.141	0.144	0.145	0.148	0.151	0.153	0.159	0.156	0.158	0.162	0.164	0.166	0.176	0.172	0.175	0.177
	PQ_5	234	ura3	C	2	0.333mM PQ	0.104	0.1	0.102	0.102	0.103	0.104	0.105	0.106	0.107	0.109	0.111	0.11	0.112	0.113	0.113	0.115	0.118	0.12	0.123	0.127	0.129	0.128	0.134	0.133	0.134	0.136	0.138	0.139	0.142	0.144	0.146	0.149	0.151	0.155	0.155	0.158	0.16	0.162	0.165	0.17	0.17	0.173	0.177
	PQ_5	235	ura3	C	3	0.333mM PQ	0.106	0.101	0.104	0.105	0.105	0.106	0.107	0.109	0.11	0.111	0.116	0.112	0.115	0.116	0.117	0.12	0.122	0.123	0.127	0.132	0.134	0.133	0.138	0.136	0.139	0.141	0.142	0.144	0.147	0.149	0.151	0.154	0.156	0.162	0.161	0.163	0.166	0.167	0.17	0.178	0.176	0.18	0.183
	PQ_5	236	ura3	D	1	0.333mM PQ	0.109	0.102	0.104	0.105	0.108	0.109	0.111	0.113	0.114	0.116	0.12	0.119	0.123	0.126	0.129	0.132	0.136	0.139	0.143	0.148	0.15	0.151	0.156	0.158	0.159	0.161	0.165	0.169	0.171	0.171	0.175	0.177	0.18	0.186	0.187	0.19	0.194	0.197	0.2	0.208	0.21	0.212	0.218
	PQ_5	237	ura3	D	2	0.333mM PQ	0.108	0.102	0.105	0.106	0.108	0.109	0.11	0.113	0.115	0.116	0.12	0.12	0.123	0.126	0.129	0.132	0.136	0.139	0.142	0.147	0.148	0.149	0.154	0.154	0.156	0.159	0.161	0.164	0.167	0.168	0.171	0.175	0.178	0.184	0.185	0.189	0.192	0.195	0.199	0.206	0.207	0.21	0.216
	PQ_5	238	ura3	D	3	0.333mM PQ	0.116	0.106	0.108	0.109	0.111	0.111	0.113	0.115	0.117	0.119	0.124	0.123	0.126	0.129	0.132	0.136	0.139	0.141	0.146	0.15	0.152	0.153	0.157	0.158	0.159	0.163	0.164	0.167	0.171	0.173	0.176	0.18	0.183	0.189	0.19	0.193	0.197	0.2	0.204	0.211	0.212	0.215	0.221
	PQ_5	239	idr1	A	1	0.333mM PQ	0.114	0.104	0.105	0.105	0.105	0.106	0.107	0.108	0.109	0.11	0.113	0.111	0.112	0.113	0.115	0.116	0.117	0.119	0.121	0.125	0.127	0.125	0.13	0.129	0.13	0.132	0.132	0.134	0.136	0.137	0.139	0.141	0.141	0.146	0.144	0.146	0.147	0.147	0.149	0.155	0.153	0.154	0.156
	PQ_5	240	idr1	A	2	0.333mM PQ	0.112	0.105	0.105	0.105	0.106	0.106	0.107	0.108	0.109	0.11	0.114	0.111	0.112	0.113	0.115	0.116	0.117	0.119	0.121	0.125	0.127	0.124	0.13	0.127	0.129	0.13	0.131	0.132	0.134	0.136	0.137	0.138	0.139	0.144	0.142	0.142	0.144	0.144	0.146	0.152	0.148	0.149	0.15
	PQ_5	241	idr1	A	3	0.333mM PQ	0.123	0.119	0.122	0.125	0.127	0.129	0.13	0.131	0.133	0.135	0.146	0.137	0.138	0.14	0.142	0.144	0.146	0.147	0.15	0.165	0.167	0.156	0.17	0.16	0.162	0.164	0.165	0.167	0.17	0.171	0.173	0.174	0.176	0.192	0.18	0.178	0.181	0.181	0.182	0.2	0.186	0.187	0.188
	PQ_5	242	idr1	B	1	0.333mM PQ	0.115	0.108	0.11	0.11	0.112	0.113	0.114	0.115	0.115	0.117	0.123	0.117	0.119	0.12	0.121	0.122	0.124	0.124	0.126	0.135	0.137	0.13	0.14	0.133	0.134	0.136	0.138	0.139	0.141	0.142	0.143	0.145	0.146	0.156	0.149	0.149	0.151	0.152	0.154	0.166	0.157	0.158	0.159
	PQ_5	243	idr1	B	2	0.333mM PQ	0.11	0.103	0.105	0.105	0.106	0.108	0.109	0.109	0.11	0.111	0.114	0.111	0.112	0.113	0.114	0.115	0.116	0.117	0.119	0.124	0.126	0.123	0.129	0.126	0.128	0.13	0.13	0.132	0.133	0.134	0.135	0.137	0.138	0.144	0.14	0.141	0.143	0.144	0.146	0.153	0.149	0.15	0.151
	PQ_5	244	idr1	B	3	0.333mM PQ	0.104	0.1	0.102	0.103	0.103	0.105	0.106	0.106	0.107	0.108	0.111	0.108	0.11	0.11	0.111	0.112	0.114	0.114	0.116	0.121	0.122	0.12	0.125	0.123	0.125	0.126	0.127	0.128	0.13	0.13	0.131	0.133	0.134	0.139	0.137	0.138	0.139	0.14	0.142	0.148	0.145	0.146	0.147
	PQ_5	245	idr1	C	1	0.333mM PQ	0.103	0.099	0.101	0.102	0.102	0.103	0.104	0.105	0.106	0.107	0.11	0.107	0.108	0.11	0.11	0.112	0.113	0.115	0.116	0.121	0.122	0.121	0.126	0.124	0.125	0.127	0.128	0.129	0.131	0.132	0.133	0.135	0.136	0.14	0.139	0.139	0.141	0.142	0.144	0.15	0.147	0.148	0.15
	PQ_5	246	idr1	C	2	0.333mM PQ	0.113	0.103	0.104	0.104	0.105	0.106	0.107	0.108	0.109	0.11	0.114	0.11	0.112	0.113	0.113	0.115	0.117	0.117	0.12	0.125	0.127	0.125	0.131	0.128	0.129	0.13	0.131	0.132	0.134	0.135	0.136	0.138	0.139	0.145	0.142	0.144	0.145	0.146	0.148	0.155	0.151	0.152	0.154
	PQ_5	247	idr1	C	3	0.333mM PQ	0.106	0.102	0.103	0.104	0.105	0.105	0.106	0.107	0.108	0.109	0.112	0.11	0.112	0.113	0.113	0.115	0.117	0.117	0.12	0.125	0.126	0.124	0.129	0.127	0.128	0.129	0.131	0.132	0.134	0.134	0.135	0.137	0.139	0.144	0.142	0.143	0.144	0.146	0.147	0.153	0.151	0.152	0.154
	PQ_5	248	idr1	D	1	0.333mM PQ	0.113	0.103	0.104	0.104	0.104	0.106	0.106	0.108	0.107	0.109	0.113	0.109	0.11	0.112	0.112	0.114	0.116	0.116	0.119	0.124	0.125	0.123	0.128	0.125	0.126	0.127	0.128	0.129	0.131	0.132	0.133	0.134	0.136	0.141	0.139	0.139	0.141	0.142	0.144	0.151	0.148	0.149	0.151
	PQ_5	249	idr1	D	2	0.333mM PQ	0.124	0.106	0.106	0.106	0.107	0.108	0.108	0.109	0.11	0.111	0.116	0.112	0.113	0.114	0.115	0.116	0.118	0.119	0.121	0.127	0.128	0.125	0.131	0.128	0.129	0.13	0.131	0.132	0.134	0.135	0.136	0.137	0.14	0.145	0.142	0.142	0.144	0.146	0.147	0.154	0.151	0.152	0.153
	PQ_5	250	idr1	D	3	0.333mM PQ	0.126	0.11	0.109	0.109	0.11	0.11	0.111	0.111	0.112	0.113	0.117	0.114	0.114	0.115	0.117	0.117	0.119	0.12	0.122	0.127	0.129	0.126	0.132	0.128	0.129	0.13	0.131	0.132	0.134	0.135	0.136	0.137	0.138	0.145	0.141	0.142	0.144	0.145	0.147	0.155	0.15	0.151	0.152
	PQ_5	251	idr2	A	1	0.333mM PQ	0.128	0.125	0.129	0.131	0.134	0.135	0.138	0.14	0.142	0.144	0.148	0.147	0.148	0.149	0.151	0.152	0.154	0.155	0.156	0.162	0.163	0.161	0.165	0.165	0.165	0.168	0.169	0.17	0.171	0.173	0.172	0.175	0.176	0.182	0.179	0.18	0.181	0.183	0.185	0.189	0.188	0.189	0.191
	PQ_5	252	idr2	A	2	0.333mM PQ	0.139	0.123	0.129	0.13	0.13	0.133	0.135	0.136	0.136	0.138	0.15	0.141	0.141	0.142	0.145	0.145	0.148	0.149	0.15	0.165	0.166	0.156	0.17	0.16	0.16	0.162	0.163	0.164	0.167	0.167	0.168	0.17	0.172	0.187	0.176	0.177	0.179	0.18	0.181	0.197	0.184	0.186	0.186
	PQ_5	253	idr2	A	3	0.333mM PQ	0.119	0.111	0.114	0.116	0.116	0.118	0.119	0.121	0.121	0.122	0.13	0.124	0.125	0.127	0.128	0.129	0.131	0.131	0.135	0.142	0.145	0.138	0.148	0.142	0.143	0.145	0.147	0.147	0.148	0.149	0.15	0.152	0.154	0.164	0.157	0.157	0.16	0.162	0.163	0.175	0.165	0.168	0.168
	PQ_5	254	idr2	B	1	0.333mM PQ	0.115	0.106	0.108	0.108	0.11	0.111	0.112	0.112	0.113	0.114	0.118	0.115	0.116	0.117	0.118	0.119	0.121	0.121	0.124	0.129	0.132	0.126	0.133	0.13	0.131	0.133	0.134	0.136	0.137	0.139	0.14	0.142	0.142	0.15	0.144	0.147	0.148	0.149	0.152	0.16	0.154	0.155	0.157
	PQ_5	255	idr2	B	2	0.333mM PQ	0.119	0.11	0.113	0.113	0.114	0.115	0.116	0.118	0.118	0.119	0.125	0.119	0.121	0.122	0.124	0.125	0.126	0.127	0.129	0.138	0.139	0.133	0.142	0.136	0.138	0.139	0.141	0.142	0.142	0.144	0.145	0.147	0.147	0.159	0.152	0.152	0.154	0.154	0.156	0.167	0.16	0.161	0.163
	PQ_5	256	idr2	B	3	0.333mM PQ	0.118	0.109	0.11	0.111	0.112	0.113	0.114	0.115	0.116	0.116	0.12	0.117	0.119	0.119	0.12	0.121	0.123	0.123	0.125	0.13	0.131	0.129	0.135	0.132	0.133	0.136	0.137	0.138	0.139	0.14	0.141	0.142	0.143	0.151	0.147	0.148	0.15	0.151	0.153	0.16	0.155	0.157	0.159
	PQ_5	257	idr2	C	1	0.333mM PQ	0.119	0.108	0.11	0.11	0.111	0.112	0.113	0.114	0.115	0.115	0.119	0.117	0.117	0.118	0.119	0.12	0.121	0.123	0.124	0.13	0.131	0.127	0.133	0.13	0.131	0.133	0.134	0.136	0.136	0.138	0.139	0.14	0.141	0.148	0.144	0.145	0.146	0.146	0.149	0.158	0.152	0.154	0.155
	PQ_5	258	idr2	C	2	0.333mM PQ	0.115	0.107	0.11	0.11	0.112	0.112	0.113	0.115	0.115	0.116	0.12	0.117	0.118	0.119	0.12	0.12	0.122	0.123	0.124	0.13	0.13	0.128	0.133	0.131	0.131	0.134	0.135	0.137	0.138	0.139	0.14	0.142	0.142	0.149	0.145	0.146	0.147	0.147	0.15	0.159	0.153	0.155	0.156
	PQ_5	259	idr2	C	3	0.333mM PQ	0.134	0.112	0.113	0.113	0.113	0.114	0.115	0.115	0.116	0.117	0.121	0.119	0.119	0.121	0.121	0.122	0.123	0.124	0.126	0.131	0.132	0.129	0.134	0.131	0.133	0.135	0.137	0.138	0.138	0.14	0.141	0.143	0.143	0.15	0.147	0.148	0.148	0.149	0.151	0.159	0.153	0.155	0.157
	PQ_5	260	idr2	D	1	0.333mM PQ	0.135	0.112	0.111	0.11	0.111	0.111	0.112	0.113	0.114	0.115	0.118	0.116	0.117	0.118	0.119	0.12	0.122	0.123	0.125	0.13	0.131	0.128	0.134	0.131	0.132	0.134	0.135	0.137	0.139	0.141	0.142	0.143	0.143	0.152	0.147	0.148	0.149	0.149	0.152	0.162	0.155	0.157	0.159
	PQ_5	261	idr2	D	2	0.333mM PQ	0.12	0.116	0.119	0.123	0.125	0.126	0.129	0.128	0.13	0.132	0.143	0.134	0.136	0.138	0.139	0.142	0.143	0.145	0.147	0.161	0.163	0.152	0.168	0.157	0.159	0.162	0.164	0.165	0.167	0.169	0.171	0.172	0.174	0.19	0.178	0.178	0.181	0.18	0.183	0.201	0.187	0.188	0.189
	PQ_5	262	idr2	D	3	0.333mM PQ	0.127	0.118	0.12	0.123	0.125	0.125	0.129	0.129	0.131	0.133	0.143	0.135	0.137	0.139	0.141	0.142	0.144	0.146	0.147	0.16	0.16	0.153	0.165	0.157	0.158	0.16	0.162	0.163	0.164	0.165	0.167	0.169	0.171	0.183	0.174	0.176	0.179	0.178	0.181	0.196	0.186	0.187	0.188
	PQ_5	263	sirR	A	1	0.333mM PQ	0.125	0.115	0.117	0.119	0.12	0.121	0.123	0.124	0.125	0.127	0.135	0.131	0.132	0.134	0.137	0.138	0.141	0.144	0.145	0.156	0.157	0.153	0.163	0.158	0.159	0.16	0.162	0.163	0.165	0.167	0.168	0.17	0.172	0.183	0.178	0.179	0.183	0.183	0.187	0.199	0.192	0.195	0.196
	PQ_5	264	sirR	A	2	0.333mM PQ	0.121	0.111	0.112	0.113	0.113	0.124	0.119	0.116	0.131	0.119	0.125	0.123	0.123	0.125	0.127	0.129	0.132	0.134	0.136	0.146	0.146	0.142	0.151	0.146	0.148	0.15	0.151	0.153	0.155	0.156	0.158	0.159	0.161	0.171	0.166	0.168	0.171	0.171	0.175	0.187	0.181	0.182	0.184
	PQ_5	265	sirR	A	3	0.333mM PQ	0.124	0.114	0.115	0.115	0.116	0.116	0.118	0.119	0.12	0.122	0.13	0.125	0.126	0.128	0.131	0.133	0.135	0.137	0.14	0.152	0.152	0.145	0.157	0.15	0.151	0.153	0.155	0.156	0.158	0.16	0.161	0.164	0.166	0.176	0.17	0.172	0.175	0.176	0.179	0.192	0.184	0.186	0.188
	PQ_5	266	sirR	B	1	0.333mM PQ	0.136	0.119	0.12	0.121	0.122	0.122	0.124	0.125	0.126	0.129	0.139	0.131	0.133	0.135	0.138	0.14	0.143	0.145	0.148	0.162	0.163	0.154	0.169	0.159	0.161	0.163	0.166	0.168	0.172	0.175	0.177	0.181	0.184	0.199	0.194	0.199	0.203	0.205	0.21	0.227	0.218	0.221	0.224
	PQ_5	267	sirR	B	2	0.333mM PQ	0.126	0.114	0.115	0.116	0.117	0.118	0.119	0.12	0.121	0.123	0.129	0.125	0.127	0.129	0.132	0.134	0.137	0.14	0.142	0.149	0.15	0.147	0.155	0.151	0.153	0.155	0.158	0.16	0.164	0.167	0.17	0.174	0.177	0.188	0.186	0.19	0.194	0.196	0.2	0.212	0.208	0.211	0.215
	PQ_5	268	sirR	B	3	0.333mM PQ	0.125	0.113	0.114	0.115	0.115	0.116	0.118	0.118	0.119	0.122	0.127	0.124	0.126	0.128	0.131	0.133	0.136	0.139	0.141	0.149	0.15	0.147	0.155	0.151	0.153	0.155	0.158	0.16	0.164	0.166	0.169	0.173	0.177	0.189	0.186	0.19	0.193	0.195	0.2	0.213	0.209	0.21	0.216
	PQ_5	269	sirR	C	1	0.333mM PQ	0.125	0.11	0.11	0.111	0.111	0.112	0.113	0.113	0.114	0.116	0.123	0.118	0.119	0.121	0.123	0.125	0.127	0.129	0.131	0.141	0.142	0.138	0.147	0.142	0.144	0.145	0.147	0.149	0.152	0.154	0.156	0.159	0.161	0.172	0.168	0.17	0.175	0.177	0.182	0.195	0.19	0.193	0.195
	PQ_5	270	sirR	C	2	0.333mM PQ	0.124	0.11	0.11	0.111	0.112	0.112	0.113	0.114	0.115	0.117	0.122	0.118	0.12	0.122	0.123	0.125	0.127	0.129	0.132	0.14	0.142	0.138	0.147	0.142	0.144	0.145	0.147	0.149	0.151	0.153	0.155	0.158	0.16	0.171	0.166	0.169	0.173	0.175	0.18	0.193	0.187	0.19	0.194
	PQ_5	271	sirR	C	3	0.333mM PQ	0.125	0.125	0.129	0.131	0.133	0.135	0.138	0.139	0.142	0.145	0.149	0.148	0.149	0.151	0.154	0.157	0.158	0.16	0.163	0.171	0.173	0.171	0.176	0.175	0.175	0.177	0.179	0.181	0.184	0.185	0.188	0.191	0.194	0.202	0.199	0.203	0.206	0.209	0.212	0.22	0.22	0.223	0.228
	PQ_5	272	sirR	D	1	0.333mM PQ	0.148	0.13	0.134	0.135	0.137	0.139	0.14	0.141	0.142	0.145	0.162	0.148	0.148	0.151	0.155	0.156	0.158	0.16	0.163	0.183	0.185	0.171	0.189	0.175	0.175	0.178	0.179	0.18	0.184	0.186	0.188	0.192	0.196	0.215	0.203	0.205	0.211	0.214	0.215	0.237	0.222	0.227	0.227
	PQ_5	273	sirR	D	2	0.333mM PQ	0.125	0.117	0.119	0.12	0.122	0.124	0.125	0.127	0.128	0.131	0.143	0.134	0.136	0.138	0.142	0.144	0.145	0.148	0.151	0.165	0.166	0.157	0.171	0.161	0.163	0.164	0.168	0.169	0.173	0.174	0.178	0.181	0.185	0.198	0.192	0.196	0.2	0.203	0.206	0.221	0.212	0.217	0.22
	PQ_5	274	sirR	D	3	0.333mM PQ	0.134	0.123	0.125	0.126	0.129	0.13	0.132	0.133	0.135	0.138	0.15	0.141	0.143	0.145	0.148	0.15	0.152	0.155	0.158	0.172	0.173	0.163	0.177	0.168	0.168	0.17	0.173	0.176	0.179	0.181	0.184	0.187	0.19	0.204	0.197	0.203	0.205	0.208	0.212	0.228	0.219	0.223	0.227
	PQ_5	275	troR	A	1	0.333mM PQ	0.132	0.122	0.125	0.127	0.128	0.13	0.131	0.132	0.134	0.136	0.148	0.138	0.138	0.14	0.142	0.144	0.143	0.146	0.147	0.16	0.16	0.152	0.163	0.153	0.154	0.155	0.156	0.156	0.158	0.157	0.159	0.161	0.161	0.175	0.164	0.163	0.165	0.165	0.164	0.177	0.166	0.167	0.168
	PQ_5	276	troR	A	2	0.333mM PQ	0.14	0.123	0.126	0.127	0.128	0.129	0.131	0.133	0.133	0.136	0.144	0.138	0.138	0.14	0.142	0.143	0.143	0.145	0.147	0.157	0.157	0.15	0.16	0.153	0.153	0.154	0.155	0.156	0.157	0.158	0.158	0.16	0.16	0.169	0.163	0.163	0.164	0.164	0.164	0.175	0.166	0.167	0.168
	PQ_5	277	troR	A	3	0.333mM PQ	0.139	0.117	0.118	0.118	0.12	0.12	0.121	0.123	0.123	0.125	0.134	0.127	0.127	0.128	0.131	0.131	0.132	0.133	0.135	0.146	0.146	0.139	0.149	0.142	0.142	0.143	0.144	0.145	0.147	0.147	0.148	0.149	0.149	0.159	0.151	0.152	0.154	0.153	0.153	0.165	0.156	0.157	0.158
	PQ_5	278	troR	B	1	0.333mM PQ	0.151	0.116	0.118	0.117	0.118	0.118	0.119	0.119	0.121	0.122	0.129	0.123	0.124	0.125	0.127	0.128	0.128	0.129	0.131	0.14	0.141	0.135	0.145	0.138	0.138	0.139	0.141	0.143	0.145	0.146	0.148	0.149	0.149	0.158	0.151	0.152	0.152	0.152	0.154	0.164	0.155	0.156	0.156
	PQ_5	279	troR	B	2	0.333mM PQ	0.125	0.114	0.115	0.115	0.116	0.116	0.117	0.118	0.118	0.12	0.125	0.121	0.121	0.123	0.125	0.126	0.126	0.127	0.129	0.136	0.137	0.133	0.14	0.135	0.136	0.138	0.139	0.141	0.142	0.143	0.144	0.145	0.146	0.153	0.148	0.149	0.149	0.15	0.15	0.159	0.152	0.153	0.154
	PQ_5	280	troR	B	3	0.333mM PQ	0.133	0.114	0.113	0.113	0.114	0.114	0.116	0.116	0.117	0.119	0.123	0.12	0.12	0.122	0.123	0.124	0.125	0.126	0.128	0.134	0.135	0.131	0.138	0.134	0.135	0.136	0.136	0.137	0.139	0.14	0.141	0.141	0.142	0.15	0.143	0.144	0.145	0.145	0.146	0.156	0.147	0.148	0.149
	PQ_5	281	troR	C	1	0.333mM PQ	0.149	0.138	0.142	0.146	0.149	0.149	0.15	0.152	0.153	0.155	0.171	0.157	0.158	0.16	0.163	0.165	0.166	0.169	0.171	0.19	0.193	0.177	0.198	0.18	0.183	0.185	0.187	0.187	0.192	0.191	0.192	0.195	0.195	0.216	0.2	0.198	0.2	0.202	0.203	0.224	0.203	0.206	0.206
	PQ_5	282	troR	C	2	0.333mM PQ	0.161	0.137	0.14	0.141	0.144	0.144	0.146	0.148	0.15	0.152	0.166	0.154	0.155	0.157	0.159	0.16	0.162	0.164	0.166	0.181	0.183	0.172	0.186	0.174	0.175	0.176	0.177	0.178	0.181	0.181	0.182	0.184	0.185	0.199	0.187	0.188	0.188	0.189	0.191	0.208	0.193	0.195	0.197
	PQ_5	283	troR	C	3	0.333mM PQ	0.174	0.149	0.151	0.154	0.156	0.156	0.158	0.16	0.162	0.163	0.178	0.166	0.166	0.168	0.17	0.172	0.172	0.175	0.176	0.191	0.192	0.182	0.196	0.184	0.184	0.186	0.187	0.187	0.19	0.19	0.191	0.192	0.193	0.208	0.196	0.196	0.198	0.199	0.199	0.215	0.201	0.203	0.204
	PQ_5	284	troR	D	1	0.333mM PQ	0.145	0.129	0.134	0.136	0.138	0.139	0.141	0.142	0.144	0.146	0.16	0.147	0.147	0.147	0.148	0.15	0.15	0.152	0.154	0.166	0.167	0.156	0.17	0.159	0.16	0.161	0.162	0.163	0.165	0.165	0.165	0.167	0.167	0.18	0.17	0.17	0.17	0.17	0.172	0.186	0.173	0.174	0.175
	PQ_5	285	troR	D	2	0.333mM PQ	0.144	0.131	0.136	0.138	0.14	0.142	0.143	0.144	0.146	0.148	0.161	0.149	0.15	0.151	0.152	0.153	0.153	0.154	0.157	0.172	0.173	0.16	0.175	0.163	0.163	0.164	0.166	0.166	0.169	0.168	0.168	0.17	0.171	0.187	0.174	0.174	0.174	0.175	0.176	0.19	0.176	0.177	0.177
	PQ_5	286	troR	D	3	0.333mM PQ	0.155	0.135	0.141	0.143	0.145	0.147	0.149	0.15	0.152	0.153	0.171	0.154	0.155	0.155	0.157	0.158	0.159	0.161	0.163	0.181	0.182	0.166	0.187	0.171	0.17	0.171	0.172	0.173	0.175	0.175	0.176	0.177	0.178	0.197	0.18	0.182	0.181	0.182	0.185	0.207	0.185	0.187	0.187
	PQ_5	287	blank				0.126	0.105	0.107	0.108	0.109	0.109	0.111	0.111	0.112	0.112	0.124	0.113	0.113	0.113	0.114	0.114	0.114	0.114	0.115	0.125	0.125	0.115	0.126	0.116	0.115	0.116	0.116	0.116	0.118	0.115	0.116	0.117	0.117	0.128	0.117	0.117	0.117	0.118	0.117	0.128	0.117	0.118	0.117
	PQ_5	288	blank				0.133	0.102	0.101	0.101	0.102	0.101	0.101	0.101	0.102	0.102	0.113	0.102	0.101	0.102	0.103	0.102	0.102	0.102	0.103	0.114	0.114	0.103	0.115	0.103	0.103	0.103	0.104	0.103	0.105	0.104	0.104	0.105	0.105	0.118	0.106	0.106	0.105	0.106	0.106	0.118	0.105	0.106	0.107
	PQ_5	289	blank				0.134	0.103	0.103	0.103	0.104	0.104	0.104	0.104	0.103	0.104	0.117	0.104	0.103	0.104	0.104	0.105	0.104	0.104	0.105	0.118	0.118	0.106	0.119	0.106	0.106	0.106	0.107	0.106	0.108	0.106	0.107	0.108	0.108	0.122	0.109	0.108	0.108	0.109	0.108	0.121	0.106	0.108	0.107
	PQ_5	290	blank				0.139	0.103	0.103	0.102	0.102	0.101	0.102	0.101	0.101	0.102	0.11	0.101	0.101	0.1	0.101	0.101	0.1	0.101	0.102	0.111	0.111	0.102	0.113	0.103	0.103	0.103	0.103	0.103	0.105	0.103	0.104	0.104	0.104	0.116	0.105	0.105	0.105	0.105	0.106	0.117	0.105	0.105	0.105
	PQ_5	291	blank				0.123	0.119	0.127	0.132	0.134	0.137	0.139	0.141	0.143	0.144	0.15	0.147	0.148	0.15	0.153	0.153	0.155	0.156	0.155	0.163	0.163	0.161	0.164	0.162	0.162	0.163	0.163	0.165	0.166	0.166	0.166	0.169	0.169	0.177	0.17	0.17	0.172	0.172	0.173	0.18	0.176	0.174	0.179
	PQ_5	292	blank				0.188	0.153	0.16	0.164	0.165	0.169	0.171	0.171	0.172	0.173	0.201	0.177	0.174	0.177	0.18	0.178	0.18	0.181	0.18	0.209	0.21	0.185	0.211	0.184	0.184	0.184	0.183	0.185	0.184	0.182	0.183	0.186	0.185	0.215	0.189	0.185	0.189	0.189	0.186	0.218	0.186	0.187	0.186
	PQ_5	293	blank				0.161	0.135	0.144	0.147	0.15	0.152	0.154	0.155	0.156	0.156	0.18	0.158	0.158	0.158	0.161	0.16	0.16	0.161	0.16	0.184	0.184	0.163	0.187	0.163	0.163	0.164	0.163	0.164	0.164	0.163	0.163	0.165	0.164	0.188	0.165	0.162	0.165	0.166	0.164	0.192	0.164	0.164	0.165
	PQ_5	294	blank				0.149	0.13	0.14	0.143	0.145	0.146	0.15	0.15	0.152	0.153	0.17	0.152	0.154	0.153	0.156	0.154	0.156	0.156	0.156	0.177	0.176	0.156	0.176	0.158	0.157	0.158	0.157	0.158	0.158	0.158	0.158	0.161	0.159	0.18	0.159	0.16	0.159	0.159	0.161	0.184	0.16	0.161	0.162
	PQ_5	295	blank				0.157	0.135	0.142	0.145	0.147	0.149	0.151	0.151	0.153	0.153	0.172	0.154	0.154	0.156	0.158	0.157	0.158	0.16	0.158	0.18	0.178	0.163	0.179	0.161	0.161	0.162	0.161	0.161	0.161	0.161	0.16	0.163	0.163	0.186	0.166	0.162	0.165	0.164	0.163	0.186	0.164	0.163	0.164
	PQ_5	296	blank				0.155	0.133	0.14	0.142	0.144	0.145	0.147	0.147	0.149	0.148	0.163	0.15	0.15	0.154	0.154	0.152	0.153	0.154	0.153	0.167	0.166	0.155	0.168	0.155	0.155	0.156	0.155	0.156	0.156	0.155	0.155	0.157	0.155	0.172	0.159	0.157	0.158	0.158	0.158	0.177	0.159	0.158	0.159
	PQ_5	297	blank				0.13	0.104	0.107	0.107	0.11	0.11	0.111	0.111	0.111	0.112	0.12	0.112	0.113	0.113	0.115	0.115	0.117	0.117	0.118	0.127	0.126	0.119	0.128	0.12	0.12	0.12	0.12	0.121	0.122	0.122	0.121	0.124	0.123	0.133	0.124	0.123	0.124	0.124	0.125	0.136	0.125	0.125	0.127
	PQ_5	298	blank				0.152	0.119	0.121	0.12	0.121	0.121	0.123	0.123	0.123	0.124	0.134	0.124	0.125	0.125	0.126	0.126	0.127	0.126	0.128	0.139	0.139	0.129	0.14	0.13	0.129	0.13	0.13	0.13	0.13	0.131	0.13	0.132	0.132	0.144	0.131	0.132	0.132	0.132	0.134	0.147	0.133	0.134	0.134
	PQ_5	299	blank				0.153	0.12	0.12	0.119	0.119	0.119	0.12	0.12	0.12	0.12	0.129	0.121	0.121	0.122	0.123	0.123	0.123	0.124	0.123	0.133	0.133	0.125	0.134	0.125	0.125	0.125	0.126	0.125	0.126	0.125	0.125	0.126	0.126	0.138	0.127	0.127	0.127	0.128	0.128	0.14	0.128	0.128	0.128
	PQ_5	300	blank				0.092	0.088	0.09	0.092	0.093	0.093	0.095	0.095	0.096	0.096	0.1	0.096	0.097	0.097	0.098	0.098	0.099	0.1	0.1	0.107	0.108	0.102	0.11	0.104	0.103	0.105	0.105	0.106	0.107	0.107	0.108	0.109	0.109	0.119	0.111	0.111	0.112	0.112	0.113	0.125	0.114	0.114	0.116
	PQ_6	101	blank				0.088	0.084	0.086	0.086	0.086	0.087	0.088	0.087	0.088	0.088	0.089	0.089	0.089	0.09	0.09	0.091	0.092	0.091	0.092	0.096	0.097	0.093	0.097	0.099	0.094	0.095	0.1	0.1	0.1	0.101	0.095	0.104	0.1	0.104	0.104	0.105	0.099	0.107	0.099	0.1	0.099	0.099	0.1
	PQ_6	102	hlx1	A	1		0.096	0.095	0.098	0.098	0.098	0.099	0.1	0.1	0.101	0.102	0.103	0.104	0.106	0.108	0.109	0.111	0.114	0.115	0.119	0.125	0.127	0.128	0.136	0.14	0.14	0.144	0.153	0.158	0.163	0.168	0.166	0.179	0.179	0.19	0.195	0.201	0.205	0.218	0.219	0.227	0.234	0.241	0.25
	PQ_6	103	hlx1	A	2		0.095	0.095	0.096	0.096	0.097	0.098	0.098	0.099	0.099	0.099	0.101	0.103	0.104	0.106	0.107	0.109	0.112	0.114	0.117	0.121	0.122	0.126	0.132	0.137	0.138	0.142	0.15	0.155	0.158	0.165	0.166	0.176	0.176	0.187	0.192	0.199	0.206	0.216	0.22	0.227	0.233	0.24	0.248
	PQ_6	104	hlx1	A	3		0.094	0.093	0.094	0.095	0.096	0.097	0.097	0.097	0.098	0.099	0.1	0.102	0.103	0.105	0.106	0.108	0.111	0.112	0.115	0.12	0.12	0.125	0.131	0.135	0.137	0.143	0.148	0.153	0.156	0.163	0.166	0.171	0.177	0.186	0.191	0.199	0.204	0.213	0.219	0.228	0.234	0.241	0.249
	PQ_6	105	hlx1	B	1		0.094	0.092	0.094	0.094	0.095	0.096	0.096	0.096	0.097	0.098	0.099	0.1	0.102	0.103	0.103	0.106	0.109	0.109	0.112	0.116	0.117	0.121	0.125	0.13	0.132	0.136	0.14	0.146	0.15	0.156	0.159	0.166	0.171	0.179	0.186	0.192	0.196	0.206	0.211	0.219	0.227	0.233	0.242
	PQ_6	106	hlx1	B	2		0.094	0.093	0.094	0.095	0.095	0.097	0.096	0.097	0.097	0.097	0.099	0.1	0.102	0.104	0.104	0.107	0.109	0.11	0.113	0.117	0.118	0.121	0.127	0.131	0.133	0.137	0.144	0.147	0.153	0.158	0.159	0.167	0.17	0.179	0.184	0.191	0.195	0.206	0.21	0.219	0.226	0.234	0.243
	PQ_6	107	hlx1	B	3		0.094	0.093	0.095	0.095	0.095	0.096	0.097	0.097	0.097	0.098	0.1	0.101	0.103	0.104	0.105	0.108	0.11	0.111	0.113	0.118	0.119	0.122	0.129	0.133	0.135	0.141	0.146	0.149	0.155	0.159	0.161	0.168	0.173	0.18	0.186	0.193	0.198	0.208	0.213	0.222	0.23	0.237	0.244
	PQ_6	108	hlx1	C	1		0.095	0.095	0.094	0.094	0.095	0.096	0.096	0.097	0.097	0.098	0.099	0.1	0.101	0.103	0.104	0.106	0.108	0.109	0.112	0.115	0.117	0.119	0.125	0.128	0.13	0.134	0.14	0.144	0.149	0.152	0.154	0.162	0.165	0.173	0.18	0.185	0.189	0.198	0.203	0.211	0.218	0.224	0.231
	PQ_6	109	hlx1	C	2		0.1	0.098	0.099	0.098	0.099	0.1	0.101	0.101	0.101	0.102	0.103	0.105	0.106	0.107	0.108	0.11	0.113	0.114	0.117	0.122	0.125	0.125	0.133	0.137	0.137	0.142	0.148	0.154	0.158	0.164	0.162	0.174	0.176	0.185	0.19	0.197	0.198	0.21	0.212	0.22	0.226	0.233	0.239
	PQ_6	110	blank				0.088	0.084	0.084	0.084	0.085	0.086	0.086	0.085	0.086	0.085	0.086	0.086	0.086	0.087	0.087	0.087	0.087	0.087	0.087	0.091	0.091	0.087	0.092	0.092	0.088	0.088	0.093	0.092	0.093	0.094	0.089	0.094	0.089	0.095	0.095	0.096	0.091	0.097	0.091	0.092	0.092	0.092	0.093
	PQ_6	111	hlx1	C	3		0.104	0.1	0.102	0.102	0.102	0.104	0.105	0.105	0.106	0.107	0.108	0.108	0.11	0.111	0.113	0.115	0.118	0.121	0.123	0.127	0.13	0.133	0.138	0.142	0.145	0.15	0.157	0.163	0.167	0.171	0.174	0.182	0.189	0.195	0.199	0.207	0.213	0.222	0.227	0.234	0.243	0.25	0.256
	PQ_6	112	hlx1	D	1		0.103	0.098	0.1	0.101	0.101	0.103	0.103	0.104	0.105	0.106	0.107	0.108	0.11	0.111	0.113	0.116	0.119	0.121	0.124	0.131	0.132	0.135	0.143	0.148	0.149	0.153	0.161	0.171	0.179	0.184	0.18	0.192	0.199	0.204	0.213	0.219	0.22	0.232	0.235	0.24	0.25	0.263	0.273
	PQ_6	113	hlx1	D	2		0.099	0.097	0.098	0.099	0.1	0.101	0.102	0.102	0.104	0.104	0.106	0.108	0.109	0.11	0.112	0.115	0.117	0.121	0.124	0.13	0.131	0.136	0.143	0.147	0.153	0.156	0.162	0.172	0.178	0.183	0.185	0.194	0.2	0.207	0.213	0.219	0.221	0.233	0.236	0.248	0.254	0.266	0.278
	PQ_6	114	hlx1	D	3		0.099	0.097	0.098	0.099	0.1	0.102	0.102	0.103	0.105	0.105	0.107	0.109	0.11	0.112	0.113	0.117	0.119	0.122	0.125	0.13	0.131	0.137	0.146	0.15	0.157	0.158	0.162	0.166	0.169	0.188	0.188	0.194	0.202	0.208	0.215	0.222	0.224	0.234	0.239	0.25	0.258	0.268	0.28
	PQ_6	115	ura3	A	1		0.097	0.094	0.096	0.098	0.099	0.1	0.101	0.102	0.103	0.104	0.106	0.107	0.109	0.111	0.112	0.115	0.118	0.119	0.122	0.126	0.128	0.132	0.14	0.147	0.153	0.159	0.167	0.17	0.175	0.178	0.179	0.186	0.192	0.198	0.206	0.211	0.211	0.217	0.222	0.228	0.233	0.245	0.254
	PQ_6	116	ura3	A	2		0.096	0.094	0.095	0.097	0.098	0.099	0.1	0.101	0.102	0.103	0.105	0.107	0.108	0.11	0.112	0.114	0.117	0.119	0.122	0.127	0.129	0.134	0.14	0.145	0.149	0.155	0.162	0.167	0.172	0.175	0.177	0.183	0.191	0.197	0.2	0.205	0.208	0.218	0.224	0.232	0.24	0.248	0.253
	PQ_6	117	ura3	A	3		0.098	0.095	0.096	0.098	0.099	0.101	0.101	0.102	0.104	0.104	0.107	0.108	0.11	0.112	0.114	0.117	0.119	0.121	0.125	0.13	0.13	0.137	0.144	0.148	0.153	0.159	0.162	0.162	0.166	0.181	0.182	0.185	0.192	0.196	0.201	0.21	0.213	0.223	0.229	0.236	0.243	0.252	0.261
	PQ_6	118	ura3	B	1		0.101	0.098	0.099	0.099	0.1	0.101	0.101	0.101	0.102	0.102	0.104	0.106	0.106	0.108	0.109	0.111	0.113	0.115	0.117	0.121	0.122	0.126	0.131	0.134	0.138	0.142	0.147	0.155	0.16	0.166	0.169	0.177	0.183	0.189	0.193	0.201	0.204	0.214	0.219	0.227	0.234	0.244	0.251
	PQ_6	119	ura3	B	2		0.105	0.101	0.102	0.103	0.103	0.104	0.104	0.104	0.106	0.106	0.108	0.109	0.11	0.111	0.113	0.115	0.118	0.119	0.122	0.126	0.128	0.133	0.138	0.142	0.145	0.15	0.155	0.16	0.165	0.172	0.174	0.181	0.186	0.195	0.202	0.21	0.215	0.226	0.231	0.238	0.246	0.253	0.258
	PQ_6	120	ura3	B	3		0.1	0.099	0.099	0.099	0.098	0.1	0.1	0.1	0.101	0.101	0.102	0.104	0.105	0.106	0.107	0.108	0.112	0.113	0.115	0.119	0.121	0.123	0.128	0.132	0.133	0.136	0.143	0.148	0.152	0.158	0.158	0.167	0.168	0.177	0.182	0.185	0.19	0.2	0.206	0.212	0.222	0.226	0.231
	PQ_6	121	ura3	C	1		0.106	0.103	0.104	0.104	0.105	0.106	0.107	0.108	0.109	0.109	0.111	0.113	0.114	0.116	0.118	0.12	0.123	0.126	0.129	0.137	0.142	0.14	0.148	0.153	0.152	0.156	0.168	0.174	0.178	0.182	0.181	0.195	0.2	0.21	0.217	0.227	0.224	0.242	0.241	0.246	0.257	0.263	0.269
	PQ_6	122	ura3	C	2		0.104	0.1	0.101	0.102	0.102	0.103	0.105	0.105	0.106	0.106	0.108	0.109	0.111	0.113	0.115	0.117	0.12	0.123	0.126	0.133	0.136	0.137	0.145	0.151	0.152	0.158	0.167	0.172	0.177	0.186	0.186	0.197	0.207	0.217	0.224	0.236	0.236	0.249	0.254	0.263	0.265	0.277	0.283
	PQ_6	123	ura3	C	3		0.103	0.099	0.1	0.101	0.101	0.102	0.103	0.103	0.105	0.105	0.106	0.108	0.11	0.111	0.113	0.115	0.119	0.122	0.125	0.13	0.133	0.137	0.143	0.148	0.151	0.158	0.165	0.17	0.176	0.184	0.187	0.196	0.208	0.215	0.223	0.23	0.236	0.247	0.255	0.264	0.27	0.285	0.292
	PQ_6	124	ura3	D	1		0.1	0.095	0.095	0.096	0.097	0.097	0.098	0.098	0.1	0.1	0.102	0.103	0.103	0.105	0.106	0.108	0.11	0.112	0.114	0.119	0.12	0.124	0.129	0.133	0.137	0.144	0.15	0.152	0.161	0.171	0.17	0.179	0.185	0.191	0.197	0.203	0.204	0.209	0.219	0.228	0.234	0.243	0.255
	PQ_6	125	ura3	D	2		0.1	0.095	0.095	0.096	0.097	0.098	0.099	0.099	0.1	0.1	0.102	0.103	0.104	0.105	0.106	0.108	0.111	0.113	0.115	0.119	0.12	0.123	0.129	0.133	0.136	0.143	0.148	0.15	0.16	0.168	0.168	0.178	0.184	0.19	0.196	0.197	0.2	0.212	0.217	0.226	0.233	0.242	0.254
	PQ_6	126	ura3	D	3		0.1	0.096	0.096	0.097	0.097	0.098	0.099	0.099	0.1	0.101	0.102	0.104	0.105	0.106	0.107	0.109	0.112	0.113	0.116	0.12	0.122	0.125	0.131	0.136	0.138	0.141	0.145	0.149	0.155	0.172	0.173	0.177	0.185	0.192	0.195	0.203	0.205	0.214	0.22	0.229	0.234	0.244	0.258
	PQ_6	127	kaiC	A	1		0.102	0.099	0.099	0.1	0.101	0.102	0.103	0.103	0.104	0.105	0.107	0.108	0.109	0.11	0.112	0.113	0.116	0.117	0.119	0.122	0.124	0.126	0.13	0.134	0.137	0.141	0.148	0.153	0.158	0.161	0.165	0.169	0.176	0.18	0.186	0.194	0.194	0.206	0.21	0.218	0.221	0.232	0.238
	PQ_6	128	kaiC	A	2		0.106	0.102	0.102	0.103	0.103	0.104	0.105	0.106	0.108	0.108	0.109	0.111	0.112	0.113	0.114	0.116	0.118	0.119	0.121	0.125	0.129	0.13	0.135	0.138	0.142	0.145	0.151	0.156	0.163	0.169	0.172	0.177	0.182	0.188	0.192	0.199	0.206	0.216	0.221	0.231	0.236	0.248	0.259
	PQ_6	129	kaiC	A	3		0.11	0.106	0.106	0.106	0.107	0.108	0.109	0.109	0.11	0.111	0.112	0.113	0.114	0.115	0.116	0.118	0.119	0.121	0.123	0.128	0.13	0.132	0.137	0.141	0.142	0.146	0.154	0.158	0.162	0.168	0.167	0.176	0.178	0.187	0.192	0.2	0.201	0.211	0.215	0.223	0.228	0.238	0.245
	PQ_6	130	kaiC	B	1		0.101	0.099	0.099	0.1	0.1	0.102	0.102	0.103	0.104	0.104	0.106	0.107	0.108	0.11	0.111	0.112	0.115	0.116	0.121	0.123	0.127	0.13	0.132	0.135	0.138	0.141	0.147	0.15	0.153	0.159	0.16	0.165	0.168	0.174	0.176	0.183	0.186	0.194	0.198	0.206	0.211	0.221	0.228
	PQ_6	131	kaiC	B	2		0.107	0.103	0.104	0.105	0.105	0.106	0.107	0.108	0.109	0.109	0.11	0.11	0.111	0.113	0.113	0.116	0.118	0.119	0.121	0.124	0.128	0.13	0.133	0.136	0.139	0.142	0.147	0.151	0.155	0.159	0.162	0.169	0.176	0.178	0.181	0.189	0.194	0.202	0.206	0.214	0.22	0.229	0.236
	PQ_6	132	kaiC	B	3		0.105	0.1	0.102	0.102	0.102	0.104	0.105	0.105	0.107	0.107	0.108	0.109	0.11	0.111	0.112	0.114	0.117	0.118	0.122	0.127	0.129	0.129	0.137	0.141	0.141	0.146	0.154	0.158	0.163	0.169	0.167	0.179	0.184	0.191	0.196	0.203	0.203	0.215	0.216	0.224	0.224	0.235	0.24
	PQ_6	133	kaiC	C	1		0.1	0.095	0.096	0.097	0.098	0.099	0.1	0.1	0.102	0.103	0.104	0.106	0.107	0.109	0.11	0.113	0.116	0.118	0.122	0.127	0.129	0.132	0.139	0.144	0.147	0.153	0.16	0.166	0.173	0.181	0.183	0.194	0.204	0.212	0.223	0.232	0.239	0.246	0.253	0.263	0.275	0.292	0.301
	PQ_6	134	kaiC	C	2		0.099	0.095	0.096	0.097	0.098	0.099	0.1	0.101	0.103	0.104	0.105	0.107	0.108	0.11	0.111	0.114	0.117	0.119	0.122	0.127	0.129	0.134	0.141	0.145	0.149	0.155	0.162	0.168	0.173	0.18	0.183	0.193	0.203	0.21	0.221	0.23	0.239	0.253	0.26	0.271	0.285	0.301	0.311
	PQ_6	135	kaiC	C	3		0.1	0.097	0.097	0.098	0.099	0.101	0.102	0.102	0.104	0.105	0.106	0.108	0.11	0.112	0.113	0.115	0.118	0.121	0.124	0.13	0.132	0.136	0.144	0.148	0.152	0.158	0.167	0.173	0.179	0.184	0.187	0.197	0.208	0.217	0.226	0.233	0.243	0.259	0.266	0.278	0.291	0.303	0.309
	PQ_6	136	kaiC	D	1		0.101	0.096	0.097	0.098	0.099	0.1	0.101	0.101	0.102	0.103	0.103	0.104	0.105	0.106	0.107	0.108	0.11	0.111	0.113	0.117	0.119	0.12	0.125	0.127	0.13	0.133	0.14	0.143	0.147	0.152	0.154	0.161	0.165	0.171	0.174	0.182	0.186	0.196	0.199	0.208	0.216	0.227	0.232
	PQ_6	137	kaiC	D	2		0.101	0.098	0.098	0.098	0.099	0.1	0.101	0.102	0.103	0.103	0.104	0.106	0.107	0.108	0.109	0.111	0.113	0.115	0.117	0.12	0.121	0.126	0.13	0.133	0.136	0.141	0.147	0.151	0.156	0.162	0.163	0.171	0.177	0.184	0.188	0.195	0.202	0.212	0.218	0.23	0.237	0.251	0.259
	PQ_6	138	kaiC	D	3		0.102	0.098	0.098	0.099	0.1	0.101	0.102	0.103	0.104	0.104	0.105	0.106	0.107	0.108	0.109	0.111	0.113	0.114	0.116	0.12	0.122	0.125	0.13	0.133	0.135	0.139	0.145	0.149	0.154	0.158	0.16	0.166	0.171	0.177	0.182	0.191	0.193	0.204	0.209	0.217	0.222	0.233	0.24
	PQ_6	139	arcR	A	1		0.107	0.102	0.102	0.102	0.102	0.103	0.104	0.104	0.105	0.106	0.107	0.108	0.109	0.11	0.112	0.113	0.116	0.117	0.119	0.123	0.124	0.128	0.132	0.135	0.139	0.142	0.147	0.152	0.158	0.162	0.165	0.171	0.177	0.183	0.188	0.198	0.202	0.21	0.217	0.224	0.231	0.24	0.245
	PQ_6	140	arcR	A	2		0.106	0.104	0.104	0.104	0.104	0.105	0.105	0.106	0.107	0.108	0.108	0.11	0.111	0.113	0.113	0.115	0.117	0.119	0.122	0.126	0.129	0.129	0.136	0.139	0.139	0.143	0.15	0.155	0.161	0.165	0.163	0.174	0.179	0.187	0.19	0.198	0.201	0.209	0.213	0.219	0.224	0.231	0.236
	PQ_6	141	arcR	A	3		0.112	0.107	0.11	0.11	0.11	0.111	0.112	0.113	0.114	0.114	0.115	0.117	0.118	0.12	0.122	0.123	0.126	0.128	0.13	0.138	0.141	0.139	0.149	0.153	0.15	0.153	0.164	0.169	0.173	0.179	0.175	0.188	0.189	0.2	0.207	0.214	0.21	0.229	0.224	0.23	0.239	0.245	0.25
	PQ_6	142	arcR	B	1		0.107	0.101	0.102	0.103	0.102	0.104	0.105	0.105	0.106	0.106	0.107	0.108	0.109	0.11	0.111	0.112	0.115	0.117	0.118	0.124	0.125	0.126	0.133	0.136	0.135	0.139	0.148	0.151	0.155	0.16	0.16	0.169	0.172	0.181	0.183	0.192	0.192	0.205	0.205	0.214	0.219	0.227	0.233
	PQ_6	143	arcR	B	2		0.102	0.097	0.098	0.099	0.099	0.1	0.1	0.1	0.102	0.102	0.103	0.104	0.105	0.106	0.107	0.108	0.111	0.112	0.114	0.117	0.119	0.121	0.126	0.129	0.131	0.134	0.14	0.144	0.148	0.153	0.153	0.161	0.166	0.172	0.177	0.184	0.187	0.196	0.2	0.208	0.212	0.223	0.228
	PQ_6	144	arcR	B	3		0.1	0.096	0.097	0.097	0.097	0.098	0.099	0.099	0.1	0.1	0.102	0.103	0.104	0.105	0.106	0.108	0.109	0.11	0.112	0.116	0.118	0.12	0.125	0.128	0.13	0.134	0.138	0.142	0.146	0.152	0.154	0.161	0.165	0.173	0.177	0.184	0.186	0.195	0.199	0.208	0.212	0.22	0.227
	PQ_6	145	arcR	C	1		0.101	0.096	0.097	0.097	0.098	0.099	0.1	0.1	0.101	0.102	0.103	0.105	0.105	0.107	0.108	0.11	0.112	0.113	0.116	0.12	0.121	0.123	0.129	0.132	0.134	0.138	0.143	0.149	0.152	0.159	0.16	0.168	0.173	0.181	0.187	0.197	0.198	0.209	0.215	0.223	0.227	0.238	0.246
	PQ_6	146	arcR	C	2		0.113	0.108	0.109	0.109	0.109	0.111	0.111	0.111	0.113	0.114	0.115	0.116	0.118	0.119	0.12	0.122	0.124	0.126	0.128	0.133	0.136	0.138	0.143	0.147	0.148	0.153	0.159	0.164	0.169	0.176	0.175	0.185	0.191	0.201	0.207	0.216	0.217	0.229	0.235	0.246	0.25	0.261	0.273
	PQ_6	147	arcR	C	3		0.103	0.099	0.099	0.1	0.101	0.102	0.103	0.103	0.104	0.105	0.106	0.108	0.109	0.11	0.111	0.113	0.115	0.117	0.119	0.123	0.125	0.127	0.133	0.136	0.139	0.142	0.148	0.152	0.157	0.165	0.167	0.173	0.182	0.19	0.198	0.206	0.21	0.219	0.225	0.238	0.242	0.254	0.261
	PQ_6	148	arcR	D	1		0.101	0.097	0.098	0.098	0.099	0.101	0.101	0.102	0.104	0.105	0.106	0.108	0.109	0.112	0.114	0.117	0.119	0.122	0.125	0.13	0.132	0.137	0.143	0.148	0.151	0.157	0.163	0.168	0.175	0.183	0.183	0.191	0.198	0.205	0.213	0.22	0.225	0.236	0.244	0.252	0.263	0.281	0.291
	PQ_6	149	arcR	D	2		0.104	0.099	0.1	0.101	0.102	0.103	0.104	0.105	0.106	0.107	0.109	0.112	0.113	0.116	0.118	0.12	0.124	0.127	0.13	0.136	0.138	0.143	0.149	0.155	0.158	0.163	0.171	0.175	0.182	0.19	0.19	0.201	0.207	0.215	0.222	0.231	0.238	0.251	0.257	0.27	0.28	0.293	0.301
	PQ_6	150	arcR	D	3		0.106	0.102	0.103	0.103	0.104	0.105	0.107	0.107	0.109	0.11	0.112	0.114	0.116	0.119	0.121	0.123	0.127	0.129	0.133	0.139	0.143	0.146	0.153	0.158	0.16	0.165	0.171	0.177	0.183	0.192	0.193	0.203	0.207	0.216	0.224	0.227	0.232	0.239	0.241	0.248	0.253	0.26	0.264
	PQ_6	151	birA	A	1		0.116	0.108	0.109	0.109	0.109	0.11	0.11	0.111	0.112	0.113	0.114	0.115	0.116	0.119	0.12	0.122	0.125	0.128	0.13	0.135	0.139	0.143	0.15	0.155	0.157	0.163	0.169	0.173	0.176	0.182	0.184	0.19	0.197	0.2	0.203	0.21	0.213	0.221	0.224	0.23	0.237	0.244	0.249
	PQ_6	152	birA	A	2		0.116	0.107	0.109	0.109	0.109	0.111	0.111	0.112	0.114	0.114	0.115	0.117	0.118	0.12	0.122	0.124	0.128	0.131	0.135	0.144	0.146	0.148	0.159	0.164	0.165	0.169	0.18	0.183	0.188	0.198	0.196	0.207	0.216	0.22	0.221	0.225	0.224	0.236	0.234	0.24	0.245	0.255	0.26
	PQ_6	153	birA	A	3		0.109	0.103	0.103	0.103	0.104	0.105	0.106	0.106	0.107	0.108	0.11	0.111	0.112	0.115	0.116	0.119	0.123	0.125	0.129	0.138	0.141	0.145	0.154	0.162	0.166	0.173	0.183	0.18	0.19	0.202	0.199	0.211	0.22	0.227	0.23	0.234	0.237	0.251	0.247	0.255	0.261	0.271	0.278
	PQ_6	154	birA	B	1		0.111	0.104	0.105	0.105	0.105	0.107	0.108	0.108	0.11	0.111	0.113	0.115	0.117	0.119	0.122	0.124	0.129	0.132	0.137	0.145	0.148	0.155	0.163	0.17	0.18	0.183	0.188	0.194	0.2	0.211	0.211	0.219	0.229	0.237	0.244	0.247	0.251	0.266	0.269	0.278	0.291	0.305	0.311
	PQ_6	155	birA	B	2		0.114	0.108	0.107	0.108	0.108	0.109	0.111	0.111	0.113	0.114	0.115	0.118	0.119	0.122	0.124	0.127	0.131	0.135	0.14	0.15	0.153	0.158	0.168	0.175	0.182	0.189	0.198	0.201	0.21	0.217	0.215	0.228	0.236	0.241	0.244	0.252	0.252	0.27	0.273	0.279	0.291	0.307	0.307
	PQ_6	156	birA	B	3		0.11	0.105	0.105	0.105	0.106	0.107	0.108	0.109	0.11	0.112	0.113	0.115	0.117	0.12	0.122	0.125	0.129	0.134	0.137	0.146	0.15	0.155	0.163	0.172	0.176	0.184	0.194	0.196	0.2	0.208	0.21	0.222	0.229	0.236	0.242	0.249	0.25	0.263	0.267	0.275	0.292	0.309	0.315
	PQ_6	157	birA	C	1		0.108	0.101	0.101	0.101	0.102	0.103	0.104	0.105	0.106	0.107	0.108	0.11	0.112	0.114	0.116	0.119	0.123	0.126	0.131	0.14	0.141	0.15	0.161	0.169	0.176	0.182	0.188	0.193	0.204	0.21	0.21	0.22	0.228	0.233	0.237	0.243	0.247	0.258	0.26	0.268	0.275	0.284	0.29
	PQ_6	158	birA	C	2		0.107	0.101	0.101	0.101	0.102	0.104	0.105	0.105	0.107	0.108	0.109	0.112	0.113	0.115	0.117	0.121	0.125	0.128	0.132	0.141	0.142	0.151	0.163	0.172	0.176	0.184	0.192	0.195	0.204	0.213	0.212	0.222	0.227	0.234	0.24	0.247	0.248	0.26	0.262	0.268	0.275	0.285	0.293
	PQ_6	159	birA	C	3		0.108	0.103	0.104	0.104	0.105	0.106	0.107	0.107	0.109	0.11	0.112	0.114	0.115	0.118	0.12	0.123	0.127	0.13	0.135	0.144	0.145	0.154	0.166	0.175	0.178	0.186	0.193	0.196	0.202	0.212	0.212	0.216	0.226	0.232	0.24	0.244	0.245	0.255	0.26	0.265	0.276	0.287	0.295
	PQ_6	160	birA	D	1		0.106	0.101	0.101	0.102	0.102	0.103	0.104	0.104	0.105	0.107	0.108	0.109	0.111	0.114	0.115	0.118	0.121	0.124	0.128	0.135	0.14	0.14	0.149	0.154	0.155	0.159	0.167	0.17	0.173	0.181	0.181	0.19	0.192	0.203	0.208	0.215	0.218	0.226	0.227	0.232	0.238	0.243	0.248
	PQ_6	161	birA	D	2		0.113	0.107	0.11	0.11	0.111	0.112	0.113	0.115	0.116	0.117	0.119	0.12	0.122	0.125	0.127	0.13	0.134	0.136	0.14	0.151	0.158	0.154	0.167	0.171	0.167	0.172	0.185	0.191	0.196	0.202	0.199	0.211	0.216	0.224	0.231	0.238	0.236	0.253	0.252	0.256	0.264	0.271	0.278
	PQ_6	162	birA	D	3		0.113	0.107	0.109	0.11	0.111	0.113	0.113	0.114	0.116	0.117	0.118	0.12	0.122	0.125	0.127	0.131	0.134	0.138	0.141	0.152	0.158	0.159	0.168	0.174	0.174	0.178	0.19	0.195	0.2	0.205	0.204	0.216	0.221	0.229	0.231	0.241	0.241	0.252	0.251	0.257	0.263	0.271	0.276
	PQ_6	163	hlx1	A	1	0.083mM PQ	0.112	0.103	0.104	0.105	0.105	0.107	0.108	0.109	0.11	0.11	0.112	0.113	0.116	0.117	0.118	0.121	0.124	0.126	0.129	0.136	0.139	0.141	0.147	0.152	0.155	0.159	0.167	0.17	0.176	0.182	0.179	0.187	0.198	0.201	0.201	0.209	0.211	0.222	0.224	0.23	0.234	0.243	0.25
	PQ_6	164	hlx1	A	2	0.083mM PQ	0.108	0.101	0.102	0.103	0.103	0.104	0.105	0.106	0.107	0.107	0.109	0.111	0.112	0.114	0.116	0.118	0.121	0.123	0.127	0.134	0.137	0.14	0.145	0.151	0.155	0.161	0.165	0.169	0.179	0.182	0.177	0.188	0.196	0.198	0.2	0.208	0.208	0.216	0.22	0.228	0.234	0.244	0.25
	PQ_6	165	hlx1	A	3	0.083mM PQ	0.11	0.103	0.104	0.105	0.105	0.107	0.107	0.108	0.109	0.11	0.112	0.113	0.115	0.116	0.118	0.121	0.124	0.126	0.13	0.138	0.14	0.142	0.15	0.154	0.157	0.164	0.17	0.173	0.182	0.185	0.182	0.191	0.197	0.202	0.204	0.212	0.213	0.223	0.225	0.232	0.237	0.25	0.257
	PQ_6	166	hlx1	B	1	0.083mM PQ	0.11	0.103	0.104	0.104	0.105	0.106	0.107	0.107	0.109	0.109	0.11	0.111	0.113	0.115	0.116	0.118	0.121	0.123	0.126	0.133	0.137	0.136	0.144	0.15	0.152	0.159	0.168	0.17	0.177	0.186	0.179	0.182	0.194	0.202	0.201	0.202	0.204	0.215	0.209	0.216	0.225	0.235	0.243
	PQ_6	167	hlx1	B	2	0.083mM PQ	0.109	0.102	0.103	0.103	0.104	0.105	0.106	0.106	0.108	0.108	0.109	0.11	0.111	0.113	0.115	0.117	0.119	0.121	0.125	0.131	0.134	0.136	0.142	0.147	0.149	0.155	0.163	0.167	0.176	0.18	0.175	0.182	0.19	0.194	0.198	0.204	0.204	0.211	0.213	0.219	0.223	0.232	0.243
	PQ_6	168	hlx1	B	3	0.083mM PQ	0.112	0.102	0.103	0.103	0.103	0.105	0.105	0.105	0.107	0.107	0.108	0.11	0.111	0.113	0.114	0.116	0.119	0.121	0.123	0.131	0.134	0.135	0.142	0.147	0.146	0.152	0.162	0.165	0.17	0.177	0.174	0.182	0.185	0.19	0.193	0.201	0.2	0.208	0.209	0.216	0.221	0.229	0.237
	PQ_6	169	hlx1	C	1	0.083mM PQ	0.112	0.102	0.103	0.103	0.104	0.106	0.106	0.107	0.108	0.109	0.109	0.111	0.112	0.114	0.115	0.116	0.119	0.121	0.124	0.131	0.133	0.135	0.143	0.15	0.152	0.161	0.167	0.174	0.184	0.187	0.184	0.195	0.197	0.205	0.206	0.212	0.21	0.219	0.218	0.222	0.227	0.232	0.239
	PQ_6	170	hlx1	C	2	0.083mM PQ	0.107	0.101	0.102	0.102	0.103	0.104	0.105	0.105	0.106	0.107	0.108	0.109	0.11	0.113	0.114	0.115	0.117	0.12	0.122	0.128	0.131	0.132	0.139	0.142	0.143	0.147	0.156	0.16	0.162	0.172	0.167	0.173	0.175	0.181	0.184	0.192	0.192	0.2	0.202	0.206	0.21	0.215	0.22
	PQ_6	171	hlx1	C	3	0.083mM PQ	0.123	0.113	0.114	0.116	0.116	0.116	0.118	0.118	0.119	0.12	0.12	0.122	0.123	0.126	0.127	0.13	0.132	0.134	0.137	0.143	0.145	0.148	0.153	0.158	0.16	0.164	0.169	0.171	0.174	0.179	0.18	0.186	0.194	0.194	0.198	0.204	0.207	0.213	0.217	0.223	0.229	0.236	0.241
	PQ_6	172	hlx1	D	1	0.083mM PQ	0.127	0.113	0.115	0.116	0.117	0.117	0.119	0.12	0.121	0.122	0.121	0.123	0.125	0.127	0.128	0.131	0.133	0.136	0.138	0.15	0.153	0.148	0.161	0.165	0.162	0.166	0.18	0.183	0.186	0.191	0.186	0.199	0.2	0.208	0.211	0.218	0.216	0.23	0.227	0.233	0.239	0.245	0.252
	PQ_6	173	hlx1	D	2	0.083mM PQ	0.117	0.107	0.109	0.11	0.111	0.112	0.113	0.114	0.115	0.116	0.117	0.118	0.12	0.123	0.124	0.126	0.129	0.131	0.134	0.142	0.146	0.145	0.154	0.159	0.159	0.164	0.173	0.175	0.179	0.184	0.182	0.193	0.196	0.203	0.206	0.213	0.214	0.225	0.225	0.23	0.237	0.246	0.25
	PQ_6	174	hlx1	D	3	0.083mM PQ	0.12	0.11	0.112	0.113	0.114	0.115	0.117	0.117	0.118	0.119	0.12	0.122	0.123	0.126	0.127	0.13	0.133	0.135	0.138	0.147	0.151	0.15	0.159	0.163	0.163	0.169	0.178	0.18	0.184	0.189	0.187	0.197	0.2	0.208	0.212	0.219	0.22	0.231	0.231	0.237	0.245	0.255	0.259
	PQ_6	175	ura3	A	1	0.083mM PQ	0.114	0.106	0.109	0.11	0.112	0.113	0.114	0.115	0.116	0.118	0.119	0.12	0.121	0.124	0.126	0.128	0.131	0.133	0.135	0.144	0.147	0.146	0.154	0.158	0.158	0.163	0.171	0.174	0.177	0.181	0.18	0.188	0.191	0.199	0.202	0.209	0.209	0.22	0.219	0.225	0.232	0.239	0.243
	PQ_6	176	ura3	A	2	0.083mM PQ	0.115	0.106	0.109	0.11	0.111	0.112	0.114	0.114	0.116	0.117	0.118	0.119	0.121	0.123	0.125	0.127	0.13	0.132	0.134	0.142	0.145	0.144	0.151	0.155	0.157	0.161	0.167	0.17	0.173	0.177	0.177	0.184	0.189	0.194	0.197	0.205	0.206	0.215	0.217	0.223	0.229	0.237	0.241
	PQ_6	177	ura3	A	3	0.083mM PQ	0.107	0.101	0.103	0.104	0.105	0.106	0.107	0.108	0.11	0.111	0.112	0.114	0.115	0.117	0.119	0.121	0.124	0.126	0.128	0.135	0.138	0.138	0.145	0.148	0.151	0.155	0.16	0.163	0.168	0.171	0.171	0.179	0.183	0.188	0.192	0.2	0.201	0.21	0.211	0.217	0.221	0.229	0.233
	PQ_6	178	ura3	B	1	0.083mM PQ	0.118	0.106	0.107	0.107	0.108	0.108	0.109	0.11	0.111	0.111	0.112	0.114	0.114	0.116	0.117	0.119	0.122	0.123	0.126	0.133	0.136	0.136	0.143	0.147	0.148	0.154	0.164	0.168	0.171	0.18	0.177	0.183	0.189	0.194	0.196	0.203	0.203	0.213	0.212	0.217	0.223	0.233	0.239
	PQ_6	179	ura3	B	2	0.083mM PQ	0.113	0.105	0.106	0.106	0.106	0.107	0.108	0.108	0.109	0.109	0.11	0.112	0.113	0.114	0.116	0.117	0.12	0.121	0.124	0.13	0.132	0.133	0.14	0.143	0.144	0.148	0.154	0.158	0.163	0.168	0.166	0.173	0.178	0.183	0.186	0.194	0.196	0.206	0.209	0.214	0.218	0.227	0.231
	PQ_6	180	ura3	B	3	0.083mM PQ	0.111	0.105	0.105	0.104	0.105	0.105	0.106	0.106	0.107	0.107	0.109	0.11	0.111	0.113	0.114	0.116	0.118	0.12	0.123	0.128	0.132	0.131	0.138	0.141	0.141	0.144	0.15	0.154	0.156	0.161	0.161	0.169	0.171	0.178	0.181	0.188	0.191	0.198	0.201	0.206	0.213	0.219	0.223
	PQ_6	181	ura3	C	1	0.083mM PQ	0.13	0.116	0.117	0.118	0.118	0.12	0.121	0.122	0.124	0.125	0.126	0.127	0.129	0.132	0.134	0.137	0.14	0.142	0.146	0.16	0.165	0.158	0.173	0.177	0.17	0.173	0.189	0.194	0.198	0.204	0.197	0.212	0.213	0.222	0.232	0.236	0.233	0.252	0.249	0.253	0.262	0.264	0.272
	PQ_6	182	ura3	C	2	0.083mM PQ	0.131	0.116	0.117	0.118	0.118	0.12	0.121	0.121	0.122	0.123	0.124	0.125	0.126	0.129	0.131	0.134	0.137	0.139	0.142	0.155	0.159	0.154	0.167	0.172	0.165	0.169	0.182	0.187	0.191	0.197	0.191	0.206	0.209	0.218	0.223	0.231	0.229	0.243	0.243	0.249	0.255	0.264	0.268
	PQ_6	183	ura3	C	3	0.083mM PQ	0.123	0.113	0.115	0.116	0.116	0.118	0.119	0.119	0.121	0.122	0.122	0.124	0.126	0.129	0.13	0.133	0.136	0.138	0.141	0.15	0.154	0.152	0.162	0.166	0.163	0.168	0.179	0.184	0.188	0.193	0.191	0.202	0.208	0.215	0.22	0.228	0.228	0.241	0.242	0.251	0.258	0.269	0.272
	PQ_6	184	ura3	D	1	0.083mM PQ	0.116	0.107	0.11	0.11	0.111	0.112	0.113	0.113	0.114	0.115	0.116	0.117	0.118	0.119	0.121	0.123	0.125	0.126	0.128	0.136	0.138	0.136	0.145	0.148	0.145	0.149	0.158	0.162	0.165	0.17	0.166	0.175	0.179	0.183	0.188	0.195	0.19	0.203	0.201	0.207	0.213	0.222	0.225
	PQ_6	185	ura3	D	2	0.083mM PQ	0.119	0.112	0.113	0.114	0.115	0.116	0.117	0.117	0.118	0.119	0.12	0.121	0.122	0.124	0.126	0.128	0.13	0.13	0.133	0.143	0.146	0.142	0.153	0.155	0.151	0.155	0.166	0.169	0.172	0.178	0.172	0.183	0.184	0.19	0.196	0.203	0.197	0.212	0.208	0.215	0.22	0.229	0.232
	PQ_6	186	ura3	D	3	0.083mM PQ	0.131	0.118	0.119	0.121	0.122	0.124	0.123	0.125	0.127	0.127	0.128	0.128	0.129	0.133	0.134	0.136	0.138	0.139	0.141	0.157	0.159	0.15	0.167	0.17	0.16	0.163	0.179	0.183	0.187	0.19	0.179	0.197	0.192	0.205	0.207	0.212	0.206	0.222	0.214	0.222	0.227	0.233	0.24
	PQ_6	187	kaiC	A	1	0.083mM PQ	0.121	0.112	0.113	0.114	0.114	0.115	0.116	0.116	0.117	0.118	0.119	0.119	0.12	0.122	0.123	0.124	0.126	0.127	0.129	0.137	0.139	0.136	0.145	0.147	0.145	0.149	0.158	0.162	0.165	0.169	0.165	0.176	0.179	0.185	0.189	0.195	0.194	0.206	0.205	0.211	0.216	0.225	0.229
	PQ_6	188	kaiC	A	2	0.083mM PQ	0.117	0.108	0.109	0.109	0.109	0.11	0.111	0.111	0.113	0.113	0.114	0.114	0.115	0.117	0.118	0.12	0.122	0.123	0.125	0.133	0.135	0.134	0.141	0.144	0.142	0.147	0.155	0.158	0.161	0.166	0.163	0.174	0.177	0.183	0.185	0.192	0.19	0.2	0.201	0.206	0.211	0.22	0.223
	PQ_6	189	kaiC	A	3	0.083mM PQ	0.119	0.109	0.109	0.11	0.111	0.111	0.111	0.111	0.113	0.113	0.114	0.116	0.116	0.117	0.119	0.12	0.122	0.123	0.125	0.133	0.134	0.133	0.141	0.143	0.141	0.146	0.154	0.158	0.161	0.166	0.163	0.173	0.175	0.18	0.185	0.192	0.19	0.203	0.2	0.206	0.211	0.219	0.223
	PQ_6	190	kaiC	B	1	0.083mM PQ	0.111	0.104	0.105	0.105	0.105	0.107	0.107	0.108	0.109	0.109	0.11	0.112	0.113	0.115	0.115	0.117	0.119	0.121	0.122	0.129	0.132	0.131	0.138	0.14	0.138	0.141	0.15	0.155	0.157	0.16	0.155	0.166	0.167	0.172	0.175	0.181	0.179	0.19	0.189	0.193	0.197	0.206	0.209
	PQ_6	191	blank				0.13	0.108	0.108	0.11	0.11	0.114	0.114	0.112	0.113	0.114	0.114	0.113	0.115	0.118	0.118	0.118	0.121	0.121	0.122	0.125	0.126	0.125	0.127	0.131	0.127	0.128	0.131	0.131	0.13	0.132	0.128	0.132	0.142	0.133	0.135	0.135	0.131	0.136	0.131	0.132	0.131	0.131	0.133
	PQ_6	192	kaiC	B	2	0.083mM PQ	0.144	0.128	0.133	0.136	0.139	0.143	0.144	0.144	0.144	0.145	0.144	0.146	0.147	0.151	0.15	0.153	0.155	0.157	0.16	0.179	0.182	0.167	0.186	0.191	0.175	0.18	0.199	0.203	0.204	0.209	0.195	0.214	0.213	0.223	0.228	0.233	0.217	0.242	0.228	0.232	0.237	0.243	0.246
	PQ_6	193	kaiC	B	3	0.083mM PQ	0.136	0.121	0.124	0.126	0.129	0.132	0.133	0.132	0.133	0.135	0.135	0.136	0.138	0.141	0.142	0.143	0.147	0.148	0.15	0.168	0.169	0.158	0.175	0.179	0.166	0.171	0.189	0.193	0.194	0.197	0.187	0.204	0.203	0.212	0.216	0.221	0.212	0.232	0.222	0.227	0.231	0.238	0.243
	PQ_6	194	kaiC	C	1	0.083mM PQ	0.124	0.115	0.117	0.12	0.121	0.124	0.126	0.126	0.128	0.13	0.131	0.132	0.134	0.137	0.138	0.141	0.144	0.146	0.149	0.165	0.168	0.159	0.175	0.179	0.17	0.175	0.193	0.198	0.199	0.203	0.195	0.21	0.211	0.219	0.224	0.232	0.225	0.247	0.242	0.251	0.255	0.265	0.276
	PQ_6	195	kaiC	C	2	0.083mM PQ	0.13	0.119	0.122	0.124	0.126	0.128	0.13	0.131	0.132	0.133	0.135	0.136	0.139	0.141	0.143	0.145	0.149	0.152	0.154	0.172	0.175	0.167	0.183	0.188	0.178	0.185	0.201	0.206	0.208	0.211	0.204	0.218	0.22	0.229	0.235	0.242	0.235	0.255	0.248	0.254	0.255	0.263	0.27
	PQ_6	196	kaiC	C	3	0.083mM PQ	0.128	0.118	0.121	0.122	0.125	0.127	0.128	0.129	0.131	0.132	0.133	0.135	0.138	0.14	0.142	0.144	0.148	0.151	0.154	0.168	0.171	0.165	0.178	0.183	0.175	0.181	0.194	0.199	0.201	0.204	0.2	0.211	0.216	0.223	0.228	0.235	0.23	0.248	0.246	0.252	0.254	0.262	0.267
	PQ_6	197	kaiC	D	1	0.083mM PQ	0.12	0.108	0.108	0.108	0.108	0.109	0.109	0.109	0.11	0.11	0.111	0.112	0.113	0.114	0.115	0.116	0.119	0.12	0.122	0.128	0.13	0.129	0.135	0.139	0.136	0.14	0.148	0.151	0.153	0.158	0.153	0.163	0.169	0.173	0.175	0.179	0.177	0.188	0.185	0.19	0.196	0.203	0.207
	PQ_6	198	kaiC	D	2	0.083mM PQ	0.118	0.11	0.11	0.11	0.112	0.112	0.113	0.113	0.115	0.115	0.116	0.117	0.118	0.119	0.12	0.121	0.124	0.125	0.127	0.137	0.14	0.135	0.144	0.149	0.143	0.146	0.157	0.16	0.163	0.167	0.162	0.173	0.177	0.181	0.186	0.191	0.187	0.199	0.196	0.201	0.205	0.213	0.217
	PQ_6	199	kaiC	D	3	0.083mM PQ	0.11	0.102	0.103	0.103	0.104	0.105	0.106	0.105	0.107	0.107	0.108	0.109	0.11	0.112	0.113	0.114	0.116	0.118	0.12	0.125	0.128	0.126	0.132	0.135	0.135	0.138	0.144	0.146	0.15	0.153	0.151	0.159	0.163	0.168	0.171	0.174	0.175	0.184	0.182	0.185	0.189	0.195	0.199
	PQ_6	200	blank				0.1	0.09	0.09	0.09	0.09	0.091	0.091	0.091	0.091	0.091	0.092	0.092	0.093	0.093	0.093	0.093	0.094	0.094	0.094	0.101	0.101	0.095	0.102	0.104	0.097	0.097	0.105	0.106	0.105	0.106	0.098	0.106	0.101	0.108	0.108	0.109	0.101	0.11	0.101	0.102	0.101	0.102	0.103
	PQ_6	201	blank				0.101	0.09	0.09	0.091	0.091	0.091	0.091	0.091	0.092	0.092	0.093	0.093	0.093	0.094	0.094	0.094	0.095	0.095	0.096	0.103	0.103	0.097	0.106	0.106	0.099	0.1	0.108	0.109	0.11	0.111	0.103	0.112	0.11	0.113	0.115	0.114	0.106	0.117	0.107	0.106	0.107	0.108	0.108
	PQ_6	202	arcR	A	1	0.083mM PQ	0.121	0.109	0.11	0.11	0.11	0.11	0.111	0.11	0.112	0.112	0.113	0.115	0.115	0.117	0.118	0.119	0.122	0.123	0.125	0.132	0.135	0.133	0.141	0.144	0.141	0.145	0.154	0.157	0.161	0.167	0.163	0.172	0.174	0.18	0.186	0.191	0.188	0.2	0.199	0.205	0.211	0.218	0.224
	PQ_6	203	arcR	A	2	0.083mM PQ	0.113	0.104	0.105	0.105	0.105	0.106	0.106	0.106	0.106	0.108	0.109	0.11	0.111	0.112	0.113	0.114	0.117	0.118	0.12	0.125	0.127	0.128	0.135	0.138	0.136	0.14	0.146	0.15	0.154	0.159	0.158	0.166	0.168	0.172	0.177	0.183	0.184	0.192	0.194	0.2	0.206	0.214	0.218
	PQ_6	204	arcR	A	3	0.083mM PQ	0.107	0.101	0.102	0.103	0.102	0.103	0.104	0.104	0.104	0.106	0.106	0.108	0.108	0.11	0.111	0.112	0.115	0.116	0.118	0.123	0.124	0.126	0.131	0.134	0.133	0.138	0.143	0.147	0.15	0.157	0.16	0.162	0.166	0.17	0.176	0.18	0.182	0.189	0.192	0.199	0.204	0.211	0.216
	PQ_6	205	arcR	B	1	0.083mM PQ	0.107	0.101	0.102	0.102	0.101	0.102	0.102	0.103	0.103	0.104	0.105	0.106	0.107	0.108	0.109	0.111	0.112	0.114	0.115	0.119	0.121	0.122	0.127	0.13	0.129	0.133	0.138	0.141	0.145	0.15	0.149	0.156	0.158	0.162	0.166	0.171	0.172	0.18	0.181	0.187	0.192	0.199	0.204
	PQ_6	206	arcR	B	2	0.083mM PQ	0.109	0.102	0.103	0.102	0.102	0.103	0.104	0.104	0.105	0.105	0.106	0.108	0.108	0.11	0.111	0.113	0.114	0.115	0.118	0.123	0.124	0.125	0.131	0.134	0.133	0.136	0.141	0.146	0.149	0.155	0.152	0.16	0.161	0.166	0.171	0.176	0.176	0.184	0.186	0.191	0.196	0.203	0.208
	PQ_6	207	arcR	B	3	0.083mM PQ	0.108	0.103	0.104	0.104	0.103	0.104	0.105	0.105	0.106	0.107	0.108	0.109	0.11	0.111	0.112	0.114	0.116	0.117	0.119	0.123	0.125	0.127	0.132	0.135	0.134	0.137	0.143	0.146	0.15	0.156	0.154	0.161	0.164	0.168	0.173	0.177	0.179	0.186	0.189	0.194	0.2	0.208	0.212
	PQ_6	208	arcR	C	1	0.083mM PQ	0.114	0.103	0.103	0.102	0.102	0.103	0.104	0.104	0.105	0.106	0.107	0.108	0.109	0.11	0.112	0.113	0.116	0.117	0.119	0.124	0.126	0.128	0.133	0.136	0.136	0.14	0.146	0.149	0.153	0.158	0.157	0.165	0.167	0.173	0.179	0.184	0.186	0.195	0.197	0.203	0.209	0.215	0.218
	PQ_6	209	arcR	C	2	0.083mM PQ	0.125	0.109	0.108	0.108	0.107	0.108	0.109	0.109	0.11	0.111	0.112	0.113	0.114	0.116	0.118	0.119	0.122	0.123	0.125	0.134	0.136	0.133	0.143	0.146	0.143	0.147	0.156	0.159	0.164	0.168	0.165	0.175	0.176	0.184	0.192	0.195	0.195	0.208	0.208	0.213	0.218	0.224	0.227
	PQ_6	210	blank			0.083mM PQ	0.101	0.087	0.086	0.086	0.086	0.086	0.086	0.086	0.087	0.086	0.086	0.087	0.087	0.087	0.087	0.088	0.088	0.088	0.088	0.094	0.094	0.089	0.095	0.096	0.09	0.09	0.096	0.097	0.096	0.097	0.091	0.097	0.093	0.098	0.098	0.099	0.093	0.099	0.093	0.094	0.094	0.094	0.095
	PQ_6	211	arcR	C	3	0.083mM PQ	0.127	0.112	0.113	0.113	0.113	0.115	0.115	0.115	0.116	0.117	0.119	0.12	0.121	0.123	0.125	0.126	0.129	0.131	0.133	0.137	0.14	0.142	0.146	0.151	0.152	0.156	0.161	0.165	0.167	0.174	0.175	0.181	0.191	0.191	0.195	0.203	0.207	0.215	0.219	0.225	0.232	0.238	0.243
	PQ_6	212	arcR	D	1	0.083mM PQ	0.122	0.108	0.11	0.111	0.112	0.113	0.113	0.114	0.115	0.116	0.118	0.12	0.12	0.123	0.125	0.128	0.131	0.133	0.137	0.145	0.149	0.148	0.156	0.16	0.161	0.166	0.177	0.174	0.184	0.185	0.186	0.195	0.199	0.207	0.21	0.216	0.217	0.225	0.228	0.232	0.234	0.247	0.251
	PQ_6	213	arcR	D	2	0.083mM PQ	0.111	0.102	0.104	0.105	0.105	0.107	0.108	0.109	0.11	0.111	0.113	0.115	0.117	0.12	0.121	0.124	0.127	0.13	0.132	0.142	0.143	0.145	0.151	0.157	0.156	0.168	0.167	0.174	0.176	0.185	0.18	0.191	0.194	0.203	0.203	0.212	0.212	0.222	0.224	0.232	0.231	0.242	0.25
	PQ_6	214	arcR	D	3	0.083mM PQ	0.109	0.102	0.103	0.105	0.105	0.107	0.108	0.109	0.111	0.112	0.113	0.116	0.118	0.12	0.122	0.125	0.128	0.132	0.134	0.14	0.143	0.146	0.152	0.157	0.161	0.168	0.17	0.175	0.178	0.183	0.184	0.191	0.197	0.203	0.207	0.212	0.215	0.224	0.227	0.238	0.239	0.25	0.257
	PQ_6	215	birA	A	1	0.083mM PQ	0.108	0.099	0.1	0.1	0.101	0.101	0.102	0.103	0.104	0.104	0.106	0.107	0.109	0.111	0.111	0.114	0.116	0.119	0.122	0.128	0.13	0.133	0.139	0.144	0.149	0.152	0.16	0.159	0.161	0.175	0.172	0.173	0.179	0.183	0.19	0.194	0.193	0.198	0.197	0.199	0.206	0.21	0.211
	PQ_6	216	birA	A	2	0.083mM PQ	0.105	0.098	0.099	0.1	0.1	0.101	0.101	0.102	0.103	0.104	0.105	0.106	0.108	0.11	0.111	0.113	0.116	0.119	0.122	0.126	0.129	0.133	0.138	0.144	0.147	0.151	0.157	0.16	0.163	0.174	0.171	0.179	0.188	0.189	0.188	0.185	0.196	0.206	0.203	0.202	0.204	0.206	0.214
	PQ_6	217	birA	A	3	0.083mM PQ	0.109	0.1	0.101	0.101	0.101	0.102	0.103	0.103	0.105	0.105	0.106	0.108	0.109	0.111	0.112	0.115	0.117	0.12	0.123	0.127	0.13	0.134	0.141	0.145	0.149	0.154	0.158	0.159	0.169	0.175	0.174	0.175	0.185	0.191	0.198	0.201	0.199	0.197	0.197	0.2	0.207	0.217	0.225
	PQ_6	218	birA	B	1	0.083mM PQ	0.118	0.105	0.106	0.106	0.106	0.107	0.108	0.108	0.11	0.111	0.113	0.114	0.116	0.118	0.12	0.123	0.126	0.129	0.133	0.14	0.142	0.147	0.154	0.156	0.164	0.164	0.168	0.177	0.178	0.179	0.18	0.185	0.196	0.201	0.206	0.21	0.212	0.214	0.215	0.222	0.229	0.239	0.243
	PQ_6	219	birA	B	2	0.083mM PQ	0.137	0.11	0.109	0.109	0.109	0.11	0.111	0.111	0.112	0.113	0.115	0.116	0.118	0.121	0.122	0.125	0.129	0.131	0.136	0.141	0.145	0.148	0.154	0.159	0.162	0.164	0.174	0.174	0.176	0.185	0.185	0.186	0.191	0.2	0.205	0.209	0.211	0.214	0.214	0.219	0.223	0.234	0.239
	PQ_6	220	birA	B	3	0.083mM PQ	0.121	0.107	0.106	0.105	0.105	0.107	0.107	0.107	0.108	0.11	0.111	0.113	0.114	0.116	0.119	0.12	0.124	0.126	0.13	0.136	0.139	0.142	0.148	0.151	0.15	0.153	0.157	0.161	0.165	0.17	0.17	0.176	0.18	0.184	0.189	0.193	0.194	0.201	0.203	0.207	0.211	0.215	0.218
	PQ_6	221	birA	C	1	0.083mM PQ	0.124	0.11	0.11	0.11	0.111	0.112	0.113	0.113	0.114	0.116	0.117	0.119	0.12	0.122	0.124	0.127	0.13	0.132	0.135	0.145	0.149	0.146	0.157	0.16	0.155	0.159	0.168	0.172	0.175	0.178	0.173	0.183	0.183	0.189	0.191	0.195	0.191	0.202	0.197	0.202	0.207	0.211	0.216
	PQ_6	222	birA	C	2	0.083mM PQ	0.119	0.107	0.108	0.108	0.108	0.11	0.11	0.111	0.112	0.113	0.114	0.116	0.118	0.119	0.121	0.124	0.127	0.13	0.133	0.142	0.143	0.148	0.154	0.158	0.162	0.166	0.174	0.174	0.181	0.185	0.187	0.188	0.2	0.202	0.203	0.203	0.198	0.202	0.208	0.21	0.211	0.221	0.221
	PQ_6	223	birA	C	3	0.083mM PQ	0.114	0.103	0.105	0.106	0.106	0.108	0.108	0.109	0.11	0.111	0.113	0.115	0.116	0.119	0.12	0.124	0.127	0.13	0.135	0.142	0.141	0.149	0.153	0.163	0.168	0.17	0.181	0.177	0.187	0.197	0.19	0.194	0.202	0.204	0.206	0.206	0.202	0.207	0.206	0.209	0.217	0.221	0.222
	PQ_6	224	birA	D	1	0.083mM PQ	0.105	0.096	0.098	0.099	0.099	0.1	0.101	0.102	0.103	0.104	0.105	0.107	0.109	0.111	0.112	0.116	0.119	0.12	0.125	0.131	0.133	0.139	0.144	0.15	0.161	0.161	0.168	0.167	0.175	0.178	0.178	0.185	0.192	0.195	0.198	0.201	0.198	0.201	0.202	0.206	0.213	0.218	0.218
	PQ_6	225	birA	D	2	0.083mM PQ	0.105	0.098	0.099	0.099	0.1	0.101	0.102	0.103	0.104	0.105	0.106	0.108	0.11	0.112	0.114	0.117	0.121	0.123	0.126	0.133	0.135	0.14	0.146	0.15	0.158	0.159	0.165	0.172	0.179	0.179	0.181	0.186	0.194	0.194	0.203	0.207	0.199	0.199	0.202	0.209	0.216	0.223	0.226
	PQ_6	226	birA	D	3	0.083mM PQ	0.106	0.098	0.099	0.099	0.1	0.102	0.102	0.103	0.104	0.105	0.107	0.109	0.11	0.113	0.114	0.118	0.121	0.124	0.127	0.135	0.138	0.145	0.151	0.155	0.16	0.167	0.172	0.172	0.18	0.177	0.179	0.192	0.197	0.198	0.199	0.203	0.205	0.206	0.212	0.218	0.226	0.232	0.237
	PQ_6	227	hlx1	A	1	0.333mM PQ	0.107	0.097	0.097	0.097	0.097	0.098	0.099	0.099	0.1	0.101	0.102	0.103	0.104	0.106	0.107	0.109	0.111	0.113	0.115	0.119	0.12	0.123	0.128	0.132	0.135	0.137	0.144	0.142	0.147	0.154	0.154	0.149	0.165	0.166	0.165	0.174	0.162	0.174	0.174	0.169	0.174	0.178	0.182
	PQ_6	228	hlx1	A	2	0.333mM PQ	0.111	0.098	0.098	0.098	0.098	0.1	0.1	0.101	0.102	0.103	0.104	0.105	0.106	0.107	0.109	0.111	0.113	0.116	0.118	0.123	0.125	0.127	0.133	0.139	0.142	0.141	0.147	0.149	0.156	0.161	0.159	0.165	0.163	0.17	0.172	0.173	0.17	0.175	0.178	0.178	0.181	0.182	0.187
	PQ_6	229	hlx1	A	3	0.333mM PQ	0.117	0.101	0.101	0.101	0.101	0.102	0.103	0.102	0.104	0.104	0.106	0.107	0.108	0.11	0.111	0.113	0.116	0.117	0.12	0.125	0.126	0.129	0.133	0.137	0.141	0.142	0.148	0.151	0.154	0.154	0.156	0.165	0.169	0.167	0.168	0.167	0.173	0.176	0.171	0.172	0.177	0.182	0.189
	PQ_6	230	hlx1	B	1	0.333mM PQ	0.108	0.098	0.098	0.097	0.097	0.098	0.099	0.099	0.1	0.1	0.101	0.102	0.103	0.104	0.105	0.107	0.109	0.11	0.112	0.116	0.117	0.119	0.123	0.126	0.124	0.127	0.13	0.133	0.135	0.14	0.139	0.142	0.144	0.146	0.149	0.148	0.15	0.153	0.153	0.155	0.156	0.16	0.162
	PQ_6	231	hlx1	B	2	0.333mM PQ	0.122	0.106	0.107	0.106	0.107	0.107	0.107	0.108	0.109	0.11	0.11	0.111	0.112	0.114	0.115	0.116	0.119	0.12	0.122	0.125	0.127	0.13	0.133	0.135	0.135	0.137	0.141	0.142	0.143	0.145	0.145	0.149	0.154	0.152	0.152	0.155	0.155	0.159	0.159	0.162	0.164	0.167	0.169
	PQ_6	232	hlx1	B	3	0.333mM PQ	0.12	0.105	0.106	0.106	0.105	0.107	0.107	0.107	0.108	0.108	0.11	0.11	0.112	0.113	0.114	0.116	0.118	0.119	0.12	0.128	0.13	0.128	0.134	0.137	0.135	0.137	0.147	0.145	0.148	0.153	0.148	0.156	0.159	0.164	0.167	0.166	0.158	0.165	0.161	0.168	0.169	0.176	0.173
	PQ_6	233	hlx1	C	1	0.333mM PQ	0.109	0.097	0.098	0.098	0.098	0.099	0.1	0.1	0.102	0.102	0.103	0.104	0.105	0.106	0.107	0.109	0.11	0.111	0.114	0.118	0.12	0.121	0.124	0.127	0.132	0.137	0.142	0.142	0.143	0.146	0.145	0.148	0.158	0.162	0.164	0.165	0.157	0.168	0.169	0.172	0.179	0.173	0.169
	PQ_6	234	hlx1	C	2	0.333mM PQ	0.107	0.097	0.098	0.098	0.098	0.099	0.1	0.1	0.101	0.102	0.103	0.104	0.105	0.107	0.107	0.109	0.111	0.112	0.114	0.119	0.12	0.121	0.125	0.127	0.132	0.136	0.139	0.137	0.143	0.146	0.144	0.149	0.158	0.161	0.157	0.166	0.158	0.161	0.165	0.164	0.169	0.178	0.174
	PQ_6	235	hlx1	C	3	0.333mM PQ	0.112	0.1	0.1	0.101	0.101	0.102	0.103	0.103	0.104	0.104	0.105	0.106	0.108	0.109	0.11	0.112	0.114	0.116	0.118	0.124	0.124	0.127	0.131	0.132	0.139	0.141	0.145	0.142	0.145	0.151	0.15	0.15	0.162	0.159	0.171	0.164	0.163	0.165	0.163	0.171	0.171	0.18	0.174
	PQ_6	236	hlx1	D	1	0.333mM PQ	0.114	0.1	0.101	0.101	0.102	0.103	0.104	0.104	0.106	0.106	0.108	0.109	0.111	0.111	0.113	0.116	0.118	0.119	0.122	0.129	0.127	0.131	0.134	0.137	0.143	0.145	0.155	0.148	0.157	0.159	0.157	0.159	0.171	0.172	0.173	0.175	0.17	0.173	0.173	0.18	0.181	0.185	0.183
	PQ_6	237	hlx1	D	2	0.333mM PQ	0.111	0.1	0.101	0.101	0.102	0.104	0.104	0.105	0.107	0.107	0.108	0.11	0.111	0.113	0.114	0.116	0.12	0.122	0.126	0.131	0.13	0.134	0.141	0.145	0.151	0.148	0.157	0.154	0.158	0.166	0.161	0.165	0.177	0.17	0.176	0.177	0.175	0.175	0.179	0.18	0.183	0.188	0.188
	PQ_6	238	hlx1	D	3	0.333mM PQ	0.118	0.103	0.103	0.104	0.104	0.105	0.106	0.107	0.109	0.109	0.111	0.112	0.113	0.115	0.116	0.119	0.121	0.123	0.126	0.133	0.131	0.136	0.139	0.144	0.15	0.15	0.156	0.152	0.159	0.168	0.165	0.164	0.175	0.175	0.178	0.181	0.178	0.178	0.18	0.181	0.187	0.191	0.191
	PQ_6	239	ura3	A	1	0.333mM PQ	0.123	0.102	0.103	0.103	0.104	0.105	0.106	0.107	0.109	0.109	0.111	0.112	0.113	0.115	0.115	0.118	0.122	0.124	0.126	0.132	0.132	0.134	0.14	0.144	0.148	0.151	0.151	0.154	0.153	0.161	0.163	0.156	0.169	0.171	0.171	0.171	0.171	0.171	0.173	0.174	0.18	0.184	0.182
	PQ_6	240	ura3	A	2	0.333mM PQ	0.116	0.102	0.102	0.102	0.103	0.103	0.104	0.105	0.106	0.108	0.109	0.11	0.111	0.113	0.115	0.117	0.118	0.12	0.123	0.127	0.129	0.129	0.133	0.136	0.133	0.135	0.139	0.141	0.143	0.145	0.143	0.147	0.148	0.151	0.154	0.155	0.153	0.159	0.158	0.16	0.161	0.165	0.166
	PQ_6	241	ura3	A	3	0.333mM PQ	0.132	0.113	0.113	0.114	0.115	0.116	0.117	0.117	0.12	0.12	0.122	0.124	0.125	0.127	0.129	0.131	0.133	0.135	0.138	0.149	0.151	0.144	0.157	0.158	0.149	0.152	0.163	0.165	0.167	0.17	0.161	0.171	0.169	0.174	0.177	0.179	0.171	0.184	0.175	0.176	0.178	0.18	0.184
	PQ_6	242	ura3	B	1	0.333mM PQ	0.123	0.109	0.111	0.11	0.11	0.111	0.112	0.111	0.112	0.113	0.114	0.115	0.116	0.117	0.118	0.121	0.122	0.124	0.125	0.132	0.134	0.133	0.139	0.141	0.139	0.142	0.147	0.148	0.15	0.154	0.15	0.155	0.158	0.161	0.162	0.165	0.163	0.169	0.168	0.17	0.172	0.178	0.18
	PQ_6	243	ura3	B	2	0.333mM PQ	0.122	0.109	0.11	0.11	0.11	0.111	0.111	0.111	0.112	0.112	0.113	0.115	0.116	0.117	0.117	0.12	0.121	0.123	0.125	0.13	0.131	0.132	0.136	0.137	0.137	0.141	0.144	0.148	0.148	0.153	0.149	0.154	0.168	0.165	0.169	0.169	0.16	0.17	0.168	0.168	0.175	0.183	0.181
	PQ_6	244	ura3	B	3	0.333mM PQ	0.116	0.104	0.105	0.105	0.105	0.106	0.107	0.107	0.108	0.108	0.109	0.11	0.111	0.113	0.113	0.115	0.117	0.118	0.121	0.125	0.126	0.129	0.132	0.133	0.135	0.14	0.141	0.143	0.142	0.151	0.15	0.149	0.158	0.163	0.164	0.164	0.157	0.167	0.164	0.168	0.176	0.178	0.175
	PQ_6	245	ura3	C	1	0.333mM PQ	0.116	0.105	0.105	0.105	0.105	0.106	0.107	0.107	0.109	0.109	0.111	0.112	0.113	0.115	0.116	0.119	0.121	0.123	0.126	0.131	0.133	0.133	0.138	0.139	0.146	0.147	0.15	0.15	0.152	0.158	0.157	0.159	0.168	0.171	0.171	0.175	0.17	0.176	0.176	0.179	0.185	0.192	0.192
	PQ_6	246	ura3	C	2	0.333mM PQ	0.12	0.107	0.106	0.107	0.107	0.109	0.109	0.109	0.112	0.112	0.113	0.115	0.116	0.119	0.12	0.122	0.125	0.128	0.13	0.137	0.137	0.137	0.147	0.145	0.147	0.155	0.162	0.153	0.164	0.166	0.165	0.165	0.172	0.176	0.179	0.184	0.178	0.183	0.186	0.189	0.195	0.201	0.203
	PQ_6	247	ura3	C	3	0.333mM PQ	0.119	0.106	0.106	0.107	0.107	0.108	0.109	0.109	0.111	0.112	0.113	0.115	0.117	0.119	0.12	0.123	0.125	0.128	0.129	0.136	0.136	0.136	0.144	0.145	0.15	0.154	0.154	0.156	0.16	0.161	0.162	0.168	0.171	0.175	0.181	0.183	0.179	0.185	0.188	0.192	0.196	0.2	0.209
	PQ_6	248	ura3	D	1	0.333mM PQ	0.115	0.1	0.101	0.101	0.101	0.102	0.103	0.103	0.104	0.104	0.105	0.106	0.107	0.109	0.109	0.111	0.113	0.113	0.115	0.12	0.12	0.121	0.128	0.13	0.131	0.136	0.137	0.138	0.142	0.149	0.147	0.147	0.157	0.158	0.163	0.163	0.161	0.16	0.164	0.165	0.166	0.173	0.173
	PQ_6	249	ura3	D	2	0.333mM PQ	0.128	0.106	0.106	0.106	0.105	0.107	0.107	0.107	0.109	0.109	0.11	0.111	0.112	0.114	0.114	0.117	0.118	0.12	0.122	0.126	0.128	0.127	0.136	0.14	0.141	0.142	0.149	0.146	0.151	0.159	0.157	0.157	0.167	0.169	0.173	0.166	0.168	0.17	0.172	0.172	0.179	0.181	0.181
	PQ_6	250	ura3	D	3	0.333mM PQ	0.14	0.111	0.109	0.107	0.107	0.107	0.107	0.107	0.108	0.108	0.11	0.11	0.111	0.113	0.114	0.115	0.117	0.118	0.12	0.126	0.128	0.126	0.133	0.135	0.131	0.132	0.138	0.139	0.141	0.144	0.139	0.146	0.146	0.151	0.151	0.154	0.15	0.157	0.155	0.156	0.158	0.162	0.164
	PQ_6	251	kaiC	A	1	0.333mM PQ	0.155	0.125	0.125	0.124	0.125	0.125	0.124	0.125	0.126	0.126	0.127	0.128	0.127	0.129	0.13	0.132	0.133	0.134	0.137	0.141	0.144	0.144	0.148	0.15	0.15	0.152	0.156	0.158	0.158	0.161	0.161	0.165	0.173	0.17	0.171	0.175	0.173	0.178	0.177	0.18	0.182	0.185	0.188
	PQ_6	252	kaiC	A	2	0.333mM PQ	0.151	0.121	0.122	0.122	0.122	0.123	0.123	0.123	0.124	0.124	0.125	0.126	0.126	0.127	0.128	0.13	0.131	0.132	0.133	0.145	0.147	0.139	0.151	0.153	0.149	0.15	0.16	0.161	0.162	0.166	0.157	0.168	0.169	0.175	0.175	0.177	0.17	0.181	0.178	0.18	0.181	0.184	0.189
	PQ_6	253	kaiC	A	3	0.333mM PQ	0.128	0.112	0.114	0.114	0.114	0.115	0.116	0.117	0.118	0.117	0.119	0.12	0.121	0.121	0.121	0.124	0.126	0.126	0.127	0.135	0.135	0.134	0.141	0.142	0.142	0.144	0.151	0.151	0.153	0.156	0.151	0.158	0.161	0.166	0.167	0.169	0.164	0.171	0.169	0.172	0.178	0.184	0.183
	PQ_6	254	kaiC	B	1	0.333mM PQ	0.12	0.106	0.106	0.107	0.107	0.109	0.11	0.11	0.111	0.111	0.113	0.114	0.115	0.116	0.117	0.119	0.121	0.121	0.123	0.13	0.13	0.13	0.135	0.137	0.138	0.14	0.146	0.147	0.148	0.152	0.15	0.155	0.159	0.161	0.165	0.167	0.165	0.169	0.169	0.17	0.176	0.18	0.181
	PQ_6	255	kaiC	B	2	0.333mM PQ	0.132	0.111	0.111	0.112	0.112	0.113	0.113	0.114	0.115	0.115	0.116	0.117	0.118	0.12	0.119	0.121	0.124	0.124	0.127	0.132	0.134	0.132	0.14	0.14	0.143	0.144	0.15	0.151	0.152	0.155	0.152	0.157	0.162	0.165	0.167	0.17	0.165	0.17	0.169	0.172	0.174	0.179	0.181
	PQ_6	256	kaiC	B	3	0.333mM PQ	0.122	0.107	0.108	0.108	0.108	0.11	0.111	0.11	0.112	0.113	0.114	0.115	0.116	0.117	0.118	0.12	0.122	0.124	0.125	0.131	0.131	0.131	0.138	0.138	0.139	0.141	0.146	0.147	0.149	0.153	0.151	0.154	0.157	0.16	0.161	0.163	0.162	0.166	0.167	0.171	0.172	0.176	0.179
	PQ_6	257	kaiC	C	1	0.333mM PQ	0.12	0.103	0.104	0.104	0.105	0.106	0.107	0.108	0.11	0.109	0.112	0.114	0.114	0.117	0.116	0.12	0.121	0.123	0.126	0.133	0.134	0.133	0.139	0.143	0.144	0.146	0.152	0.153	0.155	0.16	0.16	0.162	0.168	0.173	0.176	0.178	0.177	0.184	0.185	0.187	0.193	0.199	0.205
	PQ_6	258	kaiC	C	2	0.333mM PQ	0.125	0.105	0.105	0.106	0.107	0.108	0.109	0.109	0.111	0.111	0.114	0.115	0.116	0.117	0.119	0.121	0.123	0.125	0.127	0.135	0.135	0.134	0.14	0.142	0.143	0.145	0.151	0.153	0.155	0.161	0.158	0.164	0.168	0.171	0.175	0.178	0.177	0.183	0.184	0.188	0.192	0.198	0.202
	PQ_6	259	kaiC	C	3	0.333mM PQ	0.13	0.107	0.107	0.107	0.107	0.108	0.109	0.11	0.111	0.112	0.114	0.115	0.117	0.119	0.119	0.122	0.124	0.126	0.129	0.136	0.137	0.139	0.143	0.143	0.144	0.146	0.152	0.157	0.157	0.162	0.164	0.167	0.17	0.174	0.178	0.181	0.181	0.186	0.189	0.194	0.198	0.203	0.205
	PQ_6	260	kaiC	D	1	0.333mM PQ	0.136	0.109	0.107	0.106	0.106	0.106	0.106	0.106	0.107	0.108	0.108	0.109	0.111	0.111	0.113	0.114	0.115	0.116	0.119	0.125	0.126	0.124	0.13	0.132	0.13	0.132	0.137	0.14	0.142	0.143	0.139	0.145	0.146	0.149	0.151	0.153	0.151	0.157	0.156	0.158	0.159	0.162	0.163
	PQ_6	261	kaiC	D	2	0.333mM PQ	0.146	0.119	0.118	0.118	0.117	0.117	0.118	0.118	0.119	0.119	0.12	0.122	0.124	0.126	0.127	0.128	0.13	0.131	0.133	0.146	0.148	0.138	0.152	0.154	0.143	0.146	0.158	0.161	0.162	0.164	0.154	0.166	0.162	0.17	0.173	0.176	0.165	0.18	0.169	0.17	0.173	0.174	0.177
	PQ_6	262	kaiC	D	3	0.333mM PQ	0.153	0.122	0.119	0.119	0.118	0.118	0.119	0.118	0.118	0.117	0.118	0.119	0.119	0.121	0.121	0.123	0.124	0.125	0.126	0.138	0.14	0.132	0.144	0.146	0.136	0.139	0.151	0.153	0.153	0.156	0.146	0.158	0.157	0.162	0.163	0.166	0.156	0.168	0.16	0.162	0.165	0.169	0.17
	PQ_6	263	arcR	A	1	0.333mM PQ	0.127	0.11	0.112	0.112	0.112	0.113	0.113	0.113	0.114	0.114	0.115	0.116	0.117	0.119	0.119	0.121	0.122	0.123	0.125	0.13	0.132	0.131	0.137	0.139	0.137	0.14	0.145	0.146	0.149	0.152	0.149	0.155	0.157	0.159	0.162	0.165	0.162	0.168	0.167	0.17	0.172	0.177	0.18
	PQ_6	264	arcR	A	2	0.333mM PQ	0.119	0.106	0.107	0.107	0.107	0.108	0.109	0.109	0.109	0.11	0.111	0.112	0.113	0.114	0.115	0.116	0.118	0.119	0.121	0.127	0.129	0.127	0.133	0.134	0.132	0.135	0.141	0.142	0.144	0.147	0.144	0.15	0.152	0.155	0.157	0.159	0.158	0.164	0.163	0.166	0.168	0.173	0.176
	PQ_6	265	arcR	A	3	0.333mM PQ	0.121	0.108	0.109	0.109	0.109	0.109	0.11	0.11	0.111	0.11	0.112	0.113	0.113	0.115	0.116	0.117	0.118	0.119	0.121	0.127	0.129	0.127	0.133	0.134	0.132	0.134	0.14	0.142	0.144	0.147	0.143	0.15	0.152	0.154	0.156	0.159	0.158	0.163	0.162	0.165	0.169	0.174	0.175
	PQ_6	266	arcR	B	1	0.333mM PQ	0.125	0.108	0.108	0.108	0.108	0.109	0.109	0.109	0.11	0.11	0.11	0.112	0.112	0.114	0.114	0.116	0.117	0.118	0.119	0.126	0.128	0.124	0.131	0.133	0.13	0.132	0.139	0.141	0.143	0.144	0.14	0.148	0.149	0.153	0.154	0.156	0.153	0.16	0.157	0.16	0.163	0.169	0.169
	PQ_6	267	arcR	B	2	0.333mM PQ	0.116	0.102	0.103	0.103	0.103	0.104	0.104	0.104	0.105	0.104	0.106	0.107	0.107	0.109	0.11	0.111	0.112	0.113	0.114	0.119	0.121	0.119	0.124	0.126	0.125	0.127	0.132	0.133	0.136	0.138	0.134	0.14	0.143	0.146	0.147	0.149	0.147	0.153	0.152	0.154	0.156	0.161	0.163
	PQ_6	268	arcR	B	3	0.333mM PQ	0.125	0.106	0.106	0.106	0.106	0.106	0.107	0.107	0.108	0.107	0.109	0.109	0.11	0.111	0.111	0.113	0.115	0.115	0.117	0.123	0.125	0.122	0.129	0.13	0.128	0.131	0.136	0.138	0.14	0.143	0.139	0.145	0.147	0.15	0.151	0.154	0.151	0.157	0.155	0.158	0.16	0.164	0.167
	PQ_6	269	arcR	C	1	0.333mM PQ	0.117	0.103	0.104	0.105	0.105	0.106	0.106	0.107	0.108	0.108	0.109	0.111	0.111	0.113	0.113	0.115	0.117	0.118	0.12	0.126	0.128	0.125	0.132	0.135	0.133	0.136	0.142	0.144	0.146	0.15	0.147	0.153	0.155	0.158	0.164	0.166	0.161	0.167	0.167	0.171	0.175	0.179	0.182
	PQ_6	270	arcR	C	2	0.333mM PQ	0.127	0.108	0.108	0.108	0.108	0.109	0.109	0.109	0.11	0.111	0.112	0.113	0.114	0.116	0.117	0.118	0.12	0.121	0.123	0.13	0.132	0.129	0.137	0.14	0.135	0.138	0.145	0.148	0.149	0.153	0.149	0.156	0.155	0.161	0.163	0.166	0.163	0.171	0.169	0.172	0.176	0.181	0.183
	PQ_6	271	arcR	C	3	0.333mM PQ	0.139	0.118	0.119	0.119	0.12	0.12	0.121	0.121	0.122	0.123	0.124	0.125	0.126	0.128	0.13	0.132	0.134	0.135	0.138	0.142	0.145	0.147	0.151	0.152	0.153	0.155	0.159	0.161	0.164	0.166	0.166	0.169	0.177	0.175	0.176	0.181	0.18	0.186	0.185	0.188	0.191	0.196	0.199
	PQ_6	272	arcR	D	1	0.333mM PQ	0.142	0.118	0.119	0.12	0.12	0.122	0.121	0.122	0.123	0.124	0.125	0.127	0.128	0.131	0.132	0.135	0.137	0.139	0.141	0.154	0.156	0.149	0.162	0.166	0.157	0.16	0.174	0.176	0.177	0.182	0.172	0.184	0.184	0.19	0.192	0.196	0.188	0.201	0.193	0.197	0.201	0.206	0.209
	PQ_6	273	arcR	D	2	0.333mM PQ	0.126	0.111	0.112	0.113	0.114	0.115	0.116	0.117	0.118	0.119	0.12	0.122	0.123	0.126	0.127	0.13	0.132	0.134	0.136	0.145	0.147	0.145	0.152	0.155	0.152	0.155	0.163	0.165	0.167	0.17	0.165	0.174	0.175	0.179	0.181	0.185	0.182	0.192	0.188	0.191	0.196	0.2	0.203
	PQ_6	274	arcR	D	3	0.333mM PQ	0.13	0.114	0.115	0.116	0.117	0.119	0.119	0.12	0.121	0.122	0.123	0.125	0.126	0.129	0.13	0.133	0.135	0.137	0.14	0.149	0.151	0.148	0.157	0.159	0.155	0.158	0.167	0.169	0.171	0.174	0.168	0.177	0.178	0.183	0.185	0.189	0.185	0.195	0.19	0.195	0.197	0.204	0.207
	PQ_6	275	birA	A	1	0.333mM PQ	0.132	0.113	0.114	0.114	0.114	0.114	0.115	0.115	0.116	0.116	0.117	0.118	0.119	0.121	0.122	0.124	0.125	0.127	0.129	0.137	0.139	0.137	0.145	0.147	0.143	0.145	0.153	0.154	0.155	0.158	0.151	0.159	0.159	0.162	0.163	0.165	0.158	0.167	0.161	0.163	0.165	0.169	0.169
	PQ_6	276	birA	A	2	0.333mM PQ	0.137	0.115	0.115	0.115	0.115	0.116	0.116	0.116	0.117	0.118	0.118	0.119	0.12	0.122	0.124	0.126	0.128	0.129	0.132	0.14	0.141	0.138	0.145	0.147	0.143	0.145	0.151	0.153	0.154	0.155	0.151	0.157	0.158	0.16	0.161	0.163	0.159	0.166	0.162	0.164	0.166	0.169	0.17
	PQ_6	277	birA	A	3	0.333mM PQ	0.137	0.112	0.112	0.112	0.112	0.112	0.112	0.112	0.113	0.113	0.114	0.115	0.116	0.118	0.119	0.121	0.123	0.124	0.126	0.133	0.134	0.132	0.138	0.14	0.136	0.138	0.143	0.144	0.145	0.147	0.143	0.148	0.149	0.151	0.151	0.154	0.15	0.156	0.153	0.155	0.156	0.16	0.16
	PQ_6	278	birA	B	1	0.333mM PQ	0.152	0.117	0.115	0.115	0.116	0.116	0.116	0.116	0.117	0.117	0.118	0.119	0.12	0.122	0.123	0.126	0.128	0.129	0.132	0.139	0.141	0.138	0.145	0.146	0.144	0.146	0.151	0.152	0.153	0.156	0.152	0.157	0.159	0.16	0.164	0.165	0.161	0.166	0.166	0.169	0.17	0.174	0.174
	PQ_6	279	birA	B	2	0.333mM PQ	0.135	0.112	0.111	0.111	0.11	0.111	0.111	0.111	0.113	0.113	0.114	0.116	0.117	0.119	0.119	0.122	0.124	0.126	0.128	0.135	0.136	0.135	0.14	0.142	0.14	0.141	0.147	0.147	0.148	0.151	0.148	0.153	0.155	0.156	0.158	0.16	0.159	0.164	0.162	0.164	0.166	0.17	0.171
	PQ_6	280	birA	B	3	0.333mM PQ	0.126	0.108	0.107	0.106	0.106	0.107	0.107	0.108	0.109	0.11	0.111	0.112	0.114	0.116	0.118	0.119	0.122	0.123	0.126	0.131	0.131	0.132	0.136	0.137	0.136	0.136	0.142	0.143	0.144	0.147	0.143	0.149	0.149	0.152	0.154	0.155	0.153	0.159	0.156	0.158	0.159	0.162	0.163
	PQ_6	281	birA	C	1	0.333mM PQ	0.154	0.127	0.126	0.126	0.126	0.127	0.128	0.128	0.13	0.132	0.134	0.136	0.139	0.141	0.143	0.145	0.148	0.15	0.154	0.168	0.172	0.16	0.175	0.178	0.166	0.168	0.182	0.186	0.186	0.189	0.176	0.19	0.182	0.193	0.195	0.196	0.186	0.202	0.186	0.188	0.188	0.19	0.192
	PQ_6	282	birA	C	2	0.333mM PQ	0.156	0.128	0.126	0.127	0.127	0.126	0.127	0.126	0.128	0.129	0.13	0.131	0.132	0.134	0.136	0.138	0.14	0.141	0.145	0.157	0.16	0.152	0.163	0.166	0.156	0.157	0.17	0.171	0.172	0.175	0.164	0.174	0.172	0.178	0.178	0.18	0.17	0.182	0.173	0.174	0.175	0.178	0.18
	PQ_6	283	birA	C	3	0.333mM PQ	0.157	0.131	0.129	0.13	0.13	0.13	0.132	0.129	0.131	0.131	0.132	0.133	0.134	0.137	0.138	0.14	0.142	0.144	0.146	0.158	0.16	0.152	0.163	0.165	0.156	0.158	0.17	0.172	0.172	0.175	0.165	0.175	0.173	0.178	0.178	0.18	0.171	0.182	0.171	0.173	0.174	0.177	0.177
	PQ_6	284	birA	D	1	0.333mM PQ	0.13	0.115	0.115	0.116	0.116	0.117	0.118	0.117	0.118	0.12	0.121	0.122	0.123	0.125	0.127	0.129	0.131	0.132	0.135	0.146	0.149	0.143	0.152	0.154	0.148	0.149	0.159	0.16	0.161	0.162	0.155	0.164	0.161	0.167	0.167	0.17	0.163	0.172	0.164	0.166	0.167	0.17	0.171
	PQ_6	285	birA	D	2	0.333mM PQ	0.226	0.166	0.157	0.156	0.154	0.151	0.153	0.149	0.149	0.15	0.151	0.151	0.151	0.153	0.154	0.155	0.158	0.157	0.161	0.176	0.183	0.167	0.181	0.181	0.169	0.172	0.185	0.186	0.187	0.189	0.176	0.188	0.183	0.189	0.19	0.193	0.182	0.196	0.185	0.187	0.186	0.189	0.191
	PQ_6	286	birA	D	3	0.333mM PQ	0.132	0.114	0.114	0.114	0.115	0.116	0.116	0.117	0.118	0.119	0.12	0.122	0.122	0.137	0.138	0.141	0.142	0.143	0.145	0.161	0.163	0.151	0.166	0.168	0.156	0.156	0.171	0.172	0.171	0.173	0.161	0.174	0.169	0.179	0.176	0.179	0.168	0.181	0.169	0.172	0.172	0.176	0.178
	PQ_6	287	blank				0.128	0.1	0.099	0.099	0.098	0.098	0.097	0.096	0.097	0.096	0.096	0.096	0.095	0.096	0.096	0.096	0.096	0.095	0.096	0.102	0.102	0.096	0.102	0.103	0.096	0.096	0.102	0.102	0.102	0.103	0.096	0.101	0.098	0.102	0.101	0.101	0.096	0.101	0.095	0.095	0.095	0.096	0.095
	PQ_6	288	blank				0.116	0.094	0.092	0.092	0.092	0.092	0.092	0.09	0.091	0.09	0.091	0.09	0.09	0.091	0.09	0.09	0.091	0.09	0.09	0.095	0.095	0.091	0.096	0.097	0.091	0.092	0.096	0.096	0.096	0.097	0.091	0.096	0.094	0.096	0.096	0.096	0.091	0.096	0.09	0.09	0.09	0.091	0.09
	PQ_6	289	blank				0.136	0.099	0.097	0.097	0.096	0.096	0.095	0.094	0.094	0.093	0.093	0.093	0.093	0.093	0.093	0.093	0.094	0.093	0.093	0.099	0.098	0.093	0.099	0.1	0.093	0.093	0.099	0.099	0.099	0.1	0.093	0.099	0.095	0.099	0.098	0.099	0.093	0.099	0.092	0.092	0.092	0.092	0.092
	PQ_6	290	blank				0.138	0.098	0.095	0.094	0.093	0.093	0.093	0.091	0.091	0.091	0.091	0.091	0.09	0.091	0.09	0.091	0.091	0.09	0.091	0.096	0.096	0.091	0.096	0.097	0.091	0.092	0.097	0.097	0.097	0.097	0.091	0.096	0.094	0.097	0.096	0.096	0.091	0.096	0.091	0.091	0.091	0.092	0.092
	PQ_6	291	blank				0.159	0.123	0.121	0.122	0.12	0.12	0.121	0.12	0.119	0.12	0.121	0.121	0.122	0.124	0.125	0.126	0.125	0.126	0.128	0.132	0.134	0.134	0.137	0.138	0.136	0.137	0.139	0.141	0.142	0.143	0.139	0.144	0.148	0.145	0.146	0.147	0.143	0.149	0.143	0.143	0.143	0.144	0.146
	PQ_6	292	blank				0.171	0.134	0.131	0.132	0.131	0.129	0.131	0.13	0.129	0.127	0.129	0.129	0.129	0.131	0.132	0.132	0.132	0.131	0.133	0.155	0.155	0.135	0.158	0.159	0.137	0.139	0.161	0.161	0.162	0.163	0.141	0.163	0.149	0.163	0.164	0.165	0.145	0.168	0.145	0.145	0.144	0.144	0.146
	PQ_6	293	blank				0.143	0.116	0.115	0.116	0.115	0.116	0.116	0.116	0.116	0.116	0.117	0.117	0.117	0.118	0.118	0.119	0.119	0.119	0.12	0.137	0.137	0.122	0.139	0.139	0.124	0.124	0.14	0.141	0.141	0.142	0.126	0.142	0.132	0.143	0.142	0.143	0.127	0.144	0.127	0.126	0.127	0.126	0.127
	PQ_6	294	blank				0.139	0.114	0.113	0.115	0.115	0.116	0.117	0.116	0.116	0.117	0.117	0.117	0.117	0.119	0.119	0.12	0.12	0.119	0.121	0.135	0.136	0.123	0.138	0.137	0.124	0.124	0.138	0.139	0.14	0.141	0.125	0.139	0.131	0.14	0.14	0.14	0.126	0.142	0.126	0.126	0.126	0.127	0.129
	PQ_6	295	blank				0.141	0.113	0.112	0.112	0.112	0.113	0.114	0.113	0.113	0.113	0.114	0.114	0.114	0.115	0.116	0.117	0.117	0.116	0.118	0.131	0.131	0.121	0.135	0.135	0.122	0.124	0.137	0.137	0.138	0.139	0.126	0.139	0.132	0.139	0.14	0.14	0.127	0.141	0.126	0.126	0.127	0.127	0.127
	PQ_6	296	blank				0.137	0.113	0.112	0.113	0.114	0.115	0.116	0.115	0.116	0.117	0.117	0.118	0.117	0.119	0.119	0.12	0.119	0.119	0.12	0.133	0.132	0.123	0.134	0.139	0.123	0.124	0.133	0.134	0.135	0.135	0.126	0.135	0.131	0.135	0.134	0.135	0.125	0.136	0.126	0.125	0.125	0.126	0.126
	PQ_6	297	blank				0.126	0.099	0.097	0.098	0.097	0.098	0.098	0.097	0.097	0.097	0.097	0.097	0.098	0.098	0.098	0.098	0.099	0.098	0.099	0.105	0.105	0.101	0.107	0.108	0.101	0.103	0.109	0.11	0.11	0.11	0.103	0.11	0.109	0.111	0.111	0.112	0.103	0.112	0.103	0.103	0.104	0.105	0.105
	PQ_6	298	blank				0.129	0.102	0.1	0.101	0.1	0.101	0.101	0.1	0.099	0.099	0.1	0.1	0.1	0.101	0.101	0.101	0.102	0.1	0.102	0.109	0.11	0.103	0.111	0.111	0.103	0.104	0.111	0.113	0.112	0.114	0.104	0.113	0.109	0.114	0.113	0.114	0.106	0.115	0.107	0.108	0.107	0.109	0.109
	PQ_6	299	blank				0.128	0.1	0.099	0.099	0.098	0.098	0.098	0.098	0.098	0.098	0.098	0.098	0.098	0.099	0.099	0.099	0.099	0.098	0.099	0.106	0.106	0.101	0.107	0.108	0.101	0.102	0.109	0.109	0.11	0.11	0.103	0.11	0.107	0.111	0.112	0.113	0.105	0.114	0.106	0.106	0.105	0.106	0.107
	PQ_6	300	blank				0.134	0.102	0.099	0.099	0.098	0.098	0.098	0.097	0.097	0.097	0.097	0.098	0.098	0.099	0.099	0.099	0.1	0.099	0.1	0.109	0.11	0.101	0.111	0.112	0.103	0.103	0.114	0.114	0.114	0.114	0.105	0.115	0.107	0.116	0.116	0.117	0.107	0.119	0.109	0.108	0.109	0.109	0.11
	PQ_7	101	blank				0.095	0.089	0.089	0.089	0.09	0.089	0.091	0.092	0.091	0.092	0.09	0.09	0.093	0.093	0.094	0.091	0.095	0.095	0.096	0.093	0.096	0.096	0.098	0.098	0.097	0.099	0.094	0.099	0.095	0.099	0.1	0.1	0.1	0.102	0.101	0.096	0.096	0.096	0.102	0.102	0.102	0.103	0.097
	PQ_7	102	prp2	A	1		0.1	0.096	0.098	0.098	0.098	0.098	0.1	0.101	0.102	0.103	0.103	0.104	0.106	0.107	0.109	0.109	0.112	0.113	0.116	0.116	0.119	0.122	0.126	0.128	0.132	0.135	0.138	0.144	0.146	0.152	0.157	0.161	0.167	0.169	0.176	0.175	0.184	0.187	0.196	0.206	0.211	0.217	0.219
	PQ_7	103	prp2	A	2		0.098	0.094	0.096	0.096	0.1	0.098	0.099	0.101	0.102	0.101	0.103	0.102	0.106	0.105	0.107	0.11	0.111	0.115	0.117	0.115	0.121	0.123	0.125	0.126	0.133	0.136	0.137	0.14	0.145	0.152	0.156	0.16	0.165	0.17	0.173	0.177	0.179	0.189	0.197	0.205	0.211	0.219	0.224
	PQ_7	104	prp2	A	3		0.095	0.092	0.095	0.095	0.096	0.096	0.097	0.097	0.098	0.099	0.1	0.1	0.102	0.103	0.105	0.105	0.107	0.109	0.111	0.111	0.116	0.118	0.121	0.123	0.126	0.13	0.134	0.138	0.142	0.147	0.152	0.154	0.159	0.163	0.168	0.169	0.175	0.182	0.192	0.198	0.207	0.213	0.217
	PQ_7	105	prp2	B	1		0.098	0.095	0.097	0.098	0.099	0.1	0.102	0.103	0.104	0.105	0.107	0.108	0.111	0.112	0.116	0.117	0.122	0.125	0.129	0.13	0.135	0.14	0.144	0.149	0.153	0.16	0.163	0.168	0.172	0.179	0.186	0.191	0.198	0.206	0.213	0.218	0.224	0.229	0.238	0.244	0.246	0.252	0.253
	PQ_7	106	prp2	B	2		0.1	0.096	0.099	0.1	0.101	0.101	0.103	0.105	0.106	0.107	0.109	0.11	0.113	0.114	0.117	0.119	0.124	0.127	0.131	0.131	0.138	0.143	0.147	0.149	0.156	0.161	0.165	0.168	0.174	0.179	0.187	0.194	0.198	0.206	0.213	0.217	0.225	0.231	0.239	0.243	0.247	0.253	0.254
	PQ_7	107	prp2	B	3		0.1	0.096	0.101	0.1	0.101	0.102	0.103	0.105	0.106	0.108	0.109	0.111	0.113	0.116	0.118	0.121	0.124	0.128	0.132	0.134	0.139	0.144	0.147	0.151	0.157	0.162	0.167	0.171	0.177	0.182	0.191	0.196	0.203	0.208	0.216	0.219	0.227	0.23	0.239	0.245	0.251	0.257	0.257
	PQ_7	108	prp2	C	1		0.097	0.094	0.097	0.096	0.097	0.097	0.099	0.099	0.1	0.101	0.102	0.103	0.105	0.106	0.108	0.109	0.112	0.114	0.117	0.117	0.122	0.125	0.128	0.13	0.134	0.139	0.142	0.147	0.151	0.153	0.159	0.164	0.167	0.17	0.179	0.181	0.191	0.191	0.204	0.211	0.214	0.217	0.225
	PQ_7	109	prp2	C	2		0.103	0.099	0.101	0.101	0.102	0.102	0.104	0.104	0.105	0.107	0.107	0.108	0.111	0.112	0.114	0.115	0.118	0.12	0.122	0.122	0.127	0.132	0.132	0.137	0.139	0.147	0.147	0.153	0.156	0.163	0.165	0.173	0.171	0.181	0.184	0.193	0.198	0.204	0.214	0.212	0.215	0.222	0.225
	PQ_7	110	blank				0.085	0.081	0.081	0.081	0.082	0.082	0.082	0.082	0.082	0.083	0.083	0.083	0.083	0.083	0.083	0.083	0.084	0.084	0.084	0.084	0.084	0.084	0.084	0.085	0.085	0.085	0.084	0.085	0.084	0.085	0.085	0.085	0.085	0.084	0.085	0.085	0.085	0.085	0.086	0.086	0.086	0.086	0.085
	PQ_7	111	prp2	C	3		0.113	0.103	0.105	0.105	0.106	0.105	0.108	0.11	0.111	0.112	0.112	0.113	0.116	0.119	0.121	0.121	0.125	0.127	0.131	0.131	0.137	0.142	0.146	0.149	0.155	0.157	0.159	0.167	0.168	0.176	0.181	0.188	0.193	0.2	0.208	0.211	0.215	0.223	0.234	0.243	0.248	0.254	0.254
	PQ_7	112	prp2	D	1		0.111	0.102	0.105	0.105	0.106	0.107	0.109	0.111	0.113	0.115	0.116	0.118	0.121	0.125	0.128	0.129	0.135	0.14	0.144	0.147	0.153	0.159	0.164	0.169	0.177	0.18	0.183	0.191	0.195	0.204	0.213	0.219	0.23	0.236	0.245	0.248	0.254	0.261	0.271	0.281	0.293	0.298	0.3
	PQ_7	113	prp2	D	2		0.107	0.1	0.103	0.103	0.104	0.105	0.107	0.109	0.11	0.111	0.114	0.116	0.119	0.122	0.125	0.127	0.132	0.137	0.141	0.145	0.15	0.157	0.162	0.167	0.172	0.179	0.182	0.191	0.196	0.205	0.213	0.217	0.228	0.235	0.245	0.251	0.255	0.263	0.273	0.281	0.284	0.292	0.294
	PQ_7	114	prp2	D	3		0.106	0.099	0.103	0.103	0.104	0.105	0.107	0.109	0.111	0.112	0.114	0.115	0.119	0.121	0.125	0.128	0.132	0.137	0.141	0.146	0.15	0.155	0.162	0.166	0.172	0.178	0.182	0.189	0.196	0.203	0.212	0.219	0.228	0.236	0.244	0.25	0.255	0.263	0.273	0.28	0.289	0.292	0.296
	PQ_7	115	VNG0039	A	1		0.103	0.096	0.1	0.099	0.1	0.101	0.102	0.103	0.105	0.105	0.107	0.107	0.109	0.111	0.113	0.114	0.117	0.12	0.123	0.125	0.13	0.133	0.138	0.142	0.148	0.152	0.156	0.163	0.167	0.173	0.179	0.186	0.192	0.199	0.206	0.213	0.22	0.227	0.237	0.246	0.254	0.262	0.266
	PQ_7	116	VNG0039	A	2		0.104	0.097	0.101	0.101	0.102	0.102	0.103	0.105	0.106	0.107	0.108	0.109	0.112	0.113	0.115	0.117	0.12	0.123	0.126	0.129	0.132	0.137	0.142	0.145	0.152	0.157	0.16	0.167	0.171	0.177	0.183	0.19	0.196	0.203	0.212	0.217	0.224	0.233	0.243	0.248	0.254	0.262	0.27
	PQ_7	117	VNG0039	A	3		0.106	0.099	0.103	0.103	0.104	0.104	0.105	0.106	0.108	0.108	0.11	0.111	0.113	0.115	0.116	0.118	0.122	0.125	0.127	0.131	0.134	0.139	0.144	0.147	0.154	0.159	0.162	0.169	0.173	0.179	0.184	0.19	0.198	0.204	0.213	0.22	0.225	0.231	0.237	0.246	0.253	0.261	0.268
	PQ_7	118	VNG0039	B	1		0.1	0.094	0.096	0.096	0.097	0.097	0.099	0.099	0.1	0.101	0.102	0.102	0.104	0.106	0.107	0.109	0.111	0.115	0.116	0.118	0.122	0.126	0.13	0.133	0.138	0.142	0.146	0.151	0.156	0.162	0.166	0.171	0.177	0.182	0.19	0.196	0.205	0.21	0.221	0.225	0.233	0.24	0.241
	PQ_7	119	VNG0039	B	2		0.101	0.096	0.098	0.097	0.098	0.098	0.1	0.101	0.102	0.103	0.103	0.104	0.106	0.108	0.11	0.111	0.114	0.117	0.12	0.121	0.126	0.13	0.133	0.136	0.143	0.146	0.15	0.155	0.159	0.165	0.17	0.175	0.181	0.189	0.195	0.203	0.207	0.217	0.224	0.23	0.233	0.242	0.248
	PQ_7	120	VNG0039	B	3		0.097	0.095	0.097	0.096	0.096	0.097	0.099	0.1	0.101	0.102	0.103	0.104	0.106	0.108	0.11	0.112	0.114	0.118	0.12	0.122	0.125	0.128	0.132	0.135	0.142	0.145	0.148	0.154	0.156	0.162	0.167	0.173	0.178	0.182	0.189	0.193	0.204	0.207	0.218	0.224	0.227	0.233	0.237
	PQ_7	121	VNG0039	C	1		0.113	0.102	0.103	0.103	0.104	0.103	0.107	0.108	0.108	0.11	0.108	0.109	0.114	0.116	0.118	0.116	0.123	0.125	0.128	0.126	0.134	0.139	0.143	0.146	0.151	0.154	0.156	0.165	0.163	0.173	0.177	0.185	0.189	0.197	0.204	0.202	0.206	0.214	0.23	0.23	0.239	0.245	0.244
	PQ_7	122	VNG0039	C	2		0.107	0.099	0.101	0.101	0.102	0.102	0.105	0.105	0.106	0.108	0.108	0.109	0.112	0.114	0.117	0.117	0.121	0.125	0.128	0.13	0.135	0.139	0.143	0.149	0.155	0.159	0.163	0.171	0.173	0.183	0.189	0.196	0.201	0.21	0.216	0.224	0.23	0.238	0.25	0.257	0.26	0.271	0.273
	PQ_7	123	VNG0039	C	3		0.102	0.096	0.098	0.098	0.1	0.099	0.102	0.103	0.104	0.105	0.106	0.107	0.11	0.112	0.114	0.115	0.119	0.123	0.126	0.128	0.132	0.138	0.142	0.146	0.154	0.159	0.163	0.17	0.174	0.183	0.189	0.196	0.204	0.211	0.219	0.226	0.233	0.241	0.252	0.259	0.268	0.273	0.28
	PQ_7	124	VNG0039	D	1		0.097	0.092	0.094	0.094	0.095	0.095	0.097	0.098	0.098	0.099	0.1	0.1	0.102	0.103	0.105	0.105	0.108	0.109	0.111	0.112	0.115	0.118	0.121	0.124	0.129	0.132	0.135	0.141	0.144	0.15	0.154	0.162	0.164	0.17	0.176	0.18	0.186	0.193	0.202	0.208	0.219	0.225	0.231
	PQ_7	125	VNG0039	D	2		0.097	0.092	0.095	0.095	0.096	0.096	0.097	0.097	0.098	0.099	0.1	0.1	0.102	0.103	0.104	0.105	0.108	0.109	0.112	0.113	0.116	0.119	0.122	0.125	0.128	0.132	0.136	0.143	0.146	0.151	0.156	0.162	0.167	0.172	0.179	0.183	0.19	0.198	0.206	0.213	0.222	0.227	0.235
	PQ_7	126	VNG0039	D	3		0.099	0.094	0.096	0.096	0.097	0.097	0.098	0.099	0.1	0.101	0.101	0.102	0.104	0.105	0.107	0.107	0.11	0.111	0.114	0.116	0.118	0.122	0.125	0.128	0.134	0.137	0.14	0.146	0.151	0.156	0.161	0.167	0.172	0.177	0.185	0.19	0.197	0.205	0.213	0.223	0.231	0.236	0.243
	PQ_7	127	ura3	A	1		0.101	0.096	0.098	0.098	0.099	0.099	0.1	0.101	0.102	0.103	0.104	0.104	0.106	0.108	0.11	0.111	0.113	0.116	0.118	0.121	0.124	0.127	0.132	0.136	0.141	0.146	0.148	0.155	0.157	0.165	0.17	0.176	0.183	0.192	0.197	0.204	0.212	0.221	0.233	0.238	0.247	0.252	0.258
	PQ_7	128	ura3	A	2		0.103	0.097	0.1	0.1	0.101	0.1	0.102	0.103	0.104	0.105	0.105	0.106	0.108	0.11	0.112	0.113	0.116	0.118	0.121	0.123	0.127	0.13	0.135	0.139	0.143	0.149	0.151	0.158	0.162	0.168	0.175	0.18	0.187	0.194	0.203	0.21	0.217	0.224	0.232	0.242	0.25	0.259	0.262
	PQ_7	129	ura3	A	3		0.104	0.099	0.101	0.101	0.102	0.101	0.103	0.104	0.105	0.106	0.107	0.107	0.109	0.111	0.112	0.114	0.117	0.12	0.122	0.125	0.129	0.133	0.136	0.141	0.145	0.15	0.153	0.16	0.165	0.171	0.178	0.184	0.191	0.2	0.207	0.217	0.221	0.228	0.238	0.246	0.254	0.264	0.267
	PQ_7	130	ura3	B	1		0.103	0.099	0.101	0.1	0.101	0.101	0.102	0.103	0.104	0.105	0.105	0.106	0.109	0.109	0.111	0.112	0.115	0.117	0.119	0.121	0.124	0.128	0.132	0.135	0.14	0.144	0.147	0.152	0.157	0.162	0.168	0.174	0.18	0.182	0.192	0.196	0.204	0.211	0.22	0.222	0.229	0.236	0.24
	PQ_7	131	ura3	B	2		0.122	0.108	0.109	0.109	0.11	0.109	0.112	0.112	0.114	0.114	0.114	0.115	0.118	0.12	0.122	0.122	0.127	0.128	0.13	0.131	0.139	0.141	0.145	0.147	0.153	0.159	0.155	0.164	0.164	0.174	0.179	0.186	0.191	0.199	0.202	0.206	0.212	0.219	0.233	0.238	0.248	0.255	0.256
	PQ_7	132	ura3	B	3		0.111	0.103	0.105	0.104	0.106	0.105	0.108	0.108	0.109	0.11	0.111	0.111	0.114	0.116	0.117	0.117	0.122	0.125	0.127	0.128	0.133	0.136	0.141	0.146	0.151	0.155	0.159	0.163	0.168	0.174	0.181	0.186	0.195	0.2	0.206	0.214	0.222	0.229	0.239	0.248	0.255	0.261	0.268
	PQ_7	133	ura3	C	1		0.101	0.094	0.096	0.096	0.097	0.097	0.099	0.099	0.1	0.1	0.101	0.102	0.103	0.103	0.105	0.104	0.107	0.108	0.11	0.11	0.113	0.114	0.115	0.117	0.12	0.122	0.123	0.126	0.128	0.132	0.134	0.138	0.143	0.146	0.149	0.151	0.153	0.157	0.162	0.167	0.171	0.176	0.18
	PQ_7	134	ura3	C	2		0.099	0.093	0.095	0.095	0.096	0.096	0.098	0.098	0.099	0.099	0.1	0.1	0.102	0.103	0.104	0.104	0.106	0.107	0.109	0.109	0.112	0.113	0.114	0.116	0.119	0.121	0.122	0.126	0.129	0.132	0.135	0.138	0.143	0.146	0.149	0.149	0.154	0.158	0.163	0.168	0.172	0.179	0.181
	PQ_7	135	ura3	C	3		0.1	0.095	0.097	0.097	0.098	0.098	0.099	0.1	0.101	0.101	0.102	0.102	0.104	0.105	0.106	0.106	0.108	0.109	0.111	0.111	0.114	0.115	0.118	0.12	0.123	0.125	0.125	0.129	0.131	0.136	0.138	0.143	0.148	0.15	0.153	0.155	0.159	0.162	0.168	0.172	0.178	0.183	0.188
	PQ_7	136	ura3	D	1		0.097	0.092	0.094	0.094	0.095	0.095	0.097	0.098	0.1	0.1	0.102	0.103	0.105	0.107	0.11	0.111	0.115	0.119	0.121	0.124	0.129	0.134	0.137	0.142	0.148	0.155	0.157	0.165	0.171	0.176	0.182	0.189	0.195	0.204	0.211	0.217	0.226	0.233	0.243	0.253	0.263	0.271	0.274
	PQ_7	137	ura3	D	2		0.098	0.093	0.095	0.095	0.096	0.096	0.099	0.099	0.101	0.102	0.103	0.104	0.107	0.109	0.111	0.113	0.117	0.12	0.123	0.125	0.131	0.136	0.14	0.145	0.151	0.156	0.16	0.168	0.174	0.177	0.183	0.191	0.199	0.205	0.214	0.224	0.23	0.237	0.248	0.256	0.266	0.272	0.277
	PQ_7	138	ura3	D	3		0.101	0.096	0.097	0.098	0.099	0.099	0.101	0.102	0.104	0.105	0.106	0.107	0.11	0.113	0.115	0.117	0.121	0.124	0.127	0.131	0.135	0.14	0.145	0.15	0.155	0.159	0.161	0.169	0.174	0.18	0.189	0.193	0.204	0.209	0.218	0.223	0.232	0.238	0.249	0.259	0.268	0.275	0.28
	PQ_7	139	VNG0471	A	1		0.103	0.097	0.099	0.099	0.099	0.099	0.1	0.101	0.102	0.103	0.103	0.104	0.106	0.107	0.109	0.11	0.113	0.116	0.118	0.121	0.125	0.129	0.133	0.137	0.141	0.147	0.149	0.154	0.16	0.166	0.172	0.176	0.184	0.19	0.196	0.202	0.208	0.215	0.225	0.232	0.24	0.248	0.252
	PQ_7	140	VNG0471	A	2		0.102	0.101	0.101	0.1	0.102	0.101	0.102	0.103	0.104	0.104	0.104	0.106	0.108	0.109	0.11	0.111	0.114	0.117	0.12	0.12	0.125	0.129	0.132	0.133	0.14	0.142	0.145	0.15	0.151	0.159	0.163	0.168	0.173	0.175	0.183	0.185	0.194	0.196	0.208	0.214	0.218	0.218	0.217
	PQ_7	141	VNG0471	A	3		0.125	0.109	0.11	0.11	0.11	0.108	0.112	0.114	0.114	0.114	0.112	0.113	0.118	0.121	0.122	0.12	0.126	0.13	0.133	0.13	0.14	0.144	0.147	0.153	0.157	0.161	0.157	0.168	0.165	0.179	0.183	0.189	0.195	0.201	0.206	0.206	0.208	0.219	0.236	0.235	0.24	0.254	0.25
	PQ_7	142	VNG0471	B	1		0.114	0.1	0.101	0.101	0.102	0.101	0.103	0.105	0.105	0.106	0.105	0.106	0.109	0.111	0.112	0.111	0.115	0.118	0.119	0.119	0.126	0.128	0.131	0.135	0.138	0.142	0.143	0.15	0.151	0.157	0.162	0.167	0.172	0.176	0.18	0.184	0.189	0.197	0.208	0.217	0.224	0.232	0.236
	PQ_7	143	VNG0471	B	2		0.104	0.095	0.097	0.097	0.097	0.097	0.099	0.1	0.1	0.101	0.101	0.102	0.104	0.105	0.107	0.107	0.11	0.113	0.115	0.116	0.12	0.124	0.127	0.13	0.134	0.138	0.141	0.145	0.149	0.155	0.159	0.163	0.169	0.174	0.179	0.182	0.19	0.196	0.206	0.215	0.223	0.232	0.236
	PQ_7	144	VNG0471	B	3		0.102	0.095	0.096	0.096	0.097	0.097	0.098	0.099	0.1	0.1	0.101	0.102	0.104	0.105	0.107	0.108	0.111	0.113	0.115	0.116	0.12	0.123	0.127	0.131	0.135	0.139	0.142	0.148	0.151	0.155	0.159	0.165	0.169	0.175	0.18	0.185	0.192	0.199	0.208	0.215	0.224	0.232	0.24
	PQ_7	145	VNG0471	C	1		0.101	0.095	0.096	0.096	0.097	0.097	0.099	0.1	0.101	0.101	0.103	0.104	0.107	0.109	0.112	0.112	0.117	0.121	0.124	0.127	0.132	0.136	0.142	0.147	0.153	0.158	0.163	0.168	0.174	0.179	0.185	0.192	0.199	0.208	0.216	0.223	0.23	0.237	0.247	0.255	0.262	0.272	0.278
	PQ_7	146	VNG0471	C	2		0.103	0.096	0.097	0.097	0.099	0.098	0.1	0.101	0.102	0.103	0.104	0.105	0.108	0.11	0.112	0.114	0.118	0.123	0.126	0.129	0.134	0.139	0.144	0.15	0.154	0.158	0.163	0.169	0.174	0.18	0.188	0.194	0.202	0.211	0.219	0.223	0.229	0.24	0.25	0.255	0.266	0.273	0.279
	PQ_7	147	VNG0471	C	3		0.101	0.096	0.097	0.097	0.098	0.098	0.1	0.101	0.102	0.103	0.104	0.106	0.109	0.111	0.113	0.115	0.119	0.123	0.127	0.129	0.135	0.139	0.146	0.152	0.156	0.162	0.166	0.173	0.178	0.183	0.19	0.198	0.205	0.213	0.219	0.226	0.233	0.24	0.251	0.259	0.269	0.278	0.28
	PQ_7	148	VNG0471	D	1		0.102	0.097	0.098	0.098	0.099	0.099	0.1	0.101	0.101	0.102	0.103	0.104	0.106	0.107	0.109	0.109	0.112	0.114	0.116	0.117	0.12	0.124	0.127	0.131	0.136	0.14	0.144	0.149	0.153	0.158	0.162	0.166	0.173	0.177	0.182	0.189	0.195	0.202	0.209	0.218	0.224	0.233	0.24
	PQ_7	149	VNG0471	D	2		0.105	0.098	0.099	0.099	0.1	0.1	0.101	0.101	0.102	0.103	0.104	0.104	0.106	0.107	0.109	0.11	0.113	0.115	0.117	0.119	0.123	0.126	0.13	0.134	0.138	0.141	0.146	0.15	0.155	0.161	0.165	0.17	0.176	0.18	0.187	0.192	0.199	0.206	0.215	0.223	0.229	0.238	0.241
	PQ_7	150	VNG0471	D	3		0.106	0.101	0.101	0.101	0.102	0.101	0.103	0.104	0.104	0.105	0.105	0.107	0.108	0.11	0.111	0.112	0.115	0.118	0.123	0.123	0.125	0.131	0.132	0.138	0.14	0.144	0.146	0.153	0.155	0.161	0.166	0.172	0.175	0.181	0.187	0.192	0.194	0.204	0.215	0.22	0.222	0.231	0.233
	PQ_7	151	VNG1029	A	1		0.137	0.114	0.115	0.115	0.116	0.114	0.118	0.12	0.122	0.122	0.12	0.122	0.128	0.129	0.132	0.131	0.137	0.14	0.144	0.143	0.152	0.157	0.162	0.165	0.171	0.175	0.175	0.185	0.181	0.197	0.201	0.209	0.218	0.221	0.228	0.231	0.238	0.244	0.258	0.262	0.272	0.277	0.277
	PQ_7	152	VNG1029	A	2		0.125	0.108	0.11	0.11	0.112	0.111	0.114	0.115	0.117	0.117	0.116	0.118	0.122	0.125	0.128	0.128	0.134	0.137	0.141	0.142	0.151	0.156	0.16	0.166	0.17	0.173	0.176	0.185	0.187	0.197	0.204	0.211	0.218	0.225	0.233	0.237	0.244	0.251	0.264	0.274	0.287	0.289	0.291
	PQ_7	153	VNG1029	A	3		0.115	0.104	0.106	0.106	0.107	0.107	0.11	0.111	0.112	0.112	0.114	0.115	0.118	0.12	0.123	0.124	0.128	0.132	0.136	0.137	0.144	0.149	0.153	0.159	0.165	0.168	0.173	0.179	0.184	0.19	0.197	0.203	0.21	0.219	0.226	0.23	0.239	0.244	0.254	0.264	0.271	0.275	0.281
	PQ_7	154	VNG1029	B	1		0.106	0.098	0.1	0.099	0.1	0.1	0.102	0.102	0.103	0.104	0.104	0.105	0.106	0.108	0.11	0.11	0.113	0.116	0.117	0.118	0.122	0.126	0.129	0.132	0.136	0.14	0.142	0.147	0.152	0.155	0.16	0.164	0.168	0.173	0.178	0.182	0.19	0.195	0.203	0.21	0.218	0.225	0.231
	PQ_7	155	VNG1029	B	2		0.107	0.099	0.1	0.1	0.101	0.1	0.103	0.103	0.104	0.105	0.104	0.105	0.107	0.109	0.111	0.11	0.114	0.117	0.119	0.119	0.123	0.126	0.13	0.133	0.137	0.14	0.142	0.148	0.15	0.156	0.161	0.165	0.169	0.174	0.178	0.182	0.188	0.193	0.203	0.21	0.218	0.225	0.228
	PQ_7	156	VNG1029	B	3		0.104	0.098	0.1	0.1	0.1	0.099	0.102	0.102	0.103	0.103	0.103	0.104	0.107	0.108	0.109	0.109	0.112	0.115	0.117	0.118	0.122	0.125	0.128	0.132	0.136	0.14	0.142	0.148	0.15	0.155	0.16	0.163	0.169	0.174	0.178	0.182	0.188	0.194	0.202	0.209	0.217	0.225	0.228
	PQ_7	157	VNG1029	C	1		0.105	0.098	0.099	0.098	0.1	0.099	0.102	0.102	0.104	0.105	0.105	0.106	0.109	0.111	0.113	0.114	0.119	0.123	0.126	0.127	0.133	0.138	0.142	0.148	0.153	0.157	0.161	0.165	0.171	0.176	0.182	0.187	0.195	0.2	0.207	0.213	0.22	0.226	0.235	0.242	0.252	0.258	0.263
	PQ_7	158	VNG1029	C	2		0.104	0.097	0.099	0.099	0.099	0.1	0.102	0.102	0.104	0.105	0.106	0.106	0.11	0.111	0.114	0.115	0.12	0.124	0.127	0.129	0.135	0.14	0.144	0.15	0.155	0.16	0.164	0.171	0.174	0.178	0.185	0.19	0.197	0.206	0.211	0.217	0.221	0.229	0.238	0.245	0.256	0.263	0.266
	PQ_7	159	VNG1029	C	3		0.107	0.1	0.101	0.101	0.102	0.102	0.104	0.105	0.106	0.107	0.107	0.109	0.112	0.114	0.116	0.117	0.122	0.126	0.129	0.131	0.137	0.142	0.147	0.151	0.155	0.161	0.162	0.17	0.172	0.18	0.187	0.192	0.2	0.205	0.213	0.217	0.223	0.23	0.238	0.245	0.257	0.26	0.264
	PQ_7	160	VNG1029	D	1		0.102	0.097	0.098	0.098	0.099	0.099	0.1	0.101	0.102	0.103	0.103	0.104	0.107	0.108	0.11	0.11	0.114	0.116	0.118	0.118	0.125	0.127	0.13	0.134	0.137	0.141	0.141	0.148	0.148	0.155	0.164	0.165	0.168	0.176	0.179	0.182	0.191	0.193	0.205	0.203	0.208	0.217	0.222
	PQ_7	161	VNG1029	D	2		0.128	0.111	0.111	0.11	0.111	0.107	0.113	0.115	0.115	0.117	0.113	0.114	0.12	0.122	0.124	0.12	0.129	0.131	0.135	0.132	0.144	0.145	0.15	0.153	0.161	0.165	0.158	0.172	0.167	0.182	0.193	0.192	0.197	0.203	0.208	0.204	0.203	0.217	0.234	0.232	0.241	0.249	0.246
	PQ_7	162	VNG1029	D	3		0.129	0.109	0.11	0.109	0.111	0.108	0.113	0.115	0.116	0.118	0.116	0.116	0.122	0.123	0.125	0.124	0.13	0.133	0.137	0.135	0.146	0.149	0.153	0.158	0.164	0.168	0.167	0.178	0.175	0.187	0.192	0.199	0.205	0.211	0.217	0.22	0.227	0.234	0.248	0.254	0.266	0.269	0.27
	PQ_7	163	prp2	A	1	0.083mM PQ	0.117	0.105	0.106	0.106	0.108	0.107	0.109	0.11	0.111	0.112	0.112	0.112	0.115	0.116	0.118	0.117	0.121	0.123	0.125	0.124	0.131	0.133	0.136	0.14	0.142	0.145	0.145	0.152	0.151	0.159	0.163	0.167	0.171	0.175	0.177	0.179	0.184	0.189	0.198	0.203	0.21	0.217	0.219
	PQ_7	164	prp2	A	2	0.083mM PQ	0.112	0.103	0.105	0.105	0.106	0.105	0.108	0.109	0.109	0.11	0.11	0.11	0.113	0.114	0.116	0.116	0.119	0.121	0.123	0.124	0.129	0.132	0.134	0.138	0.141	0.144	0.145	0.151	0.151	0.157	0.163	0.165	0.17	0.173	0.177	0.179	0.184	0.189	0.198	0.203	0.21	0.217	0.22
	PQ_7	165	prp2	A	3	0.083mM PQ	0.113	0.104	0.106	0.106	0.107	0.106	0.109	0.11	0.11	0.111	0.111	0.111	0.114	0.115	0.117	0.117	0.12	0.123	0.124	0.124	0.131	0.133	0.136	0.139	0.143	0.147	0.147	0.153	0.154	0.16	0.166	0.169	0.173	0.177	0.18	0.184	0.188	0.195	0.201	0.207	0.218	0.222	0.225
	PQ_7	166	prp2	B	1	0.083mM PQ	0.108	0.1	0.101	0.102	0.103	0.103	0.106	0.108	0.108	0.11	0.11	0.111	0.114	0.117	0.12	0.121	0.125	0.128	0.131	0.133	0.141	0.144	0.148	0.153	0.156	0.161	0.162	0.169	0.17	0.178	0.184	0.19	0.195	0.203	0.205	0.212	0.216	0.222	0.234	0.238	0.248	0.254	0.257
	PQ_7	167	prp2	B	2	0.083mM PQ	0.106	0.099	0.101	0.101	0.103	0.103	0.106	0.107	0.108	0.109	0.11	0.111	0.115	0.117	0.12	0.122	0.126	0.13	0.133	0.135	0.143	0.147	0.15	0.154	0.157	0.162	0.164	0.17	0.173	0.18	0.187	0.192	0.199	0.206	0.21	0.216	0.22	0.226	0.236	0.242	0.253	0.257	0.261
	PQ_7	168	prp2	B	3	0.083mM PQ	0.107	0.1	0.102	0.102	0.103	0.104	0.106	0.107	0.108	0.11	0.111	0.112	0.116	0.118	0.121	0.123	0.127	0.132	0.136	0.138	0.144	0.148	0.153	0.158	0.161	0.165	0.167	0.174	0.176	0.183	0.191	0.197	0.204	0.211	0.215	0.219	0.225	0.231	0.241	0.245	0.257	0.26	0.265
	PQ_7	169	prp2	C	1	0.083mM PQ	0.12	0.103	0.105	0.105	0.106	0.105	0.108	0.109	0.11	0.11	0.111	0.111	0.114	0.116	0.118	0.118	0.122	0.125	0.127	0.129	0.135	0.139	0.142	0.146	0.149	0.153	0.154	0.161	0.163	0.169	0.174	0.178	0.184	0.189	0.194	0.198	0.204	0.21	0.219	0.222	0.23	0.234	0.237
	PQ_7	170	prp2	C	2	0.083mM PQ	0.109	0.102	0.104	0.104	0.105	0.104	0.107	0.108	0.108	0.109	0.11	0.111	0.113	0.115	0.116	0.117	0.121	0.124	0.126	0.127	0.134	0.137	0.14	0.144	0.147	0.15	0.151	0.158	0.159	0.165	0.17	0.175	0.18	0.186	0.188	0.195	0.197	0.204	0.212	0.215	0.221	0.226	0.228
	PQ_7	171	prp2	C	3	0.083mM PQ	0.146	0.118	0.119	0.121	0.123	0.118	0.127	0.128	0.13	0.129	0.125	0.126	0.134	0.137	0.14	0.135	0.146	0.147	0.15	0.146	0.159	0.161	0.166	0.166	0.172	0.176	0.174	0.185	0.179	0.193	0.197	0.201	0.212	0.213	0.217	0.216	0.222	0.227	0.242	0.245	0.253	0.258	0.258
	PQ_7	172	prp2	D	1	0.083mM PQ	0.138	0.114	0.116	0.117	0.12	0.117	0.124	0.126	0.127	0.128	0.125	0.127	0.134	0.137	0.141	0.139	0.147	0.151	0.154	0.153	0.164	0.167	0.172	0.175	0.179	0.184	0.183	0.193	0.191	0.202	0.208	0.214	0.223	0.227	0.233	0.235	0.241	0.244	0.258	0.264	0.275	0.277	0.277
	PQ_7	173	prp2	D	2	0.083mM PQ	0.125	0.109	0.111	0.112	0.113	0.113	0.117	0.118	0.119	0.121	0.121	0.122	0.126	0.129	0.133	0.133	0.14	0.143	0.146	0.148	0.156	0.159	0.163	0.167	0.171	0.177	0.178	0.186	0.187	0.195	0.201	0.207	0.216	0.222	0.226	0.229	0.237	0.241	0.252	0.258	0.267	0.27	0.272
	PQ_7	174	prp2	D	3	0.083mM PQ	0.126	0.112	0.113	0.114	0.115	0.114	0.119	0.12	0.121	0.122	0.122	0.123	0.129	0.132	0.135	0.135	0.143	0.146	0.149	0.15	0.159	0.163	0.166	0.171	0.175	0.181	0.181	0.19	0.19	0.2	0.206	0.212	0.221	0.226	0.231	0.233	0.241	0.245	0.256	0.262	0.27	0.273	0.274
	PQ_7	175	VNG0039	A	1	0.083mM PQ	0.121	0.109	0.111	0.111	0.112	0.11	0.115	0.116	0.116	0.117	0.115	0.117	0.121	0.123	0.126	0.124	0.131	0.133	0.135	0.135	0.141	0.145	0.149	0.152	0.156	0.161	0.162	0.17	0.169	0.178	0.183	0.188	0.196	0.201	0.204	0.206	0.214	0.217	0.229	0.237	0.246	0.25	0.249
	PQ_7	176	VNG0039	A	2	0.083mM PQ	0.119	0.108	0.109	0.11	0.111	0.108	0.113	0.114	0.115	0.116	0.113	0.115	0.12	0.122	0.124	0.122	0.129	0.131	0.134	0.132	0.139	0.144	0.147	0.151	0.155	0.159	0.159	0.168	0.165	0.176	0.179	0.185	0.194	0.197	0.201	0.203	0.211	0.214	0.226	0.232	0.24	0.243	0.245
	PQ_7	177	VNG0039	A	3	0.083mM PQ	0.115	0.104	0.106	0.106	0.107	0.106	0.109	0.11	0.111	0.112	0.111	0.112	0.116	0.118	0.12	0.12	0.125	0.127	0.13	0.13	0.136	0.141	0.144	0.148	0.151	0.156	0.156	0.165	0.165	0.173	0.177	0.183	0.189	0.195	0.197	0.203	0.208	0.213	0.223	0.229	0.237	0.24	0.243
	PQ_7	178	VNG0039	B	1	0.083mM PQ	0.115	0.103	0.105	0.104	0.106	0.105	0.108	0.108	0.109	0.11	0.109	0.11	0.114	0.116	0.118	0.118	0.122	0.125	0.127	0.127	0.133	0.137	0.14	0.143	0.148	0.153	0.154	0.16	0.162	0.167	0.173	0.177	0.184	0.187	0.19	0.194	0.201	0.205	0.215	0.22	0.229	0.231	0.233
	PQ_7	179	VNG0039	B	2	0.083mM PQ	0.113	0.103	0.104	0.104	0.105	0.105	0.107	0.108	0.109	0.109	0.109	0.111	0.113	0.115	0.117	0.118	0.123	0.125	0.127	0.128	0.135	0.138	0.142	0.145	0.148	0.152	0.153	0.16	0.161	0.168	0.173	0.177	0.184	0.188	0.191	0.195	0.202	0.206	0.215	0.22	0.229	0.229	0.232
	PQ_7	180	VNG0039	B	3	0.083mM PQ	0.109	0.104	0.104	0.104	0.105	0.105	0.107	0.107	0.108	0.109	0.109	0.111	0.113	0.115	0.117	0.118	0.122	0.125	0.127	0.128	0.132	0.137	0.141	0.144	0.148	0.15	0.15	0.158	0.156	0.165	0.171	0.173	0.179	0.184	0.19	0.19	0.196	0.2	0.209	0.21	0.216	0.222	0.224
	PQ_7	181	VNG0039	C	1	0.083mM PQ	0.142	0.116	0.116	0.117	0.117	0.113	0.12	0.12	0.122	0.123	0.119	0.12	0.127	0.131	0.133	0.127	0.139	0.141	0.144	0.139	0.152	0.156	0.16	0.163	0.168	0.174	0.167	0.181	0.174	0.191	0.193	0.199	0.206	0.211	0.212	0.209	0.211	0.22	0.239	0.24	0.246	0.253	0.25
	PQ_7	182	VNG0039	C	2	0.083mM PQ	0.151	0.119	0.119	0.12	0.121	0.117	0.125	0.125	0.128	0.127	0.124	0.125	0.133	0.136	0.137	0.133	0.143	0.146	0.148	0.145	0.155	0.16	0.164	0.168	0.172	0.178	0.175	0.184	0.18	0.194	0.197	0.202	0.21	0.214	0.219	0.219	0.225	0.231	0.246	0.251	0.26	0.263	0.261
	PQ_7	183	VNG0039	C	3	0.083mM PQ	0.147	0.119	0.12	0.121	0.123	0.118	0.127	0.127	0.129	0.129	0.124	0.126	0.135	0.138	0.139	0.133	0.145	0.147	0.15	0.145	0.157	0.161	0.165	0.169	0.173	0.178	0.174	0.186	0.181	0.195	0.2	0.205	0.211	0.215	0.22	0.22	0.225	0.231	0.247	0.253	0.259	0.265	0.261
	PQ_7	184	VNG0039	D	1	0.083mM PQ	0.133	0.112	0.114	0.115	0.117	0.113	0.119	0.119	0.121	0.12	0.117	0.118	0.124	0.126	0.127	0.123	0.13	0.132	0.134	0.13	0.137	0.14	0.144	0.146	0.15	0.154	0.151	0.159	0.157	0.167	0.17	0.175	0.179	0.183	0.185	0.185	0.188	0.194	0.206	0.21	0.218	0.225	0.224
	PQ_7	185	VNG0039	D	2	0.083mM PQ	0.131	0.112	0.114	0.115	0.116	0.112	0.119	0.119	0.121	0.12	0.116	0.117	0.124	0.125	0.127	0.122	0.13	0.133	0.134	0.13	0.138	0.141	0.144	0.148	0.151	0.156	0.152	0.161	0.157	0.169	0.172	0.176	0.183	0.186	0.188	0.187	0.192	0.196	0.21	0.214	0.223	0.229	0.227
	PQ_7	186	VNG0039	D	3	0.083mM PQ	0.131	0.114	0.117	0.117	0.118	0.116	0.121	0.123	0.123	0.123	0.119	0.12	0.127	0.128	0.13	0.126	0.134	0.136	0.138	0.135	0.142	0.146	0.149	0.153	0.157	0.161	0.158	0.167	0.164	0.174	0.178	0.183	0.188	0.191	0.194	0.195	0.199	0.205	0.217	0.222	0.23	0.236	0.233
	PQ_7	187	ura3	A	1	0.083mM PQ	0.124	0.11	0.113	0.114	0.115	0.112	0.117	0.118	0.119	0.119	0.116	0.117	0.123	0.125	0.127	0.124	0.131	0.133	0.136	0.134	0.141	0.146	0.149	0.153	0.157	0.161	0.16	0.169	0.167	0.176	0.181	0.186	0.192	0.198	0.201	0.203	0.209	0.217	0.228	0.235	0.248	0.252	0.25
	PQ_7	188	ura3	A	2	0.083mM PQ	0.138	0.114	0.116	0.116	0.117	0.113	0.118	0.119	0.12	0.12	0.116	0.118	0.124	0.125	0.128	0.125	0.133	0.135	0.137	0.136	0.144	0.148	0.152	0.156	0.158	0.164	0.162	0.173	0.171	0.18	0.185	0.192	0.199	0.204	0.205	0.209	0.216	0.22	0.231	0.238	0.246	0.247	0.248
	PQ_7	189	ura3	A	3	0.083mM PQ	0.12	0.107	0.109	0.109	0.11	0.109	0.112	0.112	0.113	0.114	0.114	0.115	0.118	0.12	0.122	0.123	0.127	0.13	0.132	0.133	0.14	0.143	0.146	0.15	0.154	0.159	0.161	0.166	0.168	0.175	0.18	0.186	0.193	0.198	0.202	0.207	0.214	0.219	0.227	0.234	0.243	0.242	0.244
	PQ_7	190	ura3	B	1	0.083mM PQ	0.12	0.106	0.108	0.107	0.109	0.107	0.11	0.111	0.111	0.111	0.111	0.112	0.115	0.116	0.118	0.118	0.122	0.124	0.126	0.127	0.132	0.136	0.139	0.143	0.145	0.149	0.149	0.156	0.157	0.165	0.169	0.174	0.18	0.184	0.189	0.189	0.195	0.2	0.209	0.214	0.219	0.224	0.225
	PQ_7	191	blank				0.168	0.126	0.125	0.124	0.126	0.12	0.129	0.131	0.131	0.131	0.123	0.124	0.135	0.135	0.137	0.127	0.136	0.138	0.138	0.129	0.14	0.142	0.142	0.14	0.143	0.142	0.132	0.145	0.135	0.145	0.146	0.146	0.148	0.147	0.147	0.135	0.136	0.136	0.151	0.15	0.151	0.149	0.139
	PQ_7	192	ura3	B	2	0.083mM PQ	0.172	0.138	0.141	0.142	0.144	0.14	0.149	0.151	0.152	0.152	0.144	0.147	0.158	0.159	0.162	0.155	0.166	0.168	0.17	0.163	0.177	0.181	0.183	0.185	0.192	0.195	0.189	0.203	0.197	0.209	0.213	0.218	0.225	0.228	0.232	0.229	0.234	0.239	0.257	0.259	0.269	0.273	0.269
	PQ_7	193	ura3	B	3	0.083mM PQ	0.153	0.129	0.133	0.132	0.136	0.132	0.139	0.141	0.142	0.142	0.138	0.14	0.148	0.15	0.153	0.147	0.156	0.159	0.161	0.155	0.166	0.171	0.174	0.177	0.182	0.185	0.18	0.193	0.188	0.2	0.203	0.208	0.215	0.219	0.225	0.222	0.225	0.233	0.248	0.25	0.257	0.266	0.264
	PQ_7	194	ura3	C	1	0.083mM PQ	0.127	0.111	0.114	0.115	0.118	0.115	0.121	0.122	0.124	0.124	0.12	0.122	0.129	0.129	0.132	0.127	0.133	0.135	0.136	0.131	0.138	0.142	0.145	0.144	0.149	0.152	0.146	0.156	0.152	0.161	0.162	0.167	0.171	0.174	0.175	0.171	0.172	0.176	0.187	0.188	0.194	0.197	0.195
	PQ_7	195	ura3	C	2	0.083mM PQ	0.127	0.111	0.115	0.116	0.119	0.115	0.122	0.124	0.126	0.125	0.12	0.122	0.131	0.132	0.134	0.127	0.136	0.137	0.139	0.132	0.142	0.145	0.148	0.148	0.153	0.155	0.147	0.16	0.152	0.165	0.167	0.17	0.175	0.177	0.178	0.171	0.172	0.176	0.191	0.193	0.197	0.201	0.196
	PQ_7	196	ura3	C	3	0.083mM PQ	0.126	0.111	0.115	0.115	0.118	0.114	0.121	0.122	0.124	0.125	0.118	0.12	0.129	0.131	0.132	0.125	0.134	0.136	0.138	0.129	0.141	0.144	0.147	0.147	0.151	0.153	0.145	0.159	0.15	0.163	0.165	0.168	0.173	0.173	0.176	0.167	0.168	0.172	0.187	0.188	0.193	0.198	0.191
	PQ_7	197	ura3	D	1	0.083mM PQ	0.122	0.108	0.111	0.112	0.115	0.111	0.117	0.119	0.121	0.122	0.118	0.12	0.128	0.131	0.133	0.13	0.138	0.14	0.145	0.14	0.151	0.157	0.162	0.164	0.169	0.175	0.169	0.182	0.176	0.191	0.194	0.2	0.206	0.212	0.215	0.212	0.212	0.221	0.24	0.24	0.246	0.255	0.251
	PQ_7	198	ura3	D	2	0.083mM PQ	0.124	0.108	0.11	0.111	0.113	0.109	0.115	0.117	0.119	0.12	0.116	0.118	0.125	0.128	0.131	0.128	0.136	0.139	0.142	0.139	0.15	0.154	0.159	0.163	0.167	0.172	0.168	0.18	0.176	0.189	0.19	0.199	0.206	0.211	0.213	0.214	0.214	0.223	0.239	0.238	0.252	0.254	0.254
	PQ_7	199	ura3	D	3	0.083mM PQ	0.118	0.104	0.105	0.105	0.106	0.104	0.108	0.11	0.112	0.112	0.112	0.113	0.119	0.121	0.124	0.122	0.129	0.131	0.136	0.134	0.143	0.147	0.152	0.156	0.159	0.163	0.159	0.168	0.166	0.177	0.181	0.187	0.195	0.2	0.205	0.204	0.207	0.213	0.224	0.229	0.237	0.236	0.241
	PQ_7	200	blank				0.108	0.086	0.086	0.087	0.086	0.084	0.086	0.087	0.087	0.087	0.085	0.085	0.088	0.088	0.089	0.086	0.089	0.089	0.09	0.086	0.091	0.091	0.092	0.092	0.093	0.093	0.089	0.093	0.089	0.093	0.094	0.095	0.097	0.096	0.095	0.091	0.091	0.09	0.096	0.096	0.096	0.096	0.092
	PQ_7	201	blank				0.115	0.094	0.092	0.092	0.093	0.089	0.094	0.095	0.095	0.096	0.092	0.092	0.097	0.098	0.099	0.093	0.1	0.101	0.102	0.096	0.105	0.105	0.106	0.106	0.107	0.108	0.1	0.111	0.103	0.113	0.114	0.114	0.116	0.116	0.117	0.105	0.106	0.107	0.12	0.12	0.12	0.12	0.109
	PQ_7	202	VNG0471	A	1	0.083mM PQ	0.119	0.105	0.104	0.104	0.105	0.103	0.106	0.108	0.109	0.11	0.109	0.109	0.114	0.116	0.118	0.117	0.122	0.125	0.127	0.127	0.134	0.137	0.14	0.144	0.148	0.153	0.151	0.159	0.158	0.167	0.17	0.174	0.18	0.183	0.187	0.185	0.188	0.196	0.207	0.211	0.217	0.224	0.223
	PQ_7	203	VNG0471	A	2	0.083mM PQ	0.111	0.103	0.104	0.103	0.104	0.103	0.105	0.106	0.107	0.107	0.108	0.109	0.112	0.115	0.117	0.116	0.121	0.123	0.127	0.127	0.133	0.137	0.14	0.143	0.147	0.152	0.151	0.158	0.157	0.165	0.168	0.173	0.178	0.182	0.184	0.185	0.19	0.198	0.206	0.212	0.216	0.225	0.224
	PQ_7	204	VNG0471	A	3	0.083mM PQ	0.108	0.102	0.104	0.103	0.104	0.103	0.105	0.105	0.106	0.107	0.108	0.108	0.111	0.113	0.116	0.118	0.122	0.124	0.128	0.129	0.134	0.137	0.142	0.145	0.149	0.153	0.153	0.159	0.16	0.166	0.17	0.175	0.18	0.184	0.186	0.189	0.195	0.2	0.21	0.215	0.219	0.226	0.228
	PQ_7	205	VNG0471	B	1	0.083mM PQ	0.1	0.095	0.097	0.096	0.097	0.097	0.098	0.099	0.1	0.1	0.101	0.102	0.104	0.105	0.106	0.107	0.111	0.112	0.115	0.115	0.119	0.121	0.124	0.127	0.13	0.134	0.135	0.14	0.14	0.145	0.148	0.151	0.155	0.158	0.16	0.161	0.164	0.168	0.176	0.18	0.186	0.192	0.194
	PQ_7	206	VNG0471	B	2	0.083mM PQ	0.102	0.097	0.099	0.098	0.099	0.099	0.1	0.101	0.102	0.102	0.103	0.104	0.106	0.107	0.109	0.111	0.113	0.115	0.118	0.119	0.122	0.126	0.128	0.131	0.134	0.137	0.139	0.143	0.143	0.148	0.152	0.155	0.16	0.162	0.164	0.167	0.169	0.174	0.181	0.187	0.192	0.198	0.2
	PQ_7	207	VNG0471	B	3	0.083mM PQ	0.102	0.098	0.099	0.098	0.099	0.099	0.1	0.101	0.102	0.103	0.104	0.105	0.107	0.108	0.109	0.111	0.114	0.116	0.119	0.119	0.124	0.127	0.128	0.132	0.135	0.138	0.138	0.144	0.144	0.149	0.152	0.155	0.159	0.162	0.164	0.166	0.172	0.176	0.184	0.189	0.195	0.199	0.202
	PQ_7	208	VNG0471	C	1	0.083mM PQ	0.101	0.097	0.097	0.097	0.098	0.098	0.1	0.101	0.102	0.103	0.104	0.105	0.108	0.11	0.112	0.114	0.117	0.12	0.124	0.125	0.131	0.135	0.138	0.142	0.145	0.149	0.149	0.155	0.156	0.162	0.166	0.17	0.176	0.18	0.184	0.188	0.191	0.197	0.206	0.208	0.218	0.215	0.222
	PQ_7	209	VNG0471	C	2	0.083mM PQ	0.115	0.101	0.101	0.101	0.103	0.102	0.105	0.105	0.107	0.108	0.108	0.11	0.113	0.115	0.118	0.118	0.123	0.126	0.13	0.131	0.136	0.141	0.145	0.147	0.151	0.154	0.154	0.162	0.161	0.168	0.172	0.176	0.183	0.187	0.191	0.193	0.196	0.202	0.21	0.214	0.224	0.224	0.226
	PQ_7	210	blank			0.083mM PQ	0.089	0.083	0.084	0.083	0.084	0.084	0.085	0.085	0.085	0.085	0.085	0.084	0.085	0.085	0.086	0.085	0.086	0.087	0.087	0.085	0.087	0.087	0.087	0.088	0.088	0.088	0.086	0.088	0.087	0.089	0.089	0.089	0.091	0.091	0.089	0.088	0.088	0.088	0.091	0.091	0.091	0.092	0.089
	PQ_7	211	VNG0471	C	3	0.083mM PQ	0.151	0.12	0.116	0.116	0.117	0.115	0.119	0.121	0.123	0.125	0.123	0.124	0.132	0.134	0.137	0.135	0.143	0.146	0.151	0.149	0.159	0.163	0.168	0.171	0.175	0.178	0.175	0.186	0.184	0.193	0.199	0.203	0.211	0.214	0.221	0.22	0.225	0.232	0.247	0.25	0.256	0.263	0.261
	PQ_7	212	VNG0471	D	1	0.083mM PQ	0.125	0.103	0.105	0.104	0.105	0.104	0.107	0.108	0.11	0.11	0.11	0.11	0.114	0.116	0.118	0.116	0.121	0.124	0.126	0.126	0.132	0.135	0.138	0.141	0.147	0.15	0.151	0.158	0.159	0.165	0.17	0.173	0.179	0.182	0.185	0.185	0.19	0.195	0.205	0.212	0.218	0.223	0.226
	PQ_7	213	VNG0471	D	2	0.083mM PQ	0.109	0.099	0.1	0.1	0.101	0.101	0.103	0.103	0.105	0.105	0.106	0.107	0.11	0.111	0.112	0.113	0.117	0.119	0.121	0.122	0.127	0.13	0.134	0.138	0.142	0.145	0.147	0.151	0.154	0.158	0.163	0.166	0.171	0.174	0.178	0.18	0.185	0.19	0.198	0.204	0.211	0.217	0.221
	PQ_7	214	VNG0471	D	3	0.083mM PQ	0.109	0.099	0.101	0.1	0.101	0.101	0.103	0.103	0.104	0.104	0.105	0.107	0.109	0.11	0.113	0.114	0.117	0.12	0.122	0.123	0.128	0.131	0.134	0.138	0.142	0.145	0.147	0.152	0.153	0.158	0.163	0.166	0.171	0.174	0.178	0.181	0.186	0.19	0.2	0.205	0.212	0.219	0.223
	PQ_7	215	VNG1029	A	1	0.083mM PQ	0.11	0.1	0.102	0.102	0.103	0.103	0.105	0.106	0.108	0.109	0.11	0.112	0.115	0.117	0.119	0.119	0.124	0.127	0.131	0.131	0.137	0.142	0.145	0.148	0.157	0.16	0.162	0.164	0.172	0.174	0.178	0.18	0.186	0.188	0.196	0.197	0.207	0.206	0.216	0.219	0.226	0.231	0.233
	PQ_7	216	VNG1029	A	2	0.083mM PQ	0.109	0.1	0.102	0.102	0.103	0.103	0.105	0.106	0.108	0.109	0.11	0.111	0.115	0.117	0.12	0.12	0.125	0.128	0.132	0.132	0.14	0.141	0.146	0.151	0.154	0.16	0.161	0.165	0.17	0.175	0.175	0.182	0.184	0.193	0.196	0.197	0.204	0.209	0.216	0.219	0.225	0.232	0.233
	PQ_7	217	VNG1029	A	3	0.083mM PQ	0.11	0.101	0.103	0.103	0.104	0.104	0.106	0.108	0.109	0.109	0.111	0.112	0.115	0.118	0.12	0.12	0.124	0.129	0.132	0.133	0.14	0.142	0.148	0.15	0.154	0.157	0.161	0.162	0.171	0.17	0.178	0.179	0.186	0.191	0.196	0.198	0.205	0.208	0.217	0.222	0.23	0.233	0.235
	PQ_7	218	VNG1029	B	1	0.083mM PQ	0.106	0.098	0.1	0.099	0.1	0.099	0.101	0.102	0.103	0.103	0.103	0.104	0.107	0.108	0.11	0.109	0.113	0.115	0.116	0.117	0.122	0.124	0.126	0.13	0.133	0.138	0.138	0.144	0.146	0.149	0.153	0.158	0.159	0.163	0.166	0.169	0.172	0.175	0.182	0.186	0.191	0.196	0.2
	PQ_7	219	VNG1029	B	2	0.083mM PQ	0.113	0.101	0.103	0.103	0.103	0.103	0.105	0.105	0.106	0.106	0.106	0.107	0.11	0.112	0.113	0.113	0.116	0.118	0.121	0.121	0.125	0.128	0.131	0.135	0.138	0.142	0.142	0.147	0.147	0.152	0.156	0.158	0.161	0.165	0.168	0.169	0.173	0.178	0.187	0.19	0.197	0.201	0.201
	PQ_7	220	VNG1029	B	3	0.083mM PQ	0.102	0.1	0.1	0.099	0.1	0.1	0.101	0.102	0.103	0.103	0.104	0.105	0.108	0.11	0.112	0.112	0.116	0.118	0.12	0.12	0.124	0.127	0.13	0.132	0.135	0.14	0.14	0.145	0.144	0.149	0.151	0.156	0.159	0.163	0.163	0.166	0.17	0.173	0.182	0.186	0.191	0.195	0.196
	PQ_7	221	VNG1029	C	1	0.083mM PQ	0.144	0.115	0.112	0.111	0.112	0.109	0.115	0.117	0.119	0.12	0.116	0.118	0.126	0.128	0.13	0.125	0.135	0.138	0.141	0.136	0.146	0.152	0.155	0.159	0.163	0.167	0.16	0.173	0.167	0.181	0.185	0.189	0.196	0.199	0.203	0.196	0.2	0.205	0.224	0.227	0.234	0.238	0.23
	PQ_7	222	VNG1029	C	2	0.083mM PQ	0.132	0.107	0.107	0.107	0.108	0.106	0.11	0.111	0.113	0.114	0.113	0.114	0.119	0.121	0.124	0.123	0.129	0.132	0.136	0.135	0.143	0.146	0.151	0.155	0.159	0.162	0.163	0.169	0.171	0.177	0.182	0.186	0.191	0.195	0.2	0.2	0.206	0.212	0.224	0.228	0.234	0.241	0.242
	PQ_7	223	VNG1029	C	3	0.083mM PQ	0.114	0.101	0.103	0.103	0.103	0.102	0.106	0.107	0.109	0.11	0.111	0.112	0.115	0.117	0.119	0.119	0.126	0.13	0.133	0.133	0.14	0.144	0.148	0.153	0.157	0.159	0.16	0.167	0.167	0.173	0.178	0.182	0.188	0.193	0.197	0.199	0.206	0.211	0.222	0.229	0.235	0.243	0.245
	PQ_7	224	VNG1029	D	1	0.083mM PQ	0.105	0.096	0.096	0.096	0.097	0.097	0.099	0.1	0.101	0.102	0.103	0.104	0.106	0.107	0.11	0.11	0.114	0.117	0.119	0.119	0.124	0.127	0.13	0.135	0.14	0.143	0.151	0.155	0.156	0.155	0.162	0.17	0.168	0.171	0.175	0.18	0.183	0.188	0.19	0.196	0.201	0.209	0.211
	PQ_7	225	VNG1029	D	2	0.083mM PQ	0.104	0.096	0.098	0.097	0.098	0.098	0.1	0.102	0.103	0.105	0.105	0.107	0.11	0.111	0.114	0.114	0.118	0.121	0.124	0.124	0.131	0.133	0.137	0.142	0.146	0.149	0.15	0.155	0.155	0.161	0.165	0.169	0.173	0.177	0.18	0.182	0.187	0.192	0.201	0.209	0.214	0.221	0.222
	PQ_7	226	VNG1029	D	3	0.083mM PQ	0.104	0.096	0.098	0.098	0.098	0.098	0.1	0.101	0.103	0.102	0.104	0.105	0.108	0.109	0.111	0.112	0.116	0.118	0.121	0.123	0.128	0.13	0.134	0.138	0.142	0.145	0.147	0.151	0.154	0.158	0.161	0.164	0.169	0.172	0.176	0.18	0.186	0.191	0.198	0.203	0.209	0.216	0.219
	PQ_7	227	prp2	A	1	0.333mM PQ	0.102	0.095	0.096	0.096	0.097	0.096	0.098	0.098	0.1	0.1	0.1	0.1	0.103	0.103	0.104	0.104	0.107	0.109	0.111	0.11	0.113	0.115	0.117	0.119	0.122	0.123	0.124	0.126	0.127	0.129	0.131	0.133	0.137	0.139	0.139	0.141	0.142	0.145	0.149	0.151	0.153	0.157	0.157
	PQ_7	228	prp2	A	2	0.333mM PQ	0.104	0.097	0.098	0.098	0.099	0.098	0.1	0.101	0.101	0.102	0.102	0.102	0.104	0.105	0.107	0.107	0.11	0.111	0.113	0.112	0.116	0.119	0.12	0.122	0.124	0.125	0.126	0.13	0.129	0.133	0.135	0.138	0.14	0.143	0.144	0.144	0.146	0.149	0.153	0.155	0.157	0.162	0.161
	PQ_7	229	prp2	A	3	0.333mM PQ	0.106	0.097	0.098	0.098	0.099	0.099	0.1	0.1	0.101	0.102	0.102	0.103	0.104	0.106	0.106	0.107	0.109	0.111	0.113	0.113	0.116	0.118	0.119	0.122	0.123	0.125	0.125	0.128	0.128	0.131	0.134	0.136	0.139	0.14	0.142	0.143	0.145	0.147	0.151	0.154	0.156	0.16	0.16
	PQ_7	230	prp2	B	1	0.333mM PQ	0.103	0.097	0.098	0.098	0.1	0.1	0.102	0.103	0.104	0.105	0.106	0.108	0.11	0.112	0.114	0.116	0.119	0.121	0.124	0.125	0.129	0.131	0.133	0.135	0.138	0.14	0.141	0.145	0.145	0.148	0.151	0.153	0.157	0.159	0.161	0.163	0.166	0.169	0.175	0.176	0.182	0.184	0.185
	PQ_7	231	prp2	B	2	0.333mM PQ	0.141	0.11	0.108	0.107	0.109	0.107	0.111	0.112	0.114	0.115	0.114	0.116	0.122	0.123	0.126	0.125	0.131	0.134	0.137	0.135	0.144	0.146	0.147	0.148	0.152	0.153	0.152	0.159	0.156	0.164	0.167	0.169	0.174	0.175	0.178	0.175	0.178	0.181	0.191	0.195	0.198	0.203	0.198
	PQ_7	232	prp2	B	3	0.333mM PQ	0.128	0.104	0.104	0.104	0.106	0.105	0.109	0.11	0.112	0.113	0.113	0.114	0.119	0.121	0.123	0.122	0.128	0.131	0.134	0.133	0.141	0.141	0.142	0.145	0.149	0.15	0.151	0.155	0.155	0.161	0.163	0.166	0.17	0.174	0.175	0.177	0.178	0.182	0.191	0.195	0.198	0.204	0.203
	PQ_7	233	prp2	C	1	0.333mM PQ	0.11	0.1	0.101	0.1	0.102	0.101	0.103	0.104	0.106	0.106	0.107	0.108	0.111	0.112	0.114	0.114	0.117	0.12	0.122	0.122	0.128	0.129	0.131	0.133	0.136	0.137	0.138	0.142	0.145	0.149	0.148	0.151	0.154	0.159	0.159	0.165	0.161	0.166	0.17	0.174	0.177	0.181	0.182
	PQ_7	234	prp2	C	2	0.333mM PQ	0.109	0.1	0.101	0.101	0.102	0.102	0.104	0.104	0.106	0.107	0.107	0.108	0.112	0.113	0.115	0.115	0.118	0.121	0.123	0.124	0.129	0.13	0.132	0.134	0.136	0.138	0.139	0.143	0.144	0.148	0.15	0.152	0.155	0.158	0.16	0.161	0.164	0.167	0.172	0.175	0.177	0.183	0.182
	PQ_7	235	prp2	C	3	0.333mM PQ	0.114	0.104	0.105	0.104	0.106	0.105	0.108	0.109	0.11	0.111	0.111	0.112	0.116	0.117	0.118	0.119	0.123	0.125	0.128	0.128	0.133	0.135	0.137	0.138	0.141	0.143	0.143	0.149	0.148	0.153	0.156	0.158	0.161	0.164	0.165	0.166	0.169	0.172	0.178	0.183	0.185	0.19	0.189
	PQ_7	236	prp2	D	1	0.333mM PQ	0.11	0.099	0.1	0.101	0.102	0.101	0.104	0.106	0.107	0.108	0.109	0.109	0.114	0.116	0.118	0.118	0.122	0.126	0.128	0.128	0.134	0.135	0.137	0.14	0.141	0.144	0.145	0.149	0.15	0.154	0.156	0.159	0.162	0.165	0.168	0.168	0.172	0.174	0.181	0.184	0.187	0.193	0.193
	PQ_7	237	prp2	D	2	0.333mM PQ	0.107	0.099	0.1	0.101	0.102	0.102	0.104	0.105	0.107	0.108	0.108	0.109	0.113	0.116	0.118	0.118	0.123	0.126	0.128	0.131	0.136	0.138	0.139	0.142	0.144	0.144	0.145	0.149	0.15	0.153	0.159	0.16	0.165	0.165	0.168	0.17	0.172	0.175	0.18	0.187	0.189	0.195	0.193
	PQ_7	238	prp2	D	3	0.333mM PQ	0.113	0.101	0.102	0.102	0.104	0.104	0.106	0.107	0.109	0.11	0.111	0.112	0.116	0.117	0.12	0.121	0.126	0.128	0.132	0.132	0.136	0.138	0.14	0.142	0.145	0.147	0.147	0.151	0.153	0.155	0.159	0.161	0.165	0.168	0.17	0.171	0.174	0.179	0.185	0.188	0.191	0.196	0.197
	PQ_7	239	VNG0039	A	1	0.333mM PQ	0.115	0.102	0.103	0.103	0.104	0.103	0.105	0.106	0.107	0.108	0.108	0.109	0.112	0.113	0.115	0.115	0.118	0.121	0.123	0.124	0.129	0.13	0.132	0.134	0.137	0.139	0.139	0.144	0.144	0.148	0.151	0.153	0.157	0.159	0.16	0.162	0.164	0.168	0.172	0.176	0.18	0.184	0.184
	PQ_7	240	VNG0039	A	2	0.333mM PQ	0.113	0.103	0.103	0.103	0.104	0.103	0.106	0.106	0.107	0.108	0.108	0.109	0.112	0.113	0.115	0.115	0.119	0.121	0.123	0.123	0.127	0.13	0.131	0.133	0.134	0.136	0.135	0.14	0.139	0.144	0.146	0.149	0.153	0.154	0.154	0.154	0.156	0.158	0.166	0.168	0.172	0.174	0.173
	PQ_7	241	VNG0039	A	3	0.333mM PQ	0.156	0.12	0.117	0.115	0.116	0.112	0.121	0.123	0.124	0.125	0.12	0.121	0.131	0.132	0.134	0.127	0.138	0.14	0.142	0.136	0.147	0.15	0.151	0.154	0.156	0.158	0.151	0.164	0.156	0.169	0.171	0.173	0.18	0.183	0.184	0.173	0.175	0.178	0.195	0.199	0.203	0.206	0.195
	PQ_7	242	VNG0039	B	1	0.333mM PQ	0.142	0.111	0.109	0.108	0.109	0.107	0.111	0.113	0.114	0.114	0.113	0.114	0.118	0.12	0.122	0.12	0.126	0.128	0.13	0.129	0.136	0.139	0.141	0.143	0.147	0.149	0.146	0.153	0.151	0.158	0.162	0.163	0.168	0.17	0.171	0.168	0.172	0.173	0.183	0.186	0.19	0.193	0.19
	PQ_7	243	VNG0039	B	2	0.333mM PQ	0.116	0.103	0.105	0.104	0.105	0.104	0.107	0.108	0.109	0.11	0.11	0.111	0.114	0.116	0.118	0.117	0.121	0.125	0.126	0.126	0.132	0.133	0.136	0.138	0.14	0.142	0.141	0.147	0.147	0.151	0.154	0.157	0.16	0.161	0.163	0.164	0.166	0.169	0.176	0.179	0.182	0.187	0.186
	PQ_7	244	VNG0039	B	3	0.333mM PQ	0.114	0.103	0.104	0.103	0.105	0.104	0.106	0.107	0.108	0.109	0.11	0.11	0.113	0.115	0.117	0.117	0.121	0.124	0.126	0.127	0.131	0.134	0.135	0.138	0.139	0.142	0.142	0.147	0.147	0.152	0.153	0.156	0.159	0.162	0.164	0.164	0.167	0.171	0.176	0.179	0.183	0.188	0.187
	PQ_7	245	VNG0039	C	1	0.333mM PQ	0.117	0.102	0.101	0.101	0.102	0.102	0.104	0.106	0.106	0.107	0.107	0.108	0.112	0.113	0.116	0.115	0.119	0.121	0.123	0.123	0.129	0.132	0.133	0.135	0.138	0.14	0.14	0.143	0.145	0.148	0.15	0.152	0.156	0.159	0.16	0.161	0.163	0.167	0.173	0.176	0.18	0.184	0.183
	PQ_7	246	VNG0039	C	2	0.333mM PQ	0.118	0.104	0.104	0.104	0.105	0.104	0.107	0.108	0.109	0.11	0.11	0.111	0.115	0.116	0.118	0.118	0.123	0.125	0.127	0.129	0.133	0.136	0.137	0.14	0.144	0.146	0.144	0.155	0.151	0.157	0.155	0.159	0.162	0.168	0.168	0.17	0.171	0.175	0.181	0.184	0.188	0.193	0.192
	PQ_7	247	VNG0039	C	3	0.333mM PQ	0.111	0.101	0.102	0.102	0.103	0.103	0.105	0.106	0.109	0.109	0.11	0.11	0.114	0.116	0.118	0.117	0.123	0.124	0.126	0.128	0.133	0.134	0.136	0.137	0.141	0.143	0.145	0.149	0.149	0.154	0.154	0.156	0.163	0.166	0.167	0.167	0.171	0.173	0.18	0.183	0.185	0.192	0.191
	PQ_7	248	VNG0039	D	1	0.333mM PQ	0.108	0.097	0.098	0.098	0.098	0.098	0.1	0.1	0.101	0.102	0.101	0.101	0.104	0.105	0.106	0.105	0.109	0.11	0.111	0.111	0.115	0.117	0.118	0.121	0.123	0.125	0.125	0.129	0.129	0.133	0.134	0.137	0.141	0.143	0.143	0.145	0.147	0.15	0.153	0.155	0.159	0.162	0.161
	PQ_7	249	VNG0039	D	2	0.333mM PQ	0.113	0.1	0.101	0.101	0.102	0.101	0.102	0.103	0.104	0.105	0.105	0.105	0.107	0.108	0.11	0.109	0.112	0.114	0.115	0.115	0.119	0.121	0.123	0.125	0.127	0.129	0.129	0.132	0.133	0.136	0.138	0.141	0.145	0.147	0.148	0.149	0.151	0.153	0.157	0.16	0.163	0.166	0.167
	PQ_7	250	VNG0039	D	3	0.333mM PQ	0.118	0.104	0.104	0.104	0.105	0.103	0.106	0.106	0.107	0.108	0.107	0.108	0.111	0.112	0.113	0.113	0.117	0.118	0.12	0.119	0.123	0.126	0.128	0.129	0.131	0.133	0.132	0.137	0.135	0.141	0.144	0.145	0.15	0.151	0.152	0.151	0.154	0.155	0.162	0.165	0.169	0.171	0.171
	PQ_7	251	ura3	A	1	0.333mM PQ	0.168	0.126	0.122	0.12	0.12	0.115	0.122	0.123	0.126	0.126	0.122	0.123	0.133	0.134	0.136	0.131	0.14	0.145	0.146	0.141	0.152	0.155	0.158	0.158	0.16	0.163	0.159	0.17	0.164	0.175	0.179	0.18	0.187	0.187	0.188	0.182	0.186	0.189	0.201	0.204	0.21	0.212	0.205
	PQ_7	252	ura3	A	2	0.333mM PQ	0.158	0.118	0.116	0.115	0.116	0.113	0.118	0.12	0.121	0.122	0.119	0.119	0.126	0.128	0.129	0.126	0.133	0.136	0.138	0.135	0.144	0.147	0.147	0.149	0.152	0.155	0.154	0.161	0.16	0.167	0.17	0.172	0.177	0.18	0.18	0.179	0.181	0.185	0.195	0.197	0.202	0.206	0.203
	PQ_7	253	ura3	A	3	0.333mM PQ	0.131	0.109	0.109	0.109	0.11	0.108	0.111	0.113	0.114	0.114	0.114	0.114	0.119	0.12	0.122	0.12	0.125	0.128	0.13	0.129	0.135	0.137	0.138	0.141	0.143	0.146	0.146	0.152	0.152	0.158	0.16	0.162	0.167	0.17	0.171	0.171	0.173	0.177	0.185	0.189	0.192	0.198	0.196
	PQ_7	254	ura3	B	1	0.333mM PQ	0.135	0.112	0.111	0.111	0.111	0.11	0.113	0.114	0.115	0.115	0.114	0.114	0.12	0.121	0.122	0.121	0.126	0.128	0.13	0.129	0.134	0.137	0.138	0.141	0.142	0.145	0.145	0.151	0.149	0.157	0.158	0.16	0.164	0.169	0.169	0.17	0.172	0.176	0.183	0.186	0.19	0.195	0.193
	PQ_7	255	ura3	B	2	0.333mM PQ	0.136	0.114	0.113	0.112	0.113	0.11	0.114	0.116	0.116	0.117	0.115	0.115	0.121	0.122	0.123	0.12	0.128	0.129	0.132	0.131	0.136	0.139	0.14	0.142	0.145	0.147	0.146	0.153	0.151	0.159	0.161	0.164	0.168	0.171	0.172	0.171	0.173	0.177	0.186	0.189	0.192	0.197	0.194
	PQ_7	256	ura3	B	3	0.333mM PQ	0.135	0.115	0.114	0.114	0.114	0.112	0.116	0.117	0.118	0.119	0.118	0.118	0.123	0.125	0.127	0.124	0.13	0.133	0.135	0.134	0.139	0.142	0.144	0.146	0.148	0.152	0.15	0.158	0.156	0.163	0.165	0.169	0.173	0.176	0.177	0.176	0.18	0.184	0.192	0.196	0.2	0.206	0.203
	PQ_7	257	ura3	C	1	0.333mM PQ	0.124	0.104	0.104	0.103	0.104	0.102	0.106	0.107	0.107	0.107	0.107	0.106	0.111	0.111	0.112	0.109	0.114	0.115	0.117	0.114	0.119	0.12	0.122	0.123	0.124	0.126	0.126	0.13	0.131	0.137	0.135	0.143	0.142	0.15	0.146	0.146	0.15	0.145	0.154	0.153	0.154	0.157	0.154
	PQ_7	258	ura3	C	2	0.333mM PQ	0.124	0.104	0.105	0.106	0.107	0.104	0.108	0.108	0.109	0.109	0.108	0.108	0.114	0.114	0.115	0.112	0.118	0.118	0.119	0.116	0.122	0.123	0.125	0.126	0.129	0.13	0.129	0.135	0.133	0.14	0.139	0.141	0.144	0.149	0.145	0.149	0.147	0.149	0.153	0.156	0.157	0.162	0.157
	PQ_7	259	ura3	C	3	0.333mM PQ	0.123	0.106	0.106	0.106	0.107	0.107	0.11	0.11	0.111	0.111	0.109	0.109	0.113	0.114	0.115	0.113	0.118	0.118	0.121	0.117	0.124	0.124	0.127	0.128	0.13	0.132	0.13	0.135	0.133	0.14	0.14	0.142	0.145	0.147	0.147	0.145	0.147	0.148	0.154	0.156	0.158	0.16	0.157
	PQ_7	260	ura3	D	1	0.333mM PQ	0.13	0.11	0.107	0.108	0.11	0.106	0.112	0.114	0.115	0.116	0.113	0.114	0.121	0.123	0.125	0.121	0.13	0.132	0.135	0.131	0.139	0.142	0.144	0.146	0.149	0.151	0.148	0.155	0.151	0.158	0.16	0.163	0.168	0.169	0.169	0.167	0.172	0.172	0.181	0.184	0.189	0.19	0.187
	PQ_7	261	ura3	D	2	0.333mM PQ	0.171	0.128	0.121	0.121	0.123	0.116	0.126	0.128	0.13	0.132	0.124	0.126	0.137	0.139	0.141	0.134	0.146	0.15	0.152	0.143	0.157	0.161	0.163	0.165	0.168	0.171	0.161	0.175	0.164	0.18	0.183	0.187	0.192	0.195	0.196	0.185	0.189	0.191	0.208	0.211	0.216	0.219	0.207
	PQ_7	262	ura3	D	3	0.333mM PQ	0.179	0.128	0.122	0.121	0.122	0.116	0.124	0.126	0.128	0.129	0.124	0.126	0.135	0.137	0.14	0.136	0.146	0.15	0.153	0.148	0.159	0.162	0.165	0.169	0.17	0.172	0.166	0.177	0.172	0.182	0.187	0.189	0.194	0.197	0.199	0.192	0.197	0.2	0.213	0.216	0.222	0.225	0.219
	PQ_7	263	VNG0471	A	1	0.333mM PQ	0.156	0.117	0.114	0.113	0.114	0.11	0.114	0.116	0.117	0.117	0.114	0.115	0.121	0.123	0.124	0.121	0.128	0.13	0.132	0.13	0.137	0.141	0.142	0.145	0.147	0.148	0.145	0.153	0.148	0.156	0.159	0.161	0.164	0.166	0.167	0.163	0.165	0.168	0.177	0.18	0.182	0.185	0.181
	PQ_7	264	VNG0471	A	2	0.333mM PQ	0.141	0.112	0.111	0.11	0.111	0.108	0.112	0.113	0.114	0.114	0.113	0.113	0.118	0.119	0.121	0.119	0.125	0.126	0.128	0.127	0.133	0.136	0.138	0.139	0.141	0.143	0.142	0.148	0.145	0.15	0.153	0.154	0.157	0.16	0.16	0.158	0.16	0.163	0.17	0.173	0.175	0.179	0.176
	PQ_7	265	VNG0471	A	3	0.333mM PQ	0.141	0.112	0.111	0.111	0.111	0.107	0.112	0.113	0.114	0.115	0.112	0.112	0.118	0.119	0.121	0.119	0.125	0.127	0.13	0.128	0.133	0.137	0.137	0.14	0.142	0.144	0.142	0.147	0.145	0.151	0.152	0.156	0.158	0.16	0.161	0.159	0.16	0.163	0.169	0.172	0.175	0.178	0.175
	PQ_7	266	VNG0471	B	1	0.333mM PQ	0.145	0.112	0.111	0.109	0.11	0.108	0.111	0.112	0.113	0.113	0.112	0.111	0.117	0.117	0.119	0.117	0.122	0.124	0.126	0.124	0.129	0.132	0.133	0.136	0.138	0.14	0.138	0.143	0.14	0.147	0.148	0.15	0.152	0.155	0.155	0.153	0.155	0.156	0.162	0.166	0.168	0.17	0.166
	PQ_7	267	VNG0471	B	2	0.333mM PQ	0.126	0.105	0.105	0.104	0.104	0.102	0.106	0.106	0.107	0.108	0.106	0.107	0.111	0.112	0.113	0.111	0.116	0.118	0.12	0.118	0.123	0.126	0.127	0.13	0.131	0.133	0.131	0.136	0.134	0.139	0.14	0.144	0.145	0.148	0.148	0.146	0.147	0.149	0.155	0.157	0.159	0.161	0.159
	PQ_7	268	VNG0471	B	3	0.333mM PQ	0.134	0.107	0.105	0.105	0.105	0.102	0.107	0.106	0.107	0.108	0.106	0.106	0.111	0.112	0.114	0.111	0.117	0.118	0.12	0.118	0.123	0.126	0.128	0.129	0.131	0.132	0.13	0.136	0.133	0.139	0.141	0.143	0.145	0.148	0.147	0.145	0.146	0.149	0.154	0.157	0.159	0.161	0.159
	PQ_7	269	VNG0471	C	1	0.333mM PQ	0.136	0.107	0.106	0.105	0.107	0.104	0.108	0.109	0.11	0.11	0.109	0.11	0.115	0.116	0.118	0.117	0.123	0.125	0.128	0.127	0.132	0.136	0.138	0.14	0.142	0.145	0.141	0.148	0.145	0.152	0.15	0.154	0.158	0.16	0.16	0.16	0.162	0.164	0.169	0.173	0.175	0.177	0.177
	PQ_7	270	VNG0471	C	2	0.333mM PQ	0.153	0.114	0.11	0.109	0.11	0.106	0.111	0.112	0.113	0.114	0.112	0.112	0.118	0.12	0.122	0.12	0.127	0.129	0.131	0.129	0.135	0.138	0.14	0.142	0.144	0.145	0.142	0.148	0.145	0.151	0.153	0.154	0.159	0.158	0.16	0.158	0.161	0.162	0.169	0.172	0.175	0.177	0.175
	PQ_7	271	VNG0471	C	3	0.333mM PQ	0.205	0.141	0.132	0.129	0.131	0.122	0.134	0.135	0.137	0.138	0.131	0.131	0.144	0.147	0.147	0.141	0.153	0.158	0.16	0.153	0.166	0.169	0.171	0.172	0.174	0.176	0.168	0.18	0.172	0.184	0.187	0.188	0.193	0.195	0.194	0.186	0.19	0.191	0.207	0.209	0.211	0.215	0.204
	PQ_7	272	VNG0471	D	1	0.333mM PQ	0.191	0.135	0.128	0.124	0.125	0.119	0.129	0.129	0.13	0.131	0.125	0.124	0.136	0.136	0.138	0.132	0.142	0.145	0.147	0.141	0.151	0.155	0.155	0.159	0.161	0.164	0.159	0.169	0.162	0.171	0.173	0.175	0.179	0.181	0.18	0.175	0.177	0.179	0.191	0.192	0.195	0.198	0.19
	PQ_7	273	VNG0471	D	2	0.333mM PQ	0.168	0.122	0.117	0.115	0.117	0.113	0.118	0.119	0.12	0.12	0.118	0.118	0.124	0.126	0.127	0.124	0.13	0.132	0.135	0.131	0.139	0.143	0.144	0.146	0.148	0.151	0.146	0.154	0.15	0.157	0.16	0.161	0.164	0.166	0.166	0.162	0.164	0.166	0.177	0.178	0.181	0.184	0.178
	PQ_7	274	VNG0471	D	3	0.333mM PQ	0.187	0.134	0.127	0.123	0.124	0.118	0.127	0.127	0.128	0.128	0.123	0.122	0.132	0.133	0.136	0.129	0.139	0.141	0.143	0.138	0.147	0.151	0.153	0.156	0.158	0.16	0.153	0.163	0.156	0.166	0.168	0.17	0.173	0.174	0.174	0.169	0.17	0.172	0.185	0.186	0.189	0.191	0.184
	PQ_7	275	VNG1029	A	1	0.333mM PQ	0.178	0.13	0.125	0.123	0.125	0.118	0.127	0.128	0.129	0.13	0.125	0.125	0.136	0.137	0.139	0.132	0.144	0.147	0.149	0.143	0.153	0.158	0.158	0.16	0.163	0.165	0.156	0.168	0.159	0.171	0.173	0.174	0.178	0.18	0.179	0.172	0.174	0.177	0.191	0.194	0.195	0.199	0.19
	PQ_7	276	VNG1029	A	2	0.333mM PQ	0.178	0.13	0.126	0.123	0.126	0.118	0.127	0.129	0.13	0.131	0.125	0.125	0.136	0.137	0.14	0.134	0.145	0.147	0.15	0.143	0.154	0.158	0.159	0.162	0.163	0.164	0.156	0.169	0.159	0.171	0.173	0.175	0.179	0.18	0.18	0.172	0.175	0.177	0.192	0.194	0.196	0.199	0.19
	PQ_7	277	VNG1029	A	3	0.333mM PQ	0.16	0.12	0.118	0.117	0.118	0.114	0.12	0.121	0.122	0.123	0.121	0.121	0.128	0.13	0.131	0.129	0.136	0.138	0.141	0.139	0.144	0.147	0.149	0.15	0.152	0.154	0.15	0.158	0.153	0.16	0.163	0.165	0.168	0.17	0.169	0.166	0.169	0.171	0.182	0.184	0.186	0.19	0.185
	PQ_7	278	VNG1029	B	1	0.333mM PQ	0.15	0.114	0.112	0.111	0.112	0.107	0.114	0.114	0.115	0.115	0.112	0.111	0.118	0.119	0.121	0.117	0.124	0.126	0.127	0.125	0.13	0.134	0.135	0.138	0.14	0.142	0.139	0.148	0.143	0.148	0.15	0.153	0.157	0.158	0.156	0.153	0.155	0.157	0.165	0.167	0.169	0.172	0.167
	PQ_7	279	VNG1029	B	2	0.333mM PQ	0.134	0.109	0.108	0.107	0.108	0.104	0.109	0.11	0.111	0.111	0.109	0.109	0.115	0.116	0.118	0.114	0.121	0.123	0.124	0.121	0.127	0.13	0.132	0.135	0.138	0.139	0.136	0.143	0.139	0.145	0.147	0.148	0.151	0.152	0.152	0.149	0.151	0.152	0.16	0.162	0.164	0.166	0.163
	PQ_7	280	VNG1029	B	3	0.333mM PQ	0.139	0.11	0.108	0.107	0.108	0.104	0.109	0.11	0.111	0.112	0.109	0.109	0.115	0.116	0.119	0.115	0.122	0.123	0.125	0.122	0.128	0.131	0.133	0.135	0.137	0.138	0.134	0.141	0.136	0.143	0.144	0.146	0.148	0.149	0.148	0.145	0.147	0.148	0.156	0.158	0.16	0.16	0.157
	PQ_7	281	VNG1029	C	1	0.333mM PQ	0.205	0.145	0.136	0.133	0.134	0.122	0.138	0.139	0.14	0.142	0.13	0.131	0.146	0.149	0.151	0.139	0.155	0.157	0.16	0.147	0.168	0.17	0.172	0.174	0.177	0.18	0.166	0.185	0.171	0.19	0.19	0.194	0.197	0.2	0.199	0.184	0.186	0.19	0.211	0.212	0.215	0.217	0.199
	PQ_7	282	VNG1029	C	2	0.333mM PQ	0.192	0.139	0.132	0.128	0.129	0.121	0.132	0.133	0.135	0.137	0.129	0.13	0.142	0.145	0.147	0.139	0.153	0.156	0.158	0.151	0.166	0.167	0.169	0.172	0.173	0.176	0.167	0.179	0.17	0.183	0.184	0.186	0.19	0.193	0.193	0.183	0.187	0.19	0.204	0.206	0.21	0.212	0.202
	PQ_7	283	VNG1029	C	3	0.333mM PQ	0.266	0.183	0.166	0.16	0.159	0.144	0.16	0.161	0.161	0.163	0.151	0.152	0.169	0.17	0.172	0.159	0.177	0.18	0.182	0.17	0.188	0.191	0.193	0.194	0.196	0.197	0.183	0.2	0.186	0.204	0.206	0.208	0.212	0.214	0.214	0.2	0.203	0.207	0.223	0.226	0.229	0.232	0.217
	PQ_7	284	VNG1029	D	1	0.333mM PQ	0.177	0.133	0.126	0.123	0.125	0.117	0.127	0.129	0.13	0.131	0.125	0.125	0.136	0.138	0.14	0.132	0.144	0.147	0.148	0.14	0.154	0.156	0.159	0.161	0.162	0.164	0.156	0.168	0.159	0.171	0.171	0.174	0.177	0.178	0.177	0.169	0.171	0.174	0.187	0.187	0.19	0.192	0.184
	PQ_7	285	VNG1029	D	2	0.333mM PQ	0.178	0.135	0.13	0.128	0.13	0.12	0.135	0.135	0.137	0.139	0.13	0.129	0.144	0.146	0.149	0.137	0.151	0.154	0.156	0.145	0.161	0.164	0.166	0.169	0.17	0.172	0.162	0.176	0.165	0.178	0.179	0.182	0.184	0.186	0.186	0.176	0.177	0.179	0.195	0.196	0.199	0.2	0.19
	PQ_7	286	VNG1029	D	3	0.333mM PQ	0.199	0.148	0.143	0.141	0.141	0.133	0.146	0.147	0.148	0.15	0.14	0.141	0.154	0.156	0.158	0.148	0.162	0.164	0.166	0.158	0.17	0.175	0.176	0.179	0.18	0.182	0.173	0.185	0.176	0.187	0.19	0.192	0.195	0.197	0.196	0.187	0.189	0.191	0.204	0.205	0.209	0.21	0.201
	PQ_7	287	blank				0.156	0.114	0.108	0.106	0.106	0.099	0.108	0.108	0.108	0.109	0.101	0.101	0.11	0.111	0.111	0.102	0.112	0.113	0.113	0.103	0.113	0.115	0.115	0.115	0.115	0.116	0.105	0.116	0.105	0.116	0.116	0.117	0.119	0.119	0.117	0.107	0.108	0.109	0.119	0.118	0.12	0.12	0.109
	PQ_7	288	blank				0.141	0.103	0.099	0.098	0.098	0.093	0.098	0.098	0.098	0.099	0.094	0.093	0.099	0.1	0.099	0.094	0.1	0.1	0.1	0.094	0.1	0.101	0.102	0.101	0.101	0.101	0.095	0.103	0.096	0.103	0.103	0.104	0.105	0.105	0.104	0.097	0.096	0.097	0.106	0.106	0.105	0.106	0.098
	PQ_7	289	blank				0.176	0.112	0.102	0.099	0.099	0.094	0.099	0.097	0.097	0.097	0.094	0.093	0.097	0.097	0.097	0.093	0.097	0.097	0.097	0.093	0.097	0.097	0.097	0.098	0.097	0.098	0.094	0.098	0.094	0.098	0.098	0.099	0.1	0.1	0.098	0.095	0.095	0.095	0.1	0.1	0.1	0.1	0.096
	PQ_7	290	blank				0.153	0.099	0.095	0.093	0.093	0.089	0.093	0.093	0.093	0.093	0.09	0.088	0.093	0.093	0.093	0.089	0.094	0.095	0.094	0.09	0.094	0.095	0.095	0.095	0.095	0.095	0.091	0.095	0.091	0.096	0.096	0.097	0.097	0.098	0.096	0.092	0.092	0.093	0.098	0.098	0.098	0.098	0.094
	PQ_7	291	blank				0.232	0.155	0.141	0.137	0.137	0.127	0.139	0.141	0.144	0.144	0.132	0.133	0.151	0.152	0.151	0.139	0.154	0.156	0.157	0.144	0.162	0.164	0.166	0.163	0.165	0.166	0.153	0.17	0.154	0.173	0.176	0.177	0.179	0.179	0.177	0.162	0.161	0.162	0.182	0.186	0.184	0.186	0.166
	PQ_7	292	blank				0.213	0.152	0.143	0.142	0.143	0.133	0.147	0.149	0.152	0.151	0.14	0.14	0.155	0.157	0.157	0.144	0.159	0.16	0.16	0.149	0.164	0.168	0.168	0.166	0.167	0.171	0.158	0.173	0.159	0.175	0.175	0.178	0.18	0.182	0.179	0.166	0.163	0.166	0.183	0.185	0.185	0.186	0.168
	PQ_7	293	blank				0.178	0.133	0.128	0.128	0.131	0.126	0.138	0.141	0.142	0.143	0.133	0.134	0.147	0.148	0.149	0.138	0.15	0.151	0.152	0.141	0.155	0.157	0.158	0.157	0.159	0.161	0.149	0.162	0.148	0.164	0.165	0.167	0.168	0.171	0.168	0.154	0.153	0.154	0.17	0.172	0.171	0.173	0.156
	PQ_7	294	blank				0.166	0.125	0.122	0.122	0.124	0.118	0.129	0.13	0.132	0.132	0.124	0.125	0.135	0.136	0.137	0.128	0.138	0.139	0.139	0.129	0.141	0.143	0.143	0.143	0.144	0.146	0.135	0.147	0.134	0.148	0.149	0.149	0.151	0.153	0.151	0.139	0.139	0.139	0.153	0.155	0.153	0.155	0.141
	PQ_7	295	blank				0.158	0.119	0.115	0.117	0.118	0.11	0.123	0.124	0.126	0.128	0.117	0.118	0.13	0.131	0.131	0.119	0.132	0.133	0.132	0.122	0.133	0.136	0.138	0.137	0.137	0.138	0.126	0.141	0.127	0.142	0.143	0.144	0.145	0.147	0.145	0.131	0.131	0.132	0.147	0.149	0.148	0.149	0.135
	PQ_7	296	blank				0.405	0.187	0.173	0.167	0.166	0.144	0.167	0.167	0.168	0.168	0.143	0.143	0.167	0.167	0.167	0.145	0.169	0.168	0.168	0.145	0.168	0.17	0.17	0.171	0.171	0.171	0.15	0.173	0.148	0.172	0.173	0.174	0.173	0.177	0.174	0.15	0.149	0.15	0.175	0.176	0.174	0.175	0.151
	PQ_7	297	blank				0.162	0.122	0.118	0.118	0.12	0.109	0.123	0.125	0.126	0.126	0.115	0.115	0.128	0.129	0.129	0.117	0.13	0.13	0.131	0.118	0.132	0.135	0.135	0.134	0.135	0.136	0.123	0.137	0.122	0.137	0.138	0.14	0.14	0.141	0.139	0.125	0.125	0.126	0.141	0.144	0.142	0.144	0.128
	PQ_7	298	blank				0.147	0.11	0.106	0.106	0.107	0.1	0.11	0.111	0.111	0.112	0.102	0.102	0.114	0.115	0.116	0.104	0.117	0.117	0.118	0.107	0.119	0.121	0.121	0.121	0.122	0.123	0.11	0.124	0.111	0.125	0.125	0.127	0.127	0.128	0.127	0.115	0.114	0.115	0.129	0.129	0.129	0.129	0.117
	PQ_7	299	blank				0.127	0.097	0.095	0.095	0.095	0.091	0.097	0.097	0.098	0.098	0.093	0.092	0.099	0.1	0.1	0.094	0.101	0.102	0.102	0.096	0.102	0.105	0.105	0.105	0.106	0.107	0.098	0.108	0.098	0.109	0.11	0.111	0.112	0.114	0.112	0.101	0.101	0.102	0.115	0.115	0.115	0.116	0.104
	PQ_7	300	blank				0.146	0.102	0.098	0.097	0.097	0.092	0.098	0.098	0.099	0.099	0.093	0.094	0.1	0.1	0.101	0.095	0.101	0.102	0.102	0.095	0.103	0.103	0.103	0.103	0.103	0.104	0.098	0.105	0.098	0.106	0.108	0.109	0.111	0.112	0.111	0.102	0.102	0.103	0.115	0.115	0.116	0.117	0.106
	PQ_8	101	blank				0.083	0.08	0.08	0.081	0.081	0.08	0.083	0.083	0.083	0.083	0.082	0.084	0.084	0.083	0.085	0.085	0.086	0.087	0.087	0.088	0.088	0.091	0.088	0.086	0.089	0.09	0.087	0.09	0.09	0.09	0.09	0.091	0.089	0.092	0.089	0.089	0.09	0.093	0.09	0.09	0.091	0.091	0.091
	PQ_8	102	trmB	A	1		0.094	0.092	0.094	0.095	0.096	0.097	0.099	0.099	0.101	0.103	0.103	0.106	0.108	0.11	0.113	0.116	0.119	0.123	0.126	0.13	0.133	0.138	0.14	0.14	0.147	0.15	0.151	0.156	0.16	0.162	0.166	0.17	0.172	0.178	0.177	0.18	0.182	0.186	0.187	0.188	0.19	0.191	0.193
	PQ_8	103	trmB	A	2		0.092	0.091	0.092	0.093	0.095	0.095	0.097	0.098	0.1	0.101	0.102	0.104	0.106	0.108	0.111	0.114	0.117	0.12	0.123	0.127	0.13	0.135	0.136	0.138	0.142	0.146	0.149	0.153	0.156	0.159	0.163	0.167	0.168	0.173	0.174	0.176	0.178	0.182	0.183	0.184	0.186	0.188	0.19
	PQ_8	104	trmB	A	3		0.091	0.09	0.091	0.092	0.094	0.094	0.096	0.097	0.098	0.1	0.101	0.103	0.105	0.107	0.109	0.113	0.115	0.12	0.121	0.124	0.128	0.133	0.135	0.136	0.14	0.143	0.148	0.151	0.156	0.156	0.16	0.164	0.166	0.169	0.171	0.174	0.176	0.179	0.18	0.181	0.183	0.185	0.186
	PQ_8	105	trmB	B	1		0.088	0.086	0.088	0.089	0.09	0.091	0.093	0.093	0.095	0.097	0.098	0.1	0.103	0.104	0.106	0.109	0.111	0.115	0.116	0.12	0.123	0.127	0.13	0.131	0.135	0.138	0.143	0.145	0.149	0.151	0.154	0.158	0.16	0.164	0.166	0.169	0.171	0.175	0.175	0.177	0.18	0.182	0.184
	PQ_8	106	trmB	B	2		0.09	0.087	0.088	0.09	0.091	0.092	0.094	0.094	0.096	0.097	0.098	0.1	0.102	0.104	0.107	0.11	0.112	0.116	0.117	0.12	0.123	0.128	0.13	0.132	0.135	0.139	0.142	0.144	0.148	0.15	0.153	0.158	0.16	0.165	0.166	0.168	0.17	0.174	0.175	0.176	0.179	0.18	0.182
	PQ_8	107	trmB	B	3		0.09	0.087	0.088	0.09	0.091	0.092	0.094	0.094	0.096	0.097	0.098	0.101	0.102	0.105	0.107	0.11	0.113	0.116	0.118	0.121	0.124	0.128	0.13	0.133	0.135	0.138	0.142	0.145	0.149	0.151	0.154	0.158	0.16	0.164	0.166	0.168	0.17	0.174	0.174	0.177	0.179	0.18	0.183
	PQ_8	108	trmB	C	1		0.096	0.092	0.094	0.095	0.096	0.097	0.099	0.099	0.101	0.102	0.104	0.106	0.108	0.11	0.112	0.115	0.118	0.122	0.124	0.127	0.129	0.135	0.136	0.138	0.141	0.144	0.148	0.152	0.154	0.157	0.16	0.165	0.167	0.171	0.172	0.175	0.176	0.179	0.18	0.182	0.183	0.185	0.188
	PQ_8	109	trmB	C	2		0.097	0.093	0.094	0.095	0.097	0.098	0.1	0.099	0.101	0.102	0.104	0.106	0.107	0.11	0.112	0.115	0.118	0.121	0.123	0.125	0.128	0.133	0.134	0.137	0.138	0.141	0.145	0.148	0.149	0.152	0.155	0.161	0.161	0.167	0.166	0.169	0.171	0.175	0.173	0.174	0.177	0.178	0.181
	PQ_8	110	blank				0.082	0.077	0.077	0.078	0.078	0.078	0.079	0.079	0.079	0.079	0.079	0.079	0.08	0.08	0.08	0.08	0.081	0.08	0.08	0.081	0.081	0.081	0.081	0.081	0.081	0.081	0.082	0.081	0.082	0.082	0.082	0.084	0.083	0.084	0.083	0.083	0.083	0.084	0.082	0.083	0.083	0.083	0.084
	PQ_8	111	trmB	C	3		0.102	0.098	0.099	0.101	0.102	0.102	0.105	0.106	0.107	0.109	0.109	0.113	0.115	0.115	0.121	0.124	0.128	0.131	0.135	0.138	0.142	0.145	0.148	0.148	0.155	0.158	0.158	0.165	0.169	0.172	0.175	0.176	0.178	0.182	0.184	0.186	0.188	0.191	0.191	0.194	0.196	0.198	0.2
	PQ_8	112	trmB	D	1		0.093	0.089	0.09	0.091	0.093	0.093	0.096	0.095	0.097	0.098	0.098	0.101	0.103	0.103	0.107	0.109	0.111	0.114	0.117	0.12	0.124	0.129	0.131	0.132	0.139	0.142	0.145	0.149	0.152	0.158	0.163	0.168	0.169	0.176	0.18	0.187	0.194	0.194	0.199	0.202	0.205	0.21	0.211
	PQ_8	113	trmB	D	2		0.089	0.086	0.087	0.089	0.09	0.09	0.092	0.092	0.094	0.095	0.095	0.097	0.099	0.1	0.102	0.105	0.107	0.109	0.112	0.115	0.118	0.124	0.126	0.128	0.133	0.138	0.14	0.143	0.147	0.152	0.158	0.163	0.165	0.171	0.176	0.184	0.192	0.195	0.196	0.199	0.202	0.205	0.206
	PQ_8	114	trmB	D	3		0.088	0.085	0.087	0.088	0.089	0.089	0.091	0.091	0.093	0.094	0.095	0.097	0.098	0.099	0.102	0.104	0.106	0.108	0.111	0.114	0.117	0.122	0.124	0.127	0.131	0.136	0.138	0.141	0.145	0.149	0.155	0.16	0.163	0.168	0.173	0.182	0.188	0.191	0.193	0.195	0.199	0.202	0.202
	PQ_8	115	VNG2614	A	1		0.097	0.093	0.094	0.095	0.097	0.098	0.1	0.101	0.103	0.105	0.106	0.108	0.11	0.112	0.116	0.119	0.123	0.126	0.13	0.135	0.14	0.147	0.152	0.157	0.166	0.171	0.176	0.179	0.182	0.189	0.197	0.203	0.207	0.216	0.222	0.229	0.239	0.239	0.245	0.253	0.26	0.268	0.269
	PQ_8	116	VNG2614	A	2		0.099	0.094	0.095	0.097	0.098	0.099	0.101	0.102	0.104	0.106	0.108	0.11	0.112	0.115	0.118	0.122	0.126	0.129	0.133	0.137	0.142	0.148	0.152	0.158	0.165	0.169	0.175	0.179	0.184	0.191	0.198	0.205	0.209	0.217	0.223	0.228	0.233	0.234	0.24	0.247	0.252	0.257	0.26
	PQ_8	117	VNG2614	A	3		0.102	0.097	0.098	0.1	0.101	0.102	0.104	0.106	0.108	0.11	0.112	0.114	0.117	0.119	0.123	0.127	0.131	0.134	0.138	0.144	0.148	0.154	0.16	0.166	0.172	0.176	0.183	0.186	0.191	0.198	0.205	0.212	0.217	0.228	0.232	0.237	0.244	0.246	0.252	0.258	0.261	0.266	0.268
	PQ_8	118	VNG2614	B	1		0.096	0.091	0.092	0.093	0.094	0.095	0.097	0.098	0.099	0.102	0.103	0.105	0.107	0.11	0.113	0.116	0.12	0.122	0.126	0.131	0.136	0.141	0.145	0.152	0.158	0.165	0.171	0.174	0.177	0.183	0.191	0.198	0.202	0.211	0.215	0.222	0.233	0.239	0.246	0.255	0.259	0.264	0.271
	PQ_8	119	VNG2614	B	2		0.095	0.091	0.092	0.093	0.095	0.096	0.097	0.098	0.099	0.101	0.103	0.105	0.107	0.109	0.113	0.115	0.119	0.123	0.126	0.13	0.134	0.139	0.142	0.148	0.152	0.158	0.164	0.168	0.176	0.18	0.189	0.195	0.201	0.208	0.212	0.216	0.224	0.234	0.237	0.243	0.252	0.257	0.262
	PQ_8	120	VNG2614	B	3		0.094	0.091	0.092	0.094	0.096	0.097	0.098	0.099	0.101	0.103	0.104	0.106	0.108	0.111	0.113	0.117	0.121	0.125	0.126	0.131	0.136	0.14	0.144	0.146	0.154	0.158	0.164	0.167	0.173	0.18	0.185	0.196	0.202	0.212	0.216	0.221	0.229	0.235	0.239	0.246	0.246	0.251	0.252
	PQ_8	121	VNG2614	C	1		0.103	0.098	0.098	0.1	0.101	0.101	0.104	0.104	0.106	0.108	0.107	0.112	0.114	0.115	0.12	0.123	0.127	0.13	0.134	0.139	0.143	0.149	0.149	0.152	0.159	0.162	0.164	0.176	0.178	0.184	0.192	0.198	0.204	0.213	0.218	0.221	0.229	0.239	0.238	0.24	0.251	0.257	0.265
	PQ_8	122	VNG2614	C	2		0.102	0.095	0.096	0.097	0.099	0.099	0.103	0.103	0.104	0.107	0.107	0.112	0.114	0.115	0.12	0.123	0.128	0.132	0.136	0.141	0.145	0.152	0.156	0.158	0.168	0.173	0.179	0.184	0.192	0.199	0.208	0.214	0.218	0.226	0.23	0.236	0.244	0.254	0.256	0.263	0.272	0.277	0.281
	PQ_8	123	VNG2614	C	3		0.099	0.094	0.096	0.097	0.099	0.099	0.102	0.103	0.104	0.108	0.108	0.112	0.114	0.116	0.12	0.124	0.129	0.132	0.137	0.143	0.148	0.154	0.158	0.164	0.174	0.178	0.184	0.188	0.195	0.203	0.211	0.217	0.222	0.233	0.24	0.248	0.256	0.26	0.266	0.268	0.275	0.28	0.283
	PQ_8	124	VNG2614	D	1		0.093	0.089	0.091	0.092	0.094	0.095	0.097	0.098	0.1	0.103	0.105	0.108	0.11	0.113	0.118	0.121	0.127	0.13	0.135	0.142	0.147	0.154	0.159	0.165	0.17	0.176	0.181	0.186	0.191	0.199	0.207	0.215	0.222	0.232	0.242	0.255	0.271	0.28	0.288	0.294	0.306	0.314	0.319
	PQ_8	125	VNG2614	D	2		0.093	0.089	0.09	0.092	0.093	0.095	0.097	0.098	0.1	0.103	0.105	0.108	0.111	0.114	0.118	0.121	0.126	0.129	0.134	0.139	0.144	0.148	0.154	0.16	0.167	0.174	0.179	0.184	0.191	0.199	0.206	0.214	0.22	0.23	0.24	0.254	0.265	0.267	0.27	0.272	0.275	0.279	0.278
	PQ_8	126	VNG2614	D	3		0.095	0.089	0.091	0.093	0.094	0.096	0.099	0.1	0.102	0.105	0.107	0.11	0.113	0.116	0.12	0.124	0.129	0.132	0.137	0.143	0.147	0.152	0.157	0.165	0.172	0.177	0.182	0.189	0.196	0.204	0.211	0.22	0.225	0.24	0.247	0.257	0.257	0.255	0.257	0.262	0.266	0.268	0.269
	PQ_8	127	VNG2268	A	1		0.097	0.091	0.091	0.093	0.094	0.095	0.096	0.097	0.098	0.1	0.102	0.107	0.106	0.111	0.115	0.114	0.118	0.12	0.124	0.129	0.133	0.139	0.143	0.15	0.158	0.163	0.171	0.173	0.178	0.186	0.194	0.199	0.203	0.211	0.215	0.222	0.231	0.234	0.242	0.25	0.257	0.268	0.271
	PQ_8	128	VNG2268	A	2		0.1	0.093	0.095	0.096	0.097	0.098	0.1	0.101	0.102	0.104	0.106	0.108	0.109	0.112	0.115	0.118	0.121	0.124	0.128	0.133	0.137	0.142	0.146	0.153	0.16	0.164	0.17	0.174	0.178	0.187	0.196	0.201	0.206	0.215	0.219	0.228	0.243	0.245	0.255	0.264	0.276	0.287	0.293
	PQ_8	129	VNG2268	A	3		0.101	0.093	0.094	0.094	0.095	0.097	0.098	0.099	0.1	0.102	0.104	0.106	0.108	0.11	0.113	0.116	0.12	0.123	0.126	0.132	0.137	0.142	0.146	0.155	0.162	0.166	0.173	0.175	0.179	0.187	0.196	0.202	0.205	0.215	0.219	0.227	0.24	0.245	0.252	0.257	0.269	0.277	0.285
	PQ_8	130	VNG2268	B	1		0.093	0.089	0.09	0.091	0.092	0.093	0.095	0.096	0.097	0.099	0.1	0.102	0.104	0.106	0.11	0.112	0.116	0.119	0.122	0.126	0.13	0.136	0.14	0.144	0.149	0.155	0.162	0.164	0.174	0.178	0.185	0.192	0.198	0.206	0.206	0.21	0.219	0.225	0.229	0.237	0.24	0.245	0.251
	PQ_8	131	VNG2268	B	2		0.1	0.095	0.096	0.097	0.099	0.097	0.101	0.101	0.102	0.104	0.104	0.109	0.111	0.111	0.116	0.119	0.123	0.125	0.13	0.134	0.138	0.144	0.146	0.147	0.155	0.16	0.163	0.171	0.176	0.184	0.191	0.197	0.204	0.211	0.216	0.221	0.228	0.235	0.238	0.245	0.252	0.258	0.263
	PQ_8	132	VNG2268	B	3		0.101	0.093	0.094	0.095	0.097	0.096	0.099	0.1	0.101	0.104	0.103	0.108	0.11	0.111	0.115	0.119	0.124	0.128	0.133	0.137	0.141	0.149	0.15	0.154	0.165	0.169	0.174	0.179	0.185	0.193	0.201	0.207	0.209	0.221	0.227	0.236	0.248	0.252	0.255	0.262	0.272	0.278	0.283
	PQ_8	133	VNG2268	C	1		0.097	0.092	0.093	0.095	0.096	0.096	0.098	0.099	0.1	0.103	0.103	0.107	0.108	0.11	0.114	0.118	0.122	0.125	0.129	0.135	0.14	0.147	0.15	0.157	0.166	0.172	0.174	0.18	0.182	0.191	0.199	0.206	0.211	0.22	0.23	0.243	0.255	0.264	0.27	0.274	0.284	0.296	0.308
	PQ_8	134	VNG2268	C	2		0.098	0.092	0.093	0.094	0.095	0.095	0.098	0.098	0.1	0.102	0.103	0.106	0.108	0.11	0.114	0.118	0.122	0.124	0.13	0.136	0.141	0.146	0.15	0.159	0.166	0.172	0.178	0.18	0.184	0.193	0.201	0.206	0.211	0.222	0.231	0.242	0.252	0.26	0.267	0.273	0.285	0.296	0.308
	PQ_8	135	VNG2268	C	3		0.099	0.094	0.095	0.095	0.097	0.097	0.099	0.101	0.102	0.104	0.105	0.109	0.111	0.113	0.117	0.12	0.125	0.127	0.133	0.14	0.144	0.149	0.154	0.161	0.169	0.177	0.18	0.184	0.187	0.197	0.204	0.212	0.216	0.227	0.237	0.25	0.263	0.268	0.273	0.276	0.284	0.294	0.3
	PQ_8	136	VNG2268	D	1		0.1	0.094	0.095	0.096	0.097	0.098	0.099	0.101	0.102	0.104	0.105	0.109	0.11	0.113	0.116	0.12	0.125	0.126	0.133	0.138	0.144	0.148	0.156	0.164	0.171	0.176	0.183	0.186	0.19	0.199	0.206	0.209	0.214	0.223	0.23	0.242	0.253	0.256	0.266	0.27	0.285	0.295	0.304
	PQ_8	137	VNG2268	D	2		0.099	0.093	0.093	0.095	0.096	0.097	0.099	0.1	0.101	0.103	0.104	0.107	0.11	0.112	0.115	0.119	0.123	0.126	0.13	0.136	0.143	0.147	0.154	0.162	0.169	0.174	0.179	0.181	0.183	0.193	0.201	0.205	0.212	0.22	0.228	0.24	0.255	0.26	0.27	0.272	0.283	0.296	0.309
	PQ_8	138	VNG2268	D	3		0.1	0.094	0.095	0.096	0.097	0.098	0.099	0.101	0.101	0.104	0.106	0.109	0.11	0.113	0.117	0.121	0.125	0.127	0.133	0.139	0.145	0.149	0.156	0.165	0.173	0.175	0.182	0.182	0.185	0.195	0.202	0.206	0.211	0.221	0.229	0.237	0.25	0.26	0.27	0.277	0.287	0.298	0.302
	PQ_8	139	VNG1179	A	1		0.099	0.092	0.094	0.094	0.095	0.096	0.098	0.1	0.101	0.102	0.104	0.106	0.108	0.11	0.113	0.116	0.12	0.122	0.128	0.133	0.139	0.143	0.147	0.158	0.164	0.168	0.175	0.178	0.178	0.186	0.194	0.197	0.199	0.207	0.21	0.218	0.224	0.229	0.237	0.245	0.258	0.263	0.273
	PQ_8	140	VNG1179	A	2		0.106	0.094	0.094	0.095	0.096	0.097	0.098	0.099	0.1	0.101	0.102	0.104	0.106	0.108	0.11	0.113	0.117	0.119	0.12	0.123	0.127	0.133	0.134	0.137	0.14	0.145	0.149	0.153	0.158	0.163	0.167	0.176	0.18	0.189	0.194	0.201	0.208	0.217	0.22	0.225	0.234	0.238	0.238
	PQ_8	141	VNG1179	A	3		0.107	0.099	0.099	0.101	0.102	0.1	0.107	0.105	0.106	0.108	0.107	0.112	0.115	0.114	0.12	0.122	0.128	0.129	0.133	0.137	0.141	0.15	0.148	0.149	0.155	0.16	0.159	0.169	0.173	0.179	0.185	0.19	0.194	0.205	0.209	0.215	0.224	0.237	0.238	0.242	0.251	0.255	0.266
	PQ_8	142	VNG1179	B	1		0.104	0.096	0.097	0.099	0.101	0.1	0.104	0.104	0.105	0.107	0.107	0.112	0.114	0.115	0.121	0.124	0.128	0.131	0.136	0.143	0.147	0.156	0.156	0.162	0.172	0.178	0.18	0.188	0.185	0.194	0.206	0.211	0.214	0.222	0.225	0.232	0.239	0.243	0.245	0.25	0.259	0.267	0.277
	PQ_8	143	VNG1179	B	2		0.098	0.092	0.094	0.096	0.097	0.097	0.1	0.101	0.102	0.104	0.105	0.108	0.111	0.113	0.117	0.12	0.125	0.127	0.132	0.139	0.143	0.149	0.15	0.156	0.162	0.174	0.173	0.178	0.179	0.186	0.199	0.203	0.209	0.219	0.224	0.231	0.239	0.24	0.247	0.254	0.267	0.28	0.296
	PQ_8	144	VNG1179	B	3		0.098	0.093	0.094	0.095	0.097	0.097	0.099	0.101	0.101	0.104	0.105	0.108	0.111	0.113	0.117	0.121	0.125	0.127	0.133	0.14	0.146	0.15	0.152	0.162	0.17	0.176	0.18	0.185	0.179	0.189	0.2	0.204	0.211	0.219	0.223	0.231	0.239	0.245	0.252	0.258	0.272	0.283	0.303
	PQ_8	145	VNG1179	C	1		0.095	0.091	0.093	0.094	0.096	0.096	0.098	0.1	0.102	0.104	0.105	0.109	0.111	0.113	0.117	0.12	0.128	0.129	0.137	0.143	0.149	0.15	0.156	0.163	0.163	0.173	0.173	0.181	0.173	0.181	0.194	0.194	0.197	0.201	0.206	0.213	0.218	0.225	0.231	0.237	0.245	0.251	0.257
	PQ_8	146	VNG1179	C	2		0.096	0.091	0.092	0.093	0.095	0.096	0.098	0.099	0.1	0.103	0.104	0.107	0.11	0.112	0.116	0.12	0.124	0.127	0.131	0.136	0.142	0.147	0.151	0.157	0.164	0.17	0.173	0.18	0.179	0.185	0.197	0.198	0.199	0.205	0.209	0.214	0.221	0.228	0.233	0.239	0.245	0.251	0.256
	PQ_8	147	VNG1179	C	3		0.095	0.09	0.092	0.094	0.095	0.096	0.098	0.099	0.101	0.103	0.105	0.108	0.11	0.112	0.116	0.12	0.125	0.128	0.131	0.136	0.141	0.149	0.153	0.158	0.163	0.166	0.172	0.175	0.179	0.185	0.191	0.194	0.197	0.204	0.21	0.215	0.222	0.229	0.233	0.241	0.246	0.25	0.255
	PQ_8	148	VNG1179	D	1		0.102	0.095	0.097	0.099	0.1	0.101	0.104	0.105	0.107	0.11	0.112	0.116	0.119	0.122	0.126	0.132	0.137	0.14	0.15	0.157	0.161	0.172	0.177	0.186	0.189	0.194	0.2	0.204	0.206	0.214	0.223	0.23	0.235	0.242	0.251	0.262	0.271	0.28	0.288	0.296	0.307	0.315	0.329
	PQ_8	149	VNG1179	D	2		0.109	0.099	0.101	0.102	0.104	0.105	0.108	0.109	0.111	0.113	0.116	0.119	0.123	0.126	0.129	0.135	0.139	0.143	0.152	0.16	0.169	0.173	0.18	0.187	0.189	0.196	0.201	0.203	0.201	0.207	0.217	0.226	0.231	0.241	0.252	0.263	0.27	0.281	0.289	0.296	0.31	0.319	0.328
	PQ_8	150	VNG1179	D	3		0.109	0.102	0.103	0.104	0.106	0.108	0.11	0.11	0.113	0.115	0.117	0.119	0.123	0.126	0.13	0.133	0.139	0.142	0.145	0.15	0.154	0.163	0.163	0.171	0.176	0.181	0.186	0.191	0.198	0.204	0.211	0.219	0.225	0.233	0.236	0.237	0.245	0.255	0.256	0.259	0.266	0.273	0.276
	PQ_8	151	ura3	A	1		0.108	0.1	0.1	0.101	0.103	0.1	0.105	0.105	0.106	0.108	0.106	0.111	0.113	0.112	0.117	0.12	0.124	0.126	0.129	0.134	0.138	0.142	0.145	0.146	0.154	0.159	0.161	0.168	0.173	0.179	0.185	0.189	0.195	0.203	0.209	0.218	0.225	0.234	0.239	0.244	0.253	0.26	0.267
	PQ_8	152	ura3	A	2		0.11	0.096	0.097	0.098	0.1	0.099	0.104	0.103	0.104	0.105	0.104	0.11	0.112	0.111	0.116	0.12	0.125	0.127	0.131	0.137	0.142	0.149	0.149	0.158	0.168	0.176	0.175	0.186	0.182	0.188	0.199	0.206	0.209	0.219	0.222	0.233	0.24	0.244	0.251	0.254	0.275	0.289	0.308
	PQ_8	153	ura3	A	3		0.103	0.094	0.094	0.095	0.097	0.096	0.1	0.099	0.1	0.103	0.103	0.107	0.108	0.109	0.113	0.117	0.12	0.122	0.126	0.133	0.139	0.145	0.147	0.158	0.164	0.17	0.168	0.174	0.175	0.182	0.196	0.199	0.203	0.211	0.217	0.225	0.238	0.244	0.252	0.257	0.272	0.284	0.299
	PQ_8	154	ura3	B	1		0.101	0.094	0.095	0.096	0.097	0.097	0.099	0.1	0.101	0.103	0.103	0.107	0.109	0.11	0.114	0.118	0.123	0.126	0.129	0.138	0.145	0.143	0.157	0.166	0.171	0.173	0.181	0.185	0.182	0.19	0.201	0.205	0.209	0.219	0.226	0.237	0.25	0.262	0.272	0.278	0.299	0.315	0.324
	PQ_8	155	ura3	B	2		0.103	0.094	0.095	0.096	0.097	0.097	0.1	0.1	0.101	0.103	0.104	0.107	0.109	0.111	0.115	0.118	0.122	0.126	0.132	0.139	0.146	0.151	0.155	0.165	0.17	0.178	0.181	0.186	0.181	0.195	0.202	0.207	0.21	0.221	0.227	0.24	0.25	0.257	0.267	0.274	0.294	0.31	0.317
	PQ_8	156	ura3	B	3		0.1	0.093	0.093	0.094	0.095	0.096	0.098	0.099	0.1	0.102	0.103	0.106	0.108	0.109	0.113	0.116	0.121	0.124	0.129	0.136	0.143	0.144	0.15	0.162	0.171	0.175	0.179	0.182	0.183	0.192	0.202	0.206	0.212	0.222	0.228	0.239	0.25	0.257	0.267	0.275	0.292	0.305	0.319
	PQ_8	157	ura3	C	1		0.101	0.095	0.096	0.097	0.099	0.099	0.102	0.103	0.104	0.107	0.108	0.112	0.114	0.116	0.12	0.125	0.13	0.133	0.142	0.15	0.159	0.16	0.171	0.177	0.184	0.192	0.195	0.203	0.198	0.207	0.214	0.219	0.222	0.231	0.237	0.247	0.254	0.262	0.275	0.285	0.301	0.315	0.328
	PQ_8	158	ura3	C	2		0.105	0.097	0.098	0.099	0.1	0.101	0.103	0.105	0.106	0.108	0.11	0.113	0.115	0.117	0.121	0.125	0.129	0.133	0.14	0.147	0.155	0.157	0.166	0.176	0.183	0.188	0.192	0.195	0.196	0.205	0.213	0.217	0.221	0.23	0.233	0.241	0.248	0.255	0.263	0.271	0.285	0.295	0.301
	PQ_8	159	ura3	C	3		0.107	0.1	0.101	0.101	0.102	0.104	0.105	0.106	0.108	0.11	0.112	0.115	0.117	0.12	0.123	0.127	0.132	0.136	0.142	0.15	0.158	0.16	0.169	0.177	0.183	0.188	0.192	0.195	0.196	0.203	0.21	0.214	0.221	0.23	0.235	0.245	0.257	0.265	0.275	0.285	0.294	0.303	0.319
	PQ_8	160	ura3	D	1		0.107	0.096	0.096	0.096	0.097	0.098	0.1	0.1	0.101	0.102	0.104	0.106	0.107	0.109	0.111	0.114	0.118	0.121	0.122	0.126	0.13	0.136	0.138	0.141	0.146	0.151	0.155	0.16	0.165	0.171	0.176	0.187	0.189	0.2	0.203	0.21	0.219	0.229	0.229	0.234	0.242	0.245	0.25
	PQ_8	161	ura3	D	2		0.116	0.106	0.105	0.105	0.107	0.105	0.113	0.111	0.112	0.115	0.112	0.12	0.123	0.121	0.127	0.131	0.136	0.138	0.142	0.148	0.152	0.162	0.159	0.159	0.169	0.175	0.173	0.183	0.19	0.194	0.201	0.208	0.208	0.224	0.223	0.233	0.242	0.257	0.251	0.256	0.264	0.268	0.28
	PQ_8	162	ura3	D	3		0.124	0.109	0.11	0.111	0.114	0.113	0.119	0.119	0.12	0.123	0.122	0.128	0.13	0.131	0.136	0.139	0.145	0.147	0.151	0.157	0.163	0.17	0.17	0.172	0.181	0.188	0.191	0.194	0.2	0.209	0.215	0.223	0.226	0.242	0.242	0.249	0.259	0.269	0.272	0.277	0.287	0.295	0.301
	PQ_8	163	trmB	A	1	0.083mM PQ	0.108	0.099	0.101	0.102	0.104	0.103	0.108	0.107	0.108	0.11	0.109	0.114	0.115	0.114	0.118	0.121	0.126	0.128	0.13	0.134	0.138	0.141	0.141	0.142	0.15	0.154	0.155	0.161	0.163	0.168	0.176	0.177	0.181	0.185	0.192	0.204	0.197	0.201	0.202	0.204	0.207	0.21	0.205
	PQ_8	164	trmB	A	2	0.083mM PQ	0.105	0.097	0.098	0.1	0.101	0.101	0.105	0.105	0.105	0.107	0.106	0.111	0.112	0.112	0.116	0.119	0.123	0.125	0.127	0.13	0.133	0.138	0.138	0.14	0.146	0.151	0.153	0.159	0.16	0.165	0.172	0.174	0.179	0.185	0.187	0.197	0.192	0.194	0.196	0.196	0.202	0.212	0.209
	PQ_8	165	trmB	A	3	0.083mM PQ	0.107	0.098	0.099	0.1	0.102	0.102	0.106	0.106	0.106	0.108	0.107	0.112	0.113	0.113	0.117	0.12	0.123	0.126	0.128	0.131	0.134	0.139	0.138	0.14	0.146	0.15	0.152	0.155	0.159	0.164	0.17	0.174	0.177	0.184	0.187	0.194	0.193	0.196	0.198	0.203	0.209	0.21	0.203
	PQ_8	166	trmB	B	1	0.083mM PQ	0.107	0.096	0.096	0.098	0.099	0.099	0.103	0.103	0.104	0.106	0.106	0.11	0.112	0.114	0.117	0.121	0.126	0.13	0.136	0.141	0.147	0.148	0.151	0.155	0.16	0.164	0.166	0.17	0.169	0.178	0.183	0.188	0.187	0.197	0.196	0.204	0.203	0.207	0.211	0.216	0.228	0.232	0.231
	PQ_8	167	trmB	B	2	0.083mM PQ	0.103	0.094	0.095	0.096	0.098	0.098	0.101	0.101	0.102	0.104	0.105	0.109	0.11	0.112	0.115	0.12	0.123	0.127	0.133	0.136	0.142	0.142	0.144	0.151	0.157	0.162	0.165	0.167	0.169	0.177	0.182	0.184	0.187	0.197	0.199	0.206	0.213	0.217	0.222	0.222	0.23	0.232	0.231
	PQ_8	168	trmB	B	3	0.083mM PQ	0.104	0.095	0.095	0.097	0.098	0.099	0.102	0.101	0.103	0.105	0.106	0.109	0.111	0.113	0.115	0.12	0.123	0.127	0.131	0.137	0.142	0.144	0.147	0.152	0.158	0.162	0.165	0.165	0.167	0.176	0.181	0.187	0.188	0.198	0.199	0.208	0.211	0.215	0.22	0.22	0.23	0.236	0.235
	PQ_8	169	trmB	C	1	0.083mM PQ	0.111	0.097	0.098	0.1	0.101	0.102	0.106	0.106	0.107	0.109	0.111	0.115	0.117	0.119	0.123	0.129	0.131	0.138	0.146	0.155	0.157	0.153	0.163	0.171	0.178	0.185	0.187	0.189	0.189	0.201	0.209	0.213	0.214	0.226	0.227	0.235	0.241	0.244	0.25	0.252	0.263	0.268	0.27
	PQ_8	170	trmB	C	2	0.083mM PQ	0.112	0.099	0.1	0.101	0.102	0.103	0.106	0.106	0.107	0.109	0.111	0.113	0.115	0.117	0.121	0.123	0.128	0.131	0.134	0.14	0.141	0.147	0.145	0.148	0.155	0.162	0.159	0.164	0.168	0.171	0.173	0.175	0.182	0.196	0.192	0.188	0.201	0.208	0.206	0.203	0.202	0.205	0.212
	PQ_8	171	trmB	C	3	0.083mM PQ	0.119	0.107	0.109	0.111	0.113	0.11	0.117	0.117	0.118	0.121	0.117	0.125	0.13	0.126	0.134	0.139	0.143	0.146	0.15	0.155	0.158	0.165	0.162	0.158	0.171	0.175	0.168	0.179	0.182	0.183	0.186	0.183	0.185	0.191	0.191	0.194	0.196	0.199	0.203	0.202	0.202	0.205	0.207
	PQ_8	172	trmB	D	1	0.083mM PQ	0.122	0.101	0.102	0.103	0.104	0.101	0.112	0.108	0.108	0.11	0.107	0.114	0.116	0.113	0.119	0.123	0.125	0.128	0.131	0.134	0.138	0.151	0.143	0.142	0.151	0.153	0.15	0.156	0.16	0.163	0.168	0.172	0.169	0.18	0.177	0.183	0.184	0.19	0.19	0.191	0.197	0.201	0.202
	PQ_8	173	trmB	D	2	0.083mM PQ	0.111	0.096	0.096	0.098	0.099	0.097	0.104	0.102	0.103	0.105	0.102	0.108	0.11	0.108	0.113	0.117	0.119	0.121	0.124	0.127	0.131	0.139	0.136	0.137	0.144	0.148	0.147	0.153	0.153	0.159	0.164	0.167	0.168	0.174	0.176	0.182	0.183	0.189	0.19	0.194	0.199	0.204	0.206
	PQ_8	174	trmB	D	3	0.083mM PQ	0.108	0.097	0.097	0.098	0.099	0.097	0.105	0.102	0.103	0.104	0.103	0.107	0.11	0.109	0.113	0.116	0.119	0.121	0.123	0.126	0.129	0.137	0.134	0.134	0.14	0.143	0.142	0.147	0.15	0.152	0.156	0.16	0.158	0.167	0.165	0.168	0.171	0.177	0.178	0.18	0.182	0.185	0.187
	PQ_8	175	VNG2614	A	1	0.083mM PQ	0.117	0.104	0.104	0.106	0.107	0.106	0.113	0.112	0.113	0.114	0.113	0.118	0.121	0.12	0.126	0.129	0.132	0.136	0.138	0.144	0.148	0.156	0.156	0.16	0.167	0.171	0.175	0.18	0.179	0.187	0.191	0.196	0.195	0.204	0.204	0.208	0.212	0.219	0.222	0.226	0.234	0.24	0.246
	PQ_8	176	VNG2614	A	2	0.083mM PQ	0.117	0.104	0.104	0.106	0.107	0.106	0.112	0.112	0.113	0.115	0.114	0.119	0.122	0.122	0.127	0.131	0.135	0.139	0.142	0.148	0.153	0.157	0.161	0.165	0.172	0.174	0.178	0.183	0.184	0.19	0.194	0.199	0.198	0.204	0.206	0.211	0.215	0.221	0.225	0.23	0.237	0.246	0.253
	PQ_8	177	VNG2614	A	3	0.083mM PQ	0.119	0.102	0.102	0.103	0.105	0.105	0.109	0.109	0.11	0.112	0.113	0.117	0.119	0.12	0.124	0.128	0.132	0.136	0.14	0.145	0.15	0.154	0.16	0.164	0.171	0.174	0.177	0.177	0.18	0.189	0.192	0.196	0.197	0.204	0.204	0.211	0.215	0.22	0.224	0.231	0.241	0.251	0.258
	PQ_8	178	VNG2614	B	1	0.083mM PQ	0.119	0.098	0.099	0.1	0.101	0.101	0.105	0.105	0.106	0.108	0.109	0.113	0.116	0.116	0.12	0.125	0.128	0.133	0.138	0.146	0.151	0.155	0.163	0.167	0.174	0.179	0.18	0.182	0.183	0.188	0.192	0.195	0.196	0.205	0.207	0.214	0.221	0.229	0.236	0.246	0.254	0.263	0.271
	PQ_8	179	VNG2614	B	2	0.083mM PQ	0.105	0.096	0.097	0.099	0.1	0.1	0.103	0.104	0.105	0.107	0.109	0.112	0.114	0.115	0.119	0.123	0.127	0.131	0.134	0.139	0.145	0.148	0.151	0.157	0.164	0.168	0.171	0.171	0.176	0.182	0.186	0.189	0.192	0.199	0.201	0.207	0.211	0.215	0.221	0.228	0.233	0.24	0.245
	PQ_8	180	VNG2614	B	3	0.083mM PQ	0.103	0.096	0.097	0.098	0.099	0.1	0.102	0.102	0.103	0.106	0.108	0.109	0.112	0.113	0.117	0.12	0.124	0.127	0.13	0.133	0.137	0.143	0.145	0.148	0.151	0.156	0.158	0.163	0.168	0.172	0.177	0.184	0.187	0.193	0.195	0.201	0.205	0.212	0.212	0.216	0.223	0.227	0.228
	PQ_8	181	VNG2614	C	1	0.083mM PQ	0.118	0.106	0.106	0.108	0.11	0.107	0.117	0.115	0.115	0.118	0.116	0.123	0.126	0.126	0.133	0.136	0.14	0.144	0.15	0.154	0.158	0.17	0.166	0.164	0.173	0.178	0.176	0.183	0.189	0.193	0.199	0.206	0.202	0.216	0.213	0.221	0.224	0.24	0.231	0.233	0.24	0.246	0.252
	PQ_8	182	VNG2614	C	2	0.083mM PQ	0.124	0.107	0.108	0.11	0.112	0.109	0.12	0.116	0.117	0.12	0.117	0.125	0.128	0.127	0.133	0.138	0.143	0.146	0.15	0.156	0.161	0.171	0.167	0.167	0.177	0.181	0.18	0.189	0.195	0.2	0.205	0.214	0.212	0.227	0.225	0.23	0.237	0.251	0.248	0.254	0.26	0.267	0.274
	PQ_8	183	VNG2614	C	3	0.083mM PQ	0.127	0.11	0.11	0.113	0.115	0.112	0.123	0.121	0.121	0.124	0.121	0.128	0.131	0.13	0.137	0.141	0.146	0.15	0.154	0.159	0.164	0.175	0.171	0.171	0.181	0.185	0.184	0.193	0.2	0.204	0.21	0.217	0.215	0.23	0.229	0.235	0.239	0.254	0.251	0.256	0.262	0.268	0.275
	PQ_8	184	VNG2614	D	1	0.083mM PQ	0.115	0.105	0.106	0.108	0.11	0.108	0.118	0.115	0.116	0.119	0.118	0.125	0.127	0.128	0.134	0.138	0.142	0.146	0.15	0.155	0.159	0.17	0.168	0.166	0.176	0.18	0.179	0.188	0.193	0.198	0.204	0.212	0.21	0.223	0.223	0.228	0.233	0.244	0.242	0.249	0.255	0.261	0.268
	PQ_8	185	VNG2614	D	2	0.083mM PQ	0.121	0.109	0.11	0.112	0.113	0.112	0.124	0.119	0.12	0.123	0.123	0.13	0.132	0.133	0.139	0.142	0.148	0.151	0.155	0.16	0.164	0.175	0.172	0.173	0.18	0.184	0.184	0.193	0.2	0.205	0.209	0.222	0.217	0.231	0.229	0.232	0.238	0.252	0.25	0.257	0.262	0.269	0.274
	PQ_8	186	VNG2614	D	3	0.083mM PQ	0.129	0.111	0.112	0.113	0.115	0.114	0.127	0.12	0.121	0.124	0.124	0.13	0.134	0.134	0.14	0.143	0.149	0.153	0.157	0.161	0.166	0.18	0.174	0.173	0.181	0.185	0.186	0.194	0.2	0.205	0.21	0.224	0.219	0.237	0.23	0.234	0.24	0.256	0.249	0.257	0.262	0.268	0.275
	PQ_8	187	VNG2268	A	1	0.083mM PQ	0.117	0.105	0.105	0.106	0.108	0.106	0.113	0.111	0.112	0.114	0.113	0.118	0.12	0.12	0.125	0.128	0.133	0.136	0.139	0.144	0.148	0.156	0.156	0.158	0.166	0.169	0.17	0.175	0.18	0.185	0.191	0.199	0.198	0.21	0.209	0.214	0.219	0.229	0.229	0.234	0.243	0.25	0.259
	PQ_8	188	VNG2268	A	2	0.083mM PQ	0.111	0.099	0.1	0.101	0.102	0.102	0.108	0.105	0.106	0.108	0.109	0.112	0.114	0.116	0.119	0.122	0.127	0.13	0.134	0.138	0.143	0.15	0.152	0.154	0.162	0.167	0.169	0.17	0.176	0.183	0.188	0.195	0.193	0.204	0.203	0.209	0.212	0.221	0.221	0.227	0.236	0.241	0.245
	PQ_8	189	VNG2268	A	3	0.083mM PQ	0.106	0.097	0.097	0.098	0.1	0.1	0.103	0.103	0.104	0.106	0.107	0.11	0.112	0.113	0.117	0.12	0.124	0.127	0.131	0.136	0.141	0.146	0.15	0.156	0.164	0.169	0.17	0.172	0.175	0.18	0.186	0.192	0.193	0.204	0.202	0.207	0.213	0.223	0.225	0.231	0.242	0.249	0.257
	PQ_8	190	VNG2268	B	1	0.083mM PQ	0.109	0.096	0.097	0.097	0.099	0.099	0.102	0.102	0.103	0.105	0.106	0.109	0.111	0.113	0.116	0.119	0.123	0.127	0.129	0.133	0.137	0.145	0.145	0.148	0.152	0.159	0.16	0.165	0.169	0.173	0.178	0.185	0.186	0.194	0.194	0.198	0.201	0.208	0.207	0.21	0.22	0.222	0.225
	PQ_8	191	blank				0.122	0.095	0.097	0.098	0.1	0.093	0.103	0.102	0.102	0.102	0.094	0.105	0.106	0.097	0.105	0.107	0.113	0.111	0.11	0.113	0.115	0.116	0.114	0.104	0.118	0.118	0.107	0.118	0.118	0.119	0.12	0.114	0.114	0.115	0.111	0.113	0.115	0.116	0.117	0.115	0.116	0.117	0.116
	PQ_8	192	VNG2268	B	2	0.083mM PQ	0.137	0.123	0.124	0.125	0.126	0.12	0.143	0.136	0.138	0.14	0.133	0.146	0.15	0.144	0.158	0.159	0.167	0.17	0.173	0.182	0.186	0.202	0.192	0.186	0.201	0.207	0.199	0.214	0.215	0.223	0.226	0.237	0.228	0.245	0.236	0.244	0.253	0.27	0.26	0.268	0.275	0.278	0.284
	PQ_8	193	VNG2268	B	3	0.083mM PQ	0.129	0.117	0.121	0.121	0.122	0.117	0.14	0.131	0.132	0.134	0.129	0.14	0.144	0.139	0.15	0.154	0.159	0.163	0.167	0.173	0.177	0.196	0.185	0.181	0.194	0.198	0.193	0.205	0.208	0.214	0.218	0.23	0.22	0.24	0.231	0.236	0.243	0.26	0.252	0.258	0.266	0.27	0.282
	PQ_8	194	VNG2268	C	1	0.083mM PQ	0.13	0.119	0.125	0.125	0.127	0.125	0.147	0.138	0.139	0.142	0.139	0.149	0.153	0.148	0.159	0.163	0.167	0.17	0.174	0.179	0.183	0.198	0.19	0.187	0.195	0.2	0.196	0.208	0.211	0.216	0.221	0.234	0.225	0.246	0.235	0.243	0.252	0.269	0.263	0.267	0.276	0.29	0.304
	PQ_8	195	VNG2268	C	2	0.083mM PQ	0.129	0.118	0.123	0.122	0.124	0.122	0.141	0.133	0.136	0.137	0.135	0.143	0.148	0.144	0.155	0.158	0.163	0.167	0.171	0.177	0.183	0.197	0.192	0.19	0.199	0.204	0.202	0.212	0.217	0.222	0.228	0.241	0.232	0.253	0.244	0.251	0.261	0.283	0.275	0.28	0.292	0.306	0.314
	PQ_8	196	VNG2268	C	3	0.083mM PQ	0.12	0.113	0.116	0.116	0.118	0.117	0.129	0.125	0.128	0.13	0.129	0.136	0.14	0.139	0.148	0.152	0.156	0.161	0.166	0.171	0.176	0.188	0.183	0.182	0.191	0.194	0.193	0.204	0.207	0.213	0.218	0.228	0.225	0.239	0.233	0.241	0.248	0.264	0.259	0.263	0.27	0.28	0.295
	PQ_8	197	VNG2268	D	1	0.083mM PQ	0.129	0.113	0.114	0.114	0.114	0.113	0.125	0.121	0.123	0.124	0.123	0.129	0.133	0.132	0.139	0.142	0.146	0.15	0.154	0.159	0.164	0.177	0.172	0.171	0.177	0.184	0.182	0.19	0.195	0.198	0.204	0.212	0.209	0.223	0.22	0.225	0.234	0.241	0.234	0.246	0.248	0.249	0.261
	PQ_8	198	VNG2268	D	2	0.083mM PQ	0.12	0.105	0.106	0.106	0.107	0.106	0.114	0.113	0.113	0.116	0.115	0.121	0.123	0.124	0.129	0.131	0.137	0.14	0.144	0.149	0.153	0.162	0.161	0.162	0.169	0.172	0.172	0.18	0.185	0.189	0.193	0.201	0.202	0.212	0.209	0.218	0.22	0.233	0.228	0.236	0.243	0.247	0.251
	PQ_8	199	VNG2268	D	3	0.083mM PQ	0.119	0.1	0.1	0.102	0.102	0.103	0.108	0.107	0.109	0.111	0.111	0.115	0.118	0.119	0.124	0.127	0.132	0.136	0.138	0.144	0.148	0.154	0.154	0.155	0.162	0.167	0.169	0.175	0.179	0.185	0.189	0.197	0.198	0.206	0.206	0.212	0.217	0.225	0.227	0.229	0.236	0.239	0.243
	PQ_8	200	blank				0.106	0.082	0.081	0.081	0.081	0.081	0.084	0.082	0.082	0.082	0.082	0.082	0.083	0.082	0.083	0.083	0.084	0.083	0.083	0.084	0.084	0.086	0.084	0.083	0.084	0.085	0.085	0.085	0.085	0.086	0.086	0.089	0.086	0.09	0.086	0.086	0.086	0.09	0.087	0.087	0.087	0.087	0.088
	PQ_8	201	blank				0.105	0.088	0.085	0.085	0.085	0.083	0.09	0.086	0.087	0.087	0.085	0.088	0.088	0.086	0.089	0.09	0.093	0.092	0.094	0.094	0.096	0.105	0.097	0.093	0.097	0.099	0.095	0.099	0.101	0.102	0.101	0.104	0.097	0.105	0.098	0.098	0.098	0.107	0.099	0.099	0.1	0.099	0.1
	PQ_8	202	VNG1179	A	1	0.083mM PQ	0.104	0.096	0.096	0.097	0.099	0.098	0.104	0.102	0.104	0.106	0.106	0.11	0.111	0.111	0.116	0.119	0.122	0.126	0.129	0.133	0.134	0.145	0.143	0.142	0.148	0.155	0.152	0.161	0.165	0.168	0.174	0.178	0.179	0.187	0.189	0.195	0.201	0.212	0.214	0.218	0.226	0.232	0.24
	PQ_8	203	VNG1179	A	2	0.083mM PQ	0.099	0.094	0.095	0.096	0.097	0.098	0.101	0.101	0.104	0.106	0.105	0.109	0.11	0.111	0.116	0.119	0.122	0.126	0.127	0.132	0.134	0.143	0.141	0.141	0.149	0.154	0.154	0.159	0.165	0.169	0.173	0.175	0.179	0.186	0.187	0.193	0.199	0.207	0.21	0.215	0.222	0.228	0.234
	PQ_8	204	VNG1179	A	3	0.083mM PQ	0.095	0.091	0.092	0.093	0.094	0.095	0.097	0.097	0.099	0.101	0.101	0.104	0.106	0.107	0.11	0.113	0.116	0.121	0.122	0.126	0.128	0.137	0.135	0.136	0.143	0.145	0.147	0.152	0.154	0.156	0.161	0.166	0.168	0.177	0.178	0.183	0.189	0.196	0.199	0.205	0.212	0.217	0.223
	PQ_8	205	VNG1179	B	1	0.083mM PQ	0.096	0.093	0.094	0.095	0.097	0.098	0.1	0.101	0.103	0.105	0.106	0.109	0.111	0.113	0.117	0.12	0.123	0.129	0.129	0.134	0.135	0.146	0.144	0.145	0.154	0.156	0.157	0.161	0.166	0.168	0.174	0.177	0.182	0.189	0.193	0.197	0.203	0.211	0.213	0.219	0.226	0.232	0.24
	PQ_8	206	VNG1179	B	2	0.083mM PQ	0.099	0.094	0.095	0.096	0.097	0.099	0.102	0.102	0.104	0.106	0.107	0.11	0.112	0.115	0.119	0.122	0.126	0.129	0.13	0.135	0.138	0.148	0.145	0.146	0.154	0.158	0.159	0.164	0.169	0.172	0.177	0.182	0.186	0.192	0.195	0.2	0.205	0.215	0.216	0.223	0.23	0.236	0.244
	PQ_8	207	VNG1179	B	3	0.083mM PQ	0.097	0.093	0.094	0.095	0.097	0.097	0.1	0.1	0.102	0.105	0.106	0.108	0.111	0.113	0.116	0.12	0.124	0.127	0.129	0.133	0.135	0.144	0.143	0.146	0.153	0.155	0.157	0.162	0.166	0.169	0.174	0.179	0.182	0.191	0.191	0.196	0.201	0.21	0.21	0.217	0.222	0.228	0.234
	PQ_8	208	VNG1179	C	1	0.083mM PQ	0.104	0.093	0.094	0.095	0.096	0.096	0.099	0.099	0.1	0.102	0.104	0.106	0.108	0.109	0.112	0.115	0.118	0.121	0.125	0.127	0.13	0.137	0.137	0.138	0.141	0.146	0.149	0.155	0.158	0.161	0.166	0.172	0.174	0.182	0.183	0.188	0.192	0.199	0.198	0.205	0.211	0.215	0.222
	PQ_8	209	VNG1179	C	2	0.083mM PQ	0.124	0.097	0.098	0.099	0.1	0.101	0.105	0.104	0.105	0.107	0.109	0.111	0.113	0.116	0.119	0.12	0.125	0.127	0.131	0.134	0.138	0.146	0.144	0.147	0.151	0.156	0.159	0.164	0.169	0.172	0.176	0.186	0.184	0.195	0.193	0.198	0.203	0.214	0.212	0.217	0.223	0.227	0.233
	PQ_8	210	blank			0.083mM PQ	0.104	0.079	0.078	0.079	0.079	0.079	0.08	0.079	0.079	0.08	0.08	0.08	0.08	0.08	0.08	0.081	0.081	0.081	0.081	0.081	0.081	0.083	0.082	0.082	0.082	0.082	0.082	0.082	0.083	0.083	0.083	0.086	0.083	0.086	0.083	0.083	0.084	0.086	0.084	0.083	0.084	0.084	0.084
	PQ_8	211	VNG1179	C	3	0.083mM PQ	0.113	0.102	0.103	0.105	0.107	0.105	0.11	0.111	0.113	0.114	0.113	0.119	0.121	0.119	0.126	0.13	0.134	0.137	0.14	0.145	0.149	0.156	0.157	0.156	0.164	0.168	0.166	0.176	0.18	0.184	0.189	0.189	0.193	0.2	0.202	0.208	0.213	0.22	0.224	0.23	0.235	0.241	0.246
	PQ_8	212	VNG1179	D	1	0.083mM PQ	0.111	0.102	0.104	0.106	0.109	0.108	0.116	0.115	0.117	0.12	0.119	0.125	0.128	0.128	0.136	0.139	0.145	0.149	0.152	0.161	0.163	0.175	0.171	0.177	0.189	0.19	0.19	0.201	0.198	0.205	0.212	0.213	0.214	0.222	0.222	0.228	0.231	0.242	0.242	0.249	0.254	0.263	0.264
	PQ_8	213	VNG1179	D	2	0.083mM PQ	0.1	0.098	0.1	0.102	0.104	0.105	0.11	0.11	0.112	0.115	0.116	0.12	0.123	0.125	0.131	0.135	0.141	0.144	0.148	0.155	0.158	0.166	0.168	0.17	0.184	0.185	0.184	0.191	0.189	0.197	0.202	0.207	0.209	0.217	0.219	0.225	0.229	0.237	0.238	0.247	0.253	0.258	0.26
	PQ_8	214	VNG1179	D	3	0.083mM PQ	0.101	0.099	0.101	0.103	0.105	0.106	0.109	0.11	0.112	0.115	0.116	0.12	0.123	0.126	0.131	0.135	0.141	0.145	0.147	0.154	0.159	0.164	0.167	0.171	0.184	0.183	0.184	0.188	0.19	0.197	0.204	0.207	0.21	0.219	0.222	0.228	0.232	0.239	0.24	0.247	0.255	0.259	0.263
	PQ_8	215	ura3	A	1	0.083mM PQ	0.096	0.091	0.092	0.093	0.095	0.094	0.098	0.098	0.099	0.101	0.101	0.104	0.106	0.107	0.111	0.114	0.117	0.12	0.122	0.127	0.131	0.138	0.141	0.144	0.156	0.158	0.16	0.168	0.165	0.174	0.176	0.18	0.181	0.188	0.189	0.193	0.197	0.204	0.206	0.211	0.22	0.224	0.23
	PQ_8	216	ura3	A	2	0.083mM PQ	0.095	0.091	0.092	0.093	0.094	0.094	0.097	0.097	0.098	0.101	0.101	0.104	0.106	0.107	0.111	0.114	0.118	0.121	0.124	0.129	0.133	0.139	0.143	0.146	0.159	0.158	0.162	0.167	0.168	0.176	0.18	0.183	0.187	0.192	0.192	0.196	0.2	0.206	0.208	0.213	0.221	0.226	0.233
	PQ_8	217	ura3	A	3	0.083mM PQ	0.1	0.094	0.095	0.096	0.097	0.097	0.1	0.1	0.101	0.103	0.104	0.106	0.108	0.109	0.114	0.117	0.12	0.124	0.126	0.13	0.136	0.143	0.151	0.157	0.168	0.166	0.168	0.17	0.168	0.178	0.182	0.185	0.192	0.196	0.196	0.2	0.204	0.209	0.213	0.219	0.226	0.23	0.24
	PQ_8	218	ura3	B	1	0.083mM PQ	0.109	0.095	0.095	0.096	0.098	0.098	0.1	0.1	0.102	0.104	0.105	0.108	0.11	0.112	0.116	0.12	0.125	0.13	0.131	0.14	0.146	0.146	0.152	0.16	0.171	0.173	0.175	0.177	0.176	0.181	0.187	0.19	0.195	0.202	0.203	0.209	0.213	0.22	0.224	0.233	0.242	0.253	0.261
	PQ_8	219	ura3	B	2	0.083mM PQ	0.109	0.096	0.096	0.097	0.098	0.099	0.101	0.102	0.104	0.105	0.106	0.109	0.111	0.113	0.117	0.12	0.125	0.128	0.132	0.134	0.14	0.143	0.145	0.151	0.159	0.164	0.166	0.168	0.172	0.176	0.181	0.184	0.19	0.195	0.198	0.202	0.207	0.213	0.214	0.223	0.229	0.236	0.241
	PQ_8	220	ura3	B	3	0.083mM PQ	0.097	0.094	0.095	0.095	0.097	0.097	0.099	0.1	0.101	0.104	0.105	0.107	0.109	0.111	0.115	0.117	0.123	0.126	0.127	0.132	0.133	0.142	0.142	0.144	0.155	0.155	0.155	0.161	0.166	0.17	0.176	0.18	0.184	0.19	0.192	0.197	0.201	0.21	0.211	0.217	0.224	0.229	0.238
	PQ_8	221	ura3	C	1	0.083mM PQ	0.127	0.105	0.102	0.104	0.105	0.102	0.111	0.108	0.109	0.111	0.11	0.114	0.117	0.117	0.123	0.125	0.131	0.132	0.137	0.141	0.145	0.157	0.154	0.153	0.16	0.165	0.162	0.172	0.178	0.18	0.183	0.189	0.187	0.199	0.196	0.201	0.205	0.218	0.212	0.219	0.225	0.228	0.235
	PQ_8	222	ura3	C	2	0.083mM PQ	0.11	0.097	0.098	0.099	0.101	0.1	0.105	0.104	0.106	0.108	0.108	0.112	0.114	0.115	0.12	0.124	0.129	0.132	0.135	0.14	0.145	0.154	0.157	0.162	0.172	0.168	0.168	0.176	0.175	0.182	0.191	0.193	0.195	0.203	0.202	0.207	0.212	0.221	0.221	0.227	0.234	0.242	0.246
	PQ_8	223	ura3	C	3	0.083mM PQ	0.103	0.095	0.096	0.097	0.098	0.099	0.102	0.103	0.104	0.107	0.107	0.11	0.113	0.114	0.119	0.123	0.127	0.131	0.133	0.141	0.145	0.152	0.155	0.159	0.174	0.171	0.173	0.176	0.176	0.185	0.19	0.193	0.197	0.204	0.207	0.211	0.215	0.224	0.226	0.231	0.242	0.251	0.26
	PQ_8	224	ura3	D	1	0.083mM PQ	0.097	0.091	0.092	0.094	0.094	0.095	0.097	0.098	0.1	0.102	0.103	0.105	0.107	0.109	0.113	0.115	0.12	0.123	0.125	0.132	0.138	0.144	0.149	0.152	0.166	0.162	0.167	0.17	0.169	0.182	0.184	0.188	0.191	0.197	0.199	0.203	0.208	0.216	0.218	0.222	0.231	0.239	0.249
	PQ_8	225	ura3	D	2	0.083mM PQ	0.101	0.093	0.094	0.095	0.096	0.097	0.099	0.1	0.102	0.104	0.105	0.107	0.11	0.111	0.115	0.119	0.123	0.127	0.13	0.135	0.143	0.148	0.152	0.156	0.169	0.172	0.171	0.172	0.174	0.183	0.187	0.191	0.194	0.201	0.204	0.209	0.215	0.219	0.224	0.23	0.241	0.248	0.259
	PQ_8	226	ura3	D	3	0.083mM PQ	0.101	0.093	0.094	0.097	0.098	0.099	0.103	0.102	0.104	0.105	0.107	0.109	0.111	0.113	0.117	0.12	0.124	0.128	0.13	0.135	0.139	0.145	0.146	0.151	0.162	0.164	0.165	0.168	0.172	0.178	0.183	0.189	0.191	0.201	0.203	0.208	0.212	0.221	0.22	0.229	0.24	0.247	0.251
	PQ_8	227	trmB	A	1	0.333mM PQ	0.098	0.092	0.093	0.094	0.095	0.096	0.098	0.098	0.099	0.101	0.101	0.103	0.104	0.105	0.108	0.11	0.113	0.114	0.116	0.12	0.122	0.125	0.127	0.129	0.134	0.138	0.139	0.14	0.14	0.145	0.152	0.155	0.158	0.162	0.164	0.169	0.173	0.176	0.178	0.175	0.18	0.184	0.188
	PQ_8	228	trmB	A	2	0.333mM PQ	0.103	0.092	0.093	0.095	0.096	0.096	0.099	0.099	0.1	0.101	0.102	0.104	0.105	0.106	0.108	0.111	0.113	0.115	0.117	0.121	0.123	0.125	0.127	0.131	0.136	0.139	0.141	0.144	0.143	0.149	0.155	0.157	0.165	0.17	0.17	0.173	0.176	0.182	0.185	0.182	0.187	0.192	0.195
	PQ_8	229	trmB	A	3	0.333mM PQ	0.105	0.091	0.092	0.094	0.095	0.096	0.098	0.097	0.099	0.1	0.101	0.102	0.104	0.105	0.107	0.109	0.112	0.113	0.115	0.118	0.119	0.122	0.123	0.124	0.128	0.131	0.133	0.135	0.135	0.139	0.144	0.148	0.149	0.154	0.154	0.159	0.163	0.167	0.167	0.166	0.172	0.173	0.176
	PQ_8	230	trmB	B	1	0.333mM PQ	0.101	0.093	0.094	0.095	0.096	0.096	0.099	0.099	0.101	0.102	0.102	0.105	0.106	0.107	0.11	0.112	0.115	0.116	0.118	0.121	0.123	0.126	0.126	0.127	0.13	0.133	0.134	0.137	0.139	0.141	0.144	0.146	0.147	0.151	0.152	0.155	0.156	0.158	0.155	0.156	0.159	0.159	0.158
	PQ_8	231	trmB	B	2	0.333mM PQ	0.114	0.099	0.1	0.101	0.102	0.099	0.105	0.105	0.107	0.108	0.105	0.111	0.112	0.111	0.117	0.119	0.122	0.125	0.126	0.129	0.131	0.136	0.135	0.133	0.139	0.141	0.138	0.144	0.146	0.147	0.149	0.147	0.147	0.149	0.149	0.151	0.151	0.154	0.153	0.155	0.156	0.157	0.159
	PQ_8	232	trmB	B	3	0.333mM PQ	0.111	0.095	0.096	0.098	0.099	0.098	0.105	0.104	0.106	0.107	0.105	0.11	0.112	0.111	0.117	0.12	0.122	0.125	0.126	0.129	0.13	0.137	0.133	0.132	0.14	0.143	0.142	0.146	0.146	0.15	0.155	0.156	0.156	0.161	0.16	0.165	0.166	0.173	0.169	0.165	0.168	0.171	0.177
	PQ_8	233	trmB	C	1	0.333mM PQ	0.098	0.092	0.093	0.095	0.096	0.096	0.101	0.1	0.102	0.103	0.103	0.106	0.108	0.108	0.112	0.114	0.118	0.121	0.12	0.126	0.128	0.131	0.13	0.132	0.14	0.141	0.14	0.147	0.144	0.149	0.158	0.159	0.161	0.166	0.166	0.17	0.174	0.177	0.179	0.172	0.176	0.181	0.187
	PQ_8	234	trmB	C	2	0.333mM PQ	0.097	0.091	0.093	0.095	0.096	0.097	0.1	0.099	0.101	0.102	0.103	0.105	0.106	0.107	0.111	0.113	0.116	0.118	0.119	0.123	0.125	0.128	0.129	0.132	0.139	0.141	0.14	0.145	0.142	0.147	0.157	0.156	0.163	0.166	0.166	0.173	0.177	0.179	0.178	0.175	0.181	0.185	0.187
	PQ_8	235	trmB	C	3	0.333mM PQ	0.099	0.092	0.094	0.096	0.097	0.097	0.1	0.1	0.102	0.104	0.103	0.106	0.107	0.108	0.112	0.114	0.117	0.119	0.121	0.126	0.126	0.13	0.133	0.134	0.14	0.141	0.141	0.149	0.145	0.152	0.157	0.159	0.162	0.166	0.166	0.173	0.178	0.177	0.181	0.177	0.175	0.181	0.185
	PQ_8	236	trmB	D	1	0.333mM PQ	0.107	0.091	0.091	0.092	0.093	0.093	0.096	0.096	0.097	0.099	0.098	0.101	0.102	0.102	0.105	0.108	0.11	0.113	0.114	0.117	0.12	0.124	0.125	0.126	0.133	0.133	0.133	0.135	0.135	0.142	0.149	0.15	0.153	0.161	0.158	0.165	0.169	0.17	0.171	0.169	0.173	0.178	0.185
	PQ_8	237	trmB	D	2	0.333mM PQ	0.096	0.089	0.09	0.092	0.093	0.093	0.095	0.095	0.097	0.098	0.098	0.101	0.102	0.103	0.106	0.108	0.11	0.113	0.114	0.119	0.121	0.124	0.125	0.128	0.135	0.138	0.14	0.138	0.138	0.145	0.153	0.154	0.158	0.167	0.169	0.175	0.177	0.18	0.18	0.179	0.186	0.195	0.197
	PQ_8	238	trmB	D	3	0.333mM PQ	0.102	0.091	0.092	0.093	0.094	0.094	0.096	0.096	0.098	0.099	0.1	0.102	0.103	0.104	0.107	0.11	0.112	0.114	0.116	0.12	0.124	0.126	0.129	0.132	0.138	0.139	0.141	0.144	0.145	0.151	0.154	0.158	0.157	0.167	0.168	0.173	0.177	0.179	0.182	0.183	0.187	0.191	0.194
	PQ_8	239	VNG2614	A	1	0.333mM PQ	0.11	0.1	0.1	0.1	0.102	0.103	0.105	0.106	0.108	0.11	0.111	0.113	0.114	0.116	0.119	0.121	0.125	0.127	0.131	0.135	0.137	0.14	0.145	0.146	0.152	0.159	0.154	0.156	0.152	0.161	0.163	0.167	0.167	0.167	0.168	0.173	0.175	0.175	0.173	0.177	0.179	0.179	0.179
	PQ_8	240	VNG2614	A	2	0.333mM PQ	0.124	0.101	0.101	0.101	0.102	0.103	0.105	0.106	0.107	0.108	0.11	0.111	0.114	0.115	0.118	0.119	0.124	0.124	0.129	0.13	0.133	0.138	0.137	0.138	0.139	0.141	0.142	0.144	0.147	0.149	0.15	0.154	0.152	0.158	0.156	0.158	0.16	0.166	0.164	0.166	0.168	0.17	0.172
	PQ_8	241	VNG2614	A	3	0.333mM PQ	0.142	0.115	0.112	0.113	0.114	0.11	0.121	0.116	0.117	0.119	0.117	0.122	0.126	0.124	0.131	0.133	0.139	0.139	0.145	0.148	0.151	0.165	0.157	0.153	0.161	0.163	0.158	0.167	0.17	0.171	0.171	0.176	0.167	0.18	0.171	0.173	0.174	0.187	0.179	0.178	0.181	0.182	0.184
	PQ_8	242	VNG2614	B	1	0.333mM PQ	0.119	0.1	0.101	0.103	0.105	0.103	0.111	0.108	0.109	0.112	0.11	0.115	0.117	0.116	0.122	0.125	0.129	0.131	0.134	0.138	0.142	0.15	0.147	0.149	0.156	0.157	0.154	0.16	0.157	0.161	0.165	0.167	0.167	0.173	0.17	0.172	0.174	0.179	0.179	0.177	0.181	0.183	0.186
	PQ_8	243	VNG2614	B	2	0.333mM PQ	0.108	0.097	0.097	0.099	0.1	0.1	0.105	0.105	0.107	0.108	0.108	0.112	0.114	0.114	0.12	0.122	0.126	0.128	0.131	0.136	0.14	0.146	0.145	0.149	0.153	0.15	0.151	0.159	0.153	0.158	0.166	0.166	0.166	0.172	0.172	0.176	0.174	0.18	0.178	0.177	0.179	0.181	0.185
	PQ_8	244	VNG2614	B	3	0.333mM PQ	0.104	0.096	0.096	0.098	0.099	0.1	0.103	0.103	0.105	0.107	0.107	0.111	0.112	0.113	0.118	0.121	0.125	0.129	0.129	0.132	0.138	0.143	0.142	0.146	0.154	0.153	0.149	0.156	0.151	0.156	0.163	0.162	0.163	0.168	0.167	0.173	0.173	0.175	0.176	0.174	0.177	0.18	0.182
	PQ_8	245	VNG2614	C	1	0.333mM PQ	0.102	0.094	0.095	0.096	0.098	0.098	0.101	0.102	0.104	0.106	0.107	0.11	0.112	0.113	0.118	0.121	0.125	0.128	0.13	0.135	0.138	0.141	0.144	0.148	0.154	0.152	0.153	0.154	0.152	0.16	0.166	0.167	0.164	0.171	0.171	0.175	0.177	0.177	0.179	0.179	0.182	0.185	0.187
	PQ_8	246	VNG2614	C	2	0.333mM PQ	0.111	0.096	0.096	0.098	0.099	0.099	0.103	0.103	0.105	0.107	0.107	0.111	0.113	0.114	0.118	0.122	0.125	0.13	0.132	0.138	0.141	0.146	0.146	0.151	0.159	0.157	0.157	0.163	0.155	0.161	0.167	0.171	0.166	0.177	0.172	0.177	0.175	0.182	0.181	0.182	0.186	0.187	0.192
	PQ_8	247	VNG2614	C	3	0.333mM PQ	0.103	0.094	0.095	0.096	0.098	0.098	0.101	0.102	0.103	0.106	0.106	0.109	0.111	0.113	0.117	0.121	0.124	0.128	0.131	0.135	0.139	0.142	0.146	0.149	0.157	0.157	0.156	0.157	0.154	0.16	0.165	0.164	0.164	0.172	0.169	0.174	0.175	0.178	0.18	0.18	0.184	0.186	0.188
	PQ_8	248	VNG2614	D	1	0.333mM PQ	0.101	0.092	0.094	0.095	0.098	0.098	0.101	0.102	0.103	0.106	0.107	0.11	0.112	0.114	0.118	0.122	0.125	0.13	0.133	0.141	0.141	0.143	0.147	0.154	0.155	0.156	0.157	0.162	0.158	0.161	0.166	0.17	0.166	0.175	0.171	0.175	0.176	0.179	0.181	0.181	0.185	0.187	0.188
	PQ_8	249	VNG2614	D	2	0.333mM PQ	0.101	0.094	0.095	0.097	0.1	0.1	0.103	0.104	0.106	0.109	0.11	0.112	0.115	0.117	0.122	0.126	0.129	0.133	0.135	0.145	0.142	0.145	0.153	0.155	0.159	0.162	0.16	0.163	0.161	0.164	0.167	0.17	0.17	0.176	0.171	0.176	0.177	0.18	0.183	0.184	0.188	0.188	0.194
	PQ_8	250	VNG2614	D	3	0.333mM PQ	0.112	0.095	0.096	0.098	0.099	0.099	0.104	0.103	0.105	0.107	0.108	0.111	0.113	0.115	0.119	0.121	0.125	0.126	0.13	0.134	0.136	0.141	0.14	0.14	0.143	0.147	0.147	0.148	0.151	0.153	0.154	0.159	0.158	0.163	0.161	0.164	0.166	0.172	0.168	0.172	0.173	0.176	0.178
	PQ_8	251	VNG2268	A	1	0.333mM PQ	0.134	0.111	0.111	0.111	0.113	0.109	0.116	0.115	0.117	0.119	0.116	0.122	0.124	0.122	0.129	0.133	0.136	0.139	0.143	0.147	0.15	0.156	0.155	0.151	0.16	0.162	0.156	0.165	0.169	0.17	0.172	0.168	0.169	0.171	0.172	0.177	0.178	0.183	0.183	0.186	0.19	0.192	0.195
	PQ_8	252	VNG2268	A	2	0.333mM PQ	0.126	0.104	0.105	0.106	0.109	0.107	0.116	0.112	0.114	0.117	0.114	0.12	0.122	0.119	0.127	0.129	0.133	0.136	0.137	0.143	0.146	0.157	0.152	0.153	0.163	0.162	0.159	0.167	0.163	0.17	0.174	0.179	0.177	0.185	0.181	0.185	0.183	0.193	0.192	0.185	0.19	0.194	0.197
	PQ_8	253	VNG2268	A	3	0.333mM PQ	0.114	0.099	0.1	0.102	0.103	0.102	0.109	0.107	0.109	0.11	0.11	0.114	0.116	0.115	0.121	0.123	0.126	0.129	0.131	0.134	0.138	0.146	0.144	0.145	0.153	0.15	0.151	0.156	0.152	0.158	0.166	0.17	0.169	0.173	0.171	0.178	0.177	0.182	0.181	0.177	0.18	0.182	0.187
	PQ_8	254	VNG2268	B	1	0.333mM PQ	0.108	0.096	0.096	0.097	0.099	0.098	0.104	0.103	0.104	0.106	0.105	0.109	0.111	0.111	0.117	0.119	0.123	0.125	0.128	0.132	0.136	0.142	0.143	0.146	0.151	0.15	0.149	0.156	0.153	0.159	0.165	0.167	0.165	0.172	0.17	0.176	0.177	0.179	0.18	0.177	0.181	0.183	0.187
	PQ_8	255	VNG2268	B	2	0.333mM PQ	0.112	0.098	0.098	0.1	0.101	0.1	0.107	0.105	0.106	0.108	0.107	0.111	0.113	0.113	0.118	0.121	0.124	0.128	0.129	0.134	0.138	0.144	0.148	0.144	0.152	0.149	0.147	0.153	0.151	0.156	0.163	0.165	0.164	0.171	0.168	0.173	0.176	0.182	0.18	0.178	0.181	0.184	0.19
	PQ_8	256	VNG2268	B	3	0.333mM PQ	0.11	0.097	0.097	0.098	0.1	0.099	0.104	0.104	0.105	0.107	0.106	0.11	0.112	0.113	0.117	0.12	0.123	0.126	0.127	0.133	0.137	0.142	0.142	0.142	0.149	0.15	0.149	0.155	0.152	0.158	0.162	0.162	0.163	0.171	0.169	0.175	0.174	0.18	0.182	0.179	0.185	0.186	0.189
	PQ_8	257	VNG2268	C	1	0.333mM PQ	0.11	0.097	0.097	0.098	0.1	0.1	0.104	0.104	0.105	0.108	0.107	0.111	0.113	0.114	0.119	0.122	0.126	0.13	0.131	0.14	0.142	0.147	0.15	0.154	0.161	0.163	0.164	0.168	0.167	0.172	0.179	0.179	0.173	0.183	0.183	0.188	0.186	0.191	0.191	0.193	0.199	0.199	0.205
	PQ_8	258	VNG2268	C	2	0.333mM PQ	0.112	0.099	0.099	0.1	0.102	0.102	0.106	0.106	0.108	0.111	0.111	0.114	0.117	0.118	0.123	0.127	0.13	0.135	0.137	0.145	0.146	0.149	0.154	0.16	0.162	0.164	0.164	0.17	0.168	0.172	0.179	0.175	0.177	0.184	0.183	0.188	0.191	0.194	0.195	0.199	0.204	0.208	0.211
	PQ_8	259	VNG2268	C	3	0.333mM PQ	0.113	0.101	0.101	0.102	0.104	0.104	0.108	0.108	0.11	0.113	0.113	0.116	0.119	0.12	0.124	0.127	0.131	0.135	0.136	0.145	0.144	0.149	0.153	0.152	0.158	0.165	0.164	0.164	0.161	0.166	0.171	0.173	0.174	0.18	0.18	0.183	0.186	0.192	0.191	0.196	0.201	0.204	0.208
	PQ_8	260	VNG2268	D	1	0.333mM PQ	0.136	0.101	0.1	0.101	0.102	0.101	0.106	0.105	0.106	0.108	0.109	0.111	0.114	0.115	0.119	0.121	0.124	0.126	0.131	0.133	0.137	0.143	0.141	0.142	0.145	0.147	0.147	0.15	0.154	0.156	0.157	0.162	0.16	0.167	0.165	0.168	0.171	0.179	0.177	0.18	0.183	0.186	0.189
	PQ_8	261	VNG2268	D	2	0.333mM PQ	0.145	0.114	0.11	0.11	0.111	0.108	0.12	0.116	0.117	0.119	0.116	0.123	0.126	0.124	0.131	0.134	0.139	0.142	0.147	0.15	0.154	0.167	0.16	0.155	0.163	0.166	0.161	0.169	0.172	0.174	0.175	0.181	0.172	0.187	0.18	0.18	0.183	0.197	0.186	0.188	0.192	0.195	0.198
	PQ_8	262	VNG2268	D	3	0.333mM PQ	0.142	0.109	0.109	0.11	0.111	0.109	0.121	0.115	0.117	0.12	0.116	0.123	0.125	0.124	0.131	0.134	0.139	0.142	0.144	0.149	0.152	0.163	0.157	0.153	0.161	0.163	0.159	0.167	0.169	0.171	0.175	0.179	0.174	0.186	0.179	0.183	0.187	0.198	0.193	0.195	0.2	0.202	0.206
	PQ_8	263	VNG1179	A	1	0.333mM PQ	0.12	0.1	0.102	0.104	0.105	0.103	0.111	0.11	0.111	0.113	0.11	0.115	0.117	0.116	0.122	0.126	0.132	0.134	0.134	0.141	0.144	0.152	0.156	0.16	0.168	0.161	0.166	0.177	0.168	0.176	0.181	0.183	0.185	0.189	0.185	0.193	0.194	0.194	0.198	0.188	0.192	0.196	0.197
	PQ_8	264	VNG1179	A	2	0.333mM PQ	0.115	0.098	0.098	0.1	0.102	0.101	0.107	0.105	0.107	0.108	0.107	0.112	0.114	0.113	0.118	0.121	0.125	0.128	0.129	0.135	0.139	0.146	0.149	0.152	0.159	0.154	0.156	0.168	0.16	0.163	0.175	0.176	0.173	0.181	0.176	0.189	0.181	0.187	0.186	0.181	0.191	0.187	0.189
	PQ_8	265	VNG1179	A	3	0.333mM PQ	0.117	0.099	0.1	0.101	0.103	0.102	0.109	0.107	0.109	0.111	0.11	0.114	0.116	0.116	0.121	0.125	0.13	0.132	0.133	0.139	0.142	0.149	0.152	0.157	0.166	0.157	0.159	0.172	0.16	0.17	0.175	0.177	0.177	0.186	0.184	0.189	0.186	0.189	0.193	0.186	0.192	0.192	0.195
	PQ_8	266	VNG1179	B	1	0.333mM PQ	0.126	0.104	0.105	0.106	0.108	0.107	0.115	0.112	0.114	0.116	0.115	0.12	0.122	0.122	0.129	0.132	0.141	0.146	0.146	0.152	0.155	0.166	0.16	0.171	0.179	0.175	0.172	0.183	0.174	0.182	0.186	0.187	0.185	0.195	0.19	0.196	0.196	0.202	0.204	0.203	0.208	0.208	0.211
	PQ_8	267	VNG1179	B	2	0.333mM PQ	0.112	0.099	0.1	0.101	0.102	0.102	0.107	0.107	0.108	0.111	0.11	0.114	0.117	0.117	0.122	0.126	0.131	0.134	0.138	0.146	0.147	0.154	0.152	0.161	0.17	0.164	0.166	0.167	0.167	0.174	0.174	0.177	0.174	0.188	0.181	0.189	0.189	0.191	0.194	0.192	0.198	0.201	0.203
	PQ_8	268	VNG1179	B	3	0.333mM PQ	0.117	0.1	0.101	0.102	0.104	0.104	0.109	0.108	0.11	0.112	0.112	0.116	0.119	0.119	0.124	0.129	0.134	0.138	0.138	0.151	0.149	0.158	0.156	0.167	0.173	0.17	0.167	0.175	0.169	0.175	0.178	0.181	0.177	0.191	0.184	0.192	0.19	0.195	0.2	0.197	0.2	0.205	0.21
	PQ_8	269	VNG1179	C	1	0.333mM PQ	0.115	0.097	0.099	0.102	0.104	0.104	0.11	0.109	0.11	0.113	0.112	0.115	0.117	0.118	0.122	0.126	0.131	0.134	0.137	0.139	0.144	0.151	0.152	0.157	0.165	0.167	0.166	0.172	0.165	0.17	0.176	0.176	0.176	0.185	0.18	0.185	0.185	0.192	0.189	0.19	0.194	0.195	0.198
	PQ_8	270	VNG1179	C	2	0.333mM PQ	0.124	0.099	0.1	0.102	0.103	0.103	0.109	0.107	0.109	0.111	0.112	0.115	0.117	0.119	0.123	0.125	0.129	0.131	0.135	0.14	0.144	0.152	0.153	0.154	0.158	0.167	0.164	0.166	0.168	0.169	0.172	0.177	0.176	0.18	0.176	0.18	0.184	0.191	0.188	0.191	0.194	0.197	0.199
	PQ_8	271	VNG1179	C	3	0.333mM PQ	0.141	0.113	0.114	0.114	0.117	0.112	0.119	0.119	0.122	0.125	0.121	0.128	0.13	0.129	0.137	0.141	0.145	0.149	0.153	0.157	0.161	0.167	0.168	0.165	0.174	0.176	0.171	0.179	0.184	0.185	0.188	0.184	0.185	0.189	0.19	0.194	0.197	0.203	0.203	0.204	0.208	0.211	0.214
	PQ_8	272	VNG1179	D	1	0.333mM PQ	0.138	0.114	0.116	0.118	0.12	0.118	0.132	0.127	0.128	0.131	0.128	0.136	0.138	0.138	0.145	0.149	0.159	0.163	0.161	0.172	0.173	0.189	0.178	0.178	0.192	0.188	0.185	0.194	0.189	0.195	0.201	0.205	0.202	0.216	0.205	0.211	0.213	0.23	0.22	0.22	0.226	0.228	0.231
	PQ_8	273	VNG1179	D	2	0.333mM PQ	0.128	0.108	0.11	0.112	0.114	0.112	0.122	0.12	0.121	0.123	0.123	0.128	0.13	0.13	0.136	0.141	0.148	0.152	0.15	0.157	0.158	0.171	0.164	0.167	0.179	0.171	0.171	0.179	0.175	0.179	0.184	0.188	0.189	0.199	0.191	0.196	0.198	0.208	0.207	0.204	0.212	0.214	0.217
	PQ_8	274	VNG1179	D	3	0.333mM PQ	0.141	0.114	0.115	0.117	0.118	0.117	0.127	0.123	0.125	0.127	0.127	0.131	0.134	0.135	0.141	0.144	0.15	0.153	0.155	0.163	0.163	0.176	0.166	0.169	0.179	0.176	0.173	0.18	0.178	0.182	0.187	0.192	0.192	0.204	0.195	0.199	0.201	0.212	0.207	0.209	0.215	0.218	0.222
	PQ_8	275	ura3	A	1	0.333mM PQ	0.123	0.104	0.104	0.105	0.106	0.105	0.112	0.11	0.111	0.112	0.111	0.114	0.116	0.117	0.121	0.123	0.128	0.129	0.131	0.136	0.138	0.151	0.147	0.148	0.162	0.16	0.154	0.161	0.158	0.163	0.166	0.169	0.169	0.179	0.173	0.176	0.18	0.187	0.185	0.181	0.186	0.189	0.191
	PQ_8	276	ura3	A	2	0.333mM PQ	0.124	0.105	0.104	0.105	0.106	0.104	0.11	0.109	0.11	0.111	0.11	0.114	0.116	0.116	0.12	0.123	0.127	0.129	0.131	0.136	0.139	0.149	0.145	0.149	0.159	0.158	0.154	0.164	0.157	0.162	0.167	0.167	0.168	0.177	0.172	0.178	0.179	0.186	0.183	0.182	0.186	0.19	0.195
	PQ_8	277	ura3	A	3	0.333mM PQ	0.132	0.103	0.102	0.102	0.103	0.101	0.108	0.106	0.107	0.108	0.107	0.111	0.113	0.113	0.117	0.12	0.123	0.126	0.128	0.134	0.137	0.143	0.144	0.146	0.156	0.156	0.153	0.16	0.158	0.162	0.165	0.165	0.167	0.176	0.172	0.179	0.178	0.185	0.186	0.182	0.187	0.187	0.191
	PQ_8	278	ura3	B	1	0.333mM PQ	0.142	0.105	0.104	0.104	0.105	0.103	0.109	0.108	0.11	0.112	0.111	0.115	0.117	0.118	0.122	0.127	0.134	0.139	0.139	0.145	0.146	0.155	0.156	0.162	0.171	0.171	0.163	0.179	0.169	0.177	0.178	0.18	0.176	0.188	0.184	0.19	0.191	0.195	0.199	0.201	0.203	0.205	0.211
	PQ_8	279	ura3	B	2	0.333mM PQ	0.128	0.102	0.101	0.101	0.103	0.102	0.107	0.107	0.108	0.11	0.11	0.112	0.114	0.116	0.119	0.123	0.127	0.129	0.132	0.136	0.139	0.145	0.148	0.151	0.159	0.16	0.156	0.164	0.159	0.166	0.166	0.169	0.167	0.177	0.173	0.178	0.178	0.188	0.188	0.187	0.193	0.192	0.195
	PQ_8	280	ura3	B	3	0.333mM PQ	0.133	0.102	0.101	0.102	0.103	0.102	0.107	0.105	0.107	0.108	0.11	0.111	0.114	0.116	0.118	0.121	0.124	0.126	0.129	0.133	0.136	0.142	0.14	0.141	0.143	0.148	0.148	0.149	0.153	0.155	0.157	0.162	0.161	0.167	0.165	0.167	0.17	0.178	0.176	0.179	0.181	0.185	0.187
	PQ_8	281	ura3	C	1	0.333mM PQ	0.144	0.117	0.114	0.115	0.116	0.112	0.127	0.118	0.121	0.123	0.12	0.125	0.129	0.127	0.135	0.138	0.143	0.145	0.151	0.155	0.157	0.175	0.165	0.162	0.17	0.173	0.168	0.176	0.179	0.181	0.182	0.191	0.18	0.197	0.187	0.188	0.19	0.205	0.195	0.196	0.2	0.202	0.205
	PQ_8	282	ura3	C	2	0.333mM PQ	0.156	0.117	0.115	0.115	0.118	0.114	0.128	0.12	0.123	0.126	0.122	0.128	0.131	0.13	0.137	0.14	0.145	0.146	0.151	0.157	0.159	0.174	0.163	0.161	0.17	0.174	0.169	0.176	0.178	0.181	0.186	0.192	0.186	0.196	0.188	0.192	0.196	0.21	0.202	0.202	0.207	0.211	0.214
	PQ_8	283	ura3	C	3	0.333mM PQ	0.168	0.125	0.122	0.123	0.124	0.119	0.136	0.128	0.13	0.131	0.127	0.133	0.137	0.135	0.143	0.145	0.151	0.153	0.156	0.163	0.165	0.179	0.169	0.167	0.177	0.179	0.173	0.181	0.181	0.187	0.189	0.194	0.191	0.204	0.196	0.198	0.203	0.215	0.207	0.206	0.213	0.216	0.219
	PQ_8	284	ura3	D	1	0.333mM PQ	0.136	0.114	0.112	0.114	0.114	0.112	0.124	0.118	0.119	0.121	0.119	0.123	0.126	0.125	0.131	0.134	0.138	0.139	0.143	0.148	0.152	0.166	0.157	0.155	0.163	0.164	0.161	0.167	0.167	0.171	0.174	0.18	0.175	0.188	0.179	0.182	0.186	0.197	0.19	0.191	0.196	0.2	0.203
	PQ_8	285	ura3	D	2	0.333mM PQ	0.156	0.123	0.121	0.121	0.123	0.119	0.137	0.127	0.129	0.131	0.128	0.134	0.137	0.135	0.142	0.145	0.148	0.15	0.154	0.158	0.159	0.179	0.166	0.163	0.17	0.172	0.169	0.175	0.178	0.181	0.183	0.192	0.185	0.2	0.189	0.192	0.193	0.211	0.201	0.203	0.207	0.211	0.215
	PQ_8	286	ura3	D	3	0.333mM PQ	0.159	0.124	0.121	0.123	0.123	0.12	0.14	0.126	0.129	0.131	0.128	0.133	0.137	0.136	0.143	0.146	0.15	0.152	0.155	0.16	0.163	0.184	0.168	0.166	0.172	0.173	0.171	0.177	0.18	0.182	0.184	0.197	0.185	0.204	0.19	0.192	0.196	0.216	0.203	0.206	0.211	0.213	0.215
	PQ_8	287	blank				0.148	0.102	0.098	0.098	0.098	0.094	0.106	0.096	0.097	0.098	0.094	0.096	0.097	0.095	0.097	0.098	0.1	0.099	0.099	0.1	0.1	0.11	0.1	0.097	0.1	0.101	0.097	0.101	0.102	0.102	0.102	0.106	0.098	0.106	0.098	0.098	0.098	0.107	0.099	0.098	0.099	0.099	0.099
	PQ_8	288	blank				0.153	0.095	0.092	0.092	0.091	0.089	0.097	0.09	0.09	0.09	0.088	0.09	0.09	0.088	0.09	0.091	0.091	0.091	0.091	0.091	0.091	0.099	0.092	0.09	0.091	0.092	0.091	0.092	0.092	0.093	0.093	0.096	0.091	0.097	0.091	0.091	0.09	0.096	0.09	0.09	0.091	0.09	0.091
	PQ_8	289	blank				0.138	0.089	0.086	0.086	0.086	0.083	0.091	0.085	0.086	0.086	0.083	0.085	0.086	0.084	0.086	0.086	0.087	0.086	0.086	0.087	0.087	0.093	0.087	0.084	0.087	0.087	0.085	0.087	0.088	0.088	0.088	0.091	0.085	0.091	0.087	0.085	0.086	0.092	0.086	0.085	0.086	0.086	0.086
	PQ_8	290	blank				0.131	0.087	0.084	0.084	0.085	0.083	0.089	0.084	0.085	0.085	0.083	0.085	0.085	0.084	0.085	0.086	0.087	0.087	0.086	0.087	0.087	0.093	0.088	0.085	0.088	0.088	0.086	0.088	0.089	0.089	0.089	0.092	0.087	0.092	0.087	0.087	0.087	0.093	0.088	0.088	0.088	0.088	0.088
	PQ_8	291	blank				0.168	0.122	0.118	0.117	0.119	0.11	0.121	0.119	0.121	0.118	0.112	0.121	0.122	0.116	0.124	0.125	0.13	0.13	0.132	0.133	0.137	0.142	0.137	0.13	0.138	0.14	0.131	0.138	0.141	0.141	0.145	0.139	0.14	0.14	0.138	0.139	0.138	0.143	0.139	0.139	0.142	0.142	0.144
	PQ_8	292	blank				0.204	0.134	0.127	0.127	0.128	0.12	0.145	0.131	0.132	0.131	0.126	0.134	0.134	0.129	0.138	0.137	0.142	0.144	0.145	0.144	0.146	0.171	0.148	0.138	0.146	0.148	0.14	0.149	0.152	0.155	0.155	0.167	0.147	0.168	0.147	0.15	0.149	0.174	0.153	0.153	0.155	0.153	0.155
	PQ_8	293	blank				0.179	0.128	0.125	0.124	0.125	0.119	0.143	0.127	0.128	0.128	0.124	0.13	0.131	0.127	0.134	0.133	0.138	0.138	0.139	0.14	0.144	0.168	0.144	0.136	0.144	0.146	0.139	0.148	0.149	0.151	0.151	0.166	0.143	0.165	0.145	0.145	0.146	0.17	0.148	0.147	0.15	0.15	0.149
	PQ_8	294	blank				0.127	0.113	0.115	0.116	0.118	0.113	0.135	0.121	0.122	0.123	0.119	0.126	0.127	0.124	0.131	0.131	0.136	0.137	0.138	0.138	0.142	0.161	0.142	0.136	0.142	0.143	0.138	0.145	0.148	0.148	0.148	0.163	0.142	0.162	0.144	0.145	0.144	0.165	0.145	0.147	0.149	0.15	0.15
	PQ_8	295	blank				0.152	0.124	0.125	0.125	0.126	0.12	0.143	0.13	0.132	0.13	0.126	0.132	0.134	0.13	0.137	0.136	0.141	0.141	0.143	0.143	0.147	0.167	0.15	0.141	0.148	0.151	0.145	0.153	0.155	0.158	0.157	0.169	0.15	0.17	0.153	0.154	0.153	0.173	0.153	0.153	0.156	0.156	0.157
	PQ_8	296	blank				0.165	0.134	0.132	0.132	0.133	0.129	0.146	0.135	0.137	0.137	0.134	0.138	0.139	0.137	0.141	0.143	0.147	0.148	0.149	0.149	0.152	0.168	0.153	0.146	0.152	0.152	0.147	0.154	0.157	0.157	0.156	0.166	0.151	0.165	0.152	0.152	0.153	0.169	0.154	0.155	0.157	0.155	0.156
	PQ_8	297	blank				0.164	0.122	0.118	0.117	0.116	0.111	0.127	0.117	0.117	0.116	0.113	0.118	0.119	0.116	0.121	0.12	0.123	0.124	0.125	0.126	0.129	0.143	0.131	0.126	0.131	0.132	0.127	0.133	0.134	0.135	0.134	0.144	0.131	0.144	0.132	0.133	0.133	0.146	0.133	0.133	0.135	0.135	0.135
	PQ_8	298	blank				0.154	0.106	0.101	0.101	0.1	0.097	0.107	0.101	0.101	0.101	0.098	0.103	0.103	0.1	0.104	0.104	0.106	0.106	0.107	0.107	0.108	0.117	0.109	0.104	0.108	0.109	0.105	0.11	0.112	0.111	0.113	0.118	0.109	0.119	0.11	0.11	0.11	0.121	0.112	0.112	0.114	0.115	0.115
	PQ_8	299	blank				0.133	0.092	0.09	0.09	0.09	0.088	0.094	0.091	0.091	0.091	0.089	0.091	0.091	0.09	0.092	0.092	0.094	0.093	0.093	0.093	0.094	0.099	0.094	0.091	0.094	0.095	0.093	0.096	0.096	0.097	0.098	0.099	0.095	0.1	0.096	0.096	0.095	0.102	0.097	0.097	0.098	0.097	0.097
	PQ_8	300	blank				0.123	0.087	0.084	0.085	0.085	0.083	0.088	0.085	0.085	0.085	0.085	0.086	0.087	0.086	0.088	0.088	0.09	0.089	0.09	0.09	0.091	0.096	0.092	0.091	0.092	0.093	0.092	0.094	0.095	0.095	0.096	0.101	0.095	0.102	0.096	0.096	0.097	0.104	0.098	0.098	0.099	0.099	0.099
	H2O2_2	101	blank				0.081	0.084	0.079	0.078	0.079	0.079	0.079	0.079	0.079	0.079	0.079	0.083	0.083	0.08	0.083	0.08	0.08	0.08	0.081	0.081	0.081	0.082	0.086	0.087	0.082	0.083	0.087	0.083	0.083	0.088	0.083	0.089	0.084	0.084	0.085	0.085	0.084	0.085	0.084	0.085	0.085	0.085	0.085
	H2O2_2	102	ura3_0	A	1		0.095	0.096	0.095	0.095	0.096	0.097	0.098	0.099	0.1	0.103	0.104	0.109	0.111	0.112	0.117	0.117	0.121	0.123	0.128	0.132	0.135	0.14	0.147	0.152	0.156	0.157	0.164	0.169	0.173	0.18	0.188	0.195	0.2	0.204	0.214	0.218	0.224	0.231	0.234	0.241	0.248	0.253	0.26
	H2O2_2	103	ura3_0	A	2		0.093	0.093	0.093	0.093	0.094	0.095	0.096	0.097	0.099	0.101	0.103	0.106	0.109	0.11	0.115	0.116	0.12	0.124	0.128	0.131	0.135	0.14	0.147	0.151	0.153	0.155	0.164	0.17	0.176	0.18	0.19	0.194	0.202	0.207	0.218	0.222	0.229	0.236	0.24	0.246	0.254	0.257	0.262
	H2O2_2	104	ura3_0	A	3		0.09	0.093	0.094	0.094	0.095	0.097	0.097	0.099	0.101	0.102	0.104	0.107	0.11	0.111	0.115	0.117	0.12	0.124	0.128	0.132	0.136	0.141	0.146	0.152	0.156	0.158	0.166	0.171	0.177	0.182	0.19	0.199	0.205	0.21	0.217	0.223	0.233	0.241	0.245	0.251	0.256	0.27	0.274
	H2O2_2	105	ura3_0	B	1		0.091	0.092	0.093	0.093	0.095	0.096	0.097	0.099	0.101	0.103	0.105	0.108	0.11	0.113	0.116	0.119	0.123	0.127	0.131	0.134	0.139	0.145	0.151	0.156	0.161	0.163	0.172	0.18	0.185	0.192	0.199	0.209	0.217	0.223	0.232	0.238	0.244	0.249	0.251	0.259	0.266	0.269	0.274
	H2O2_2	106	ura3_0	B	2		0.093	0.093	0.095	0.095	0.097	0.099	0.1	0.102	0.104	0.107	0.109	0.112	0.114	0.118	0.122	0.126	0.131	0.136	0.14	0.144	0.149	0.154	0.159	0.165	0.17	0.174	0.184	0.193	0.199	0.206	0.216	0.221	0.229	0.237	0.247	0.245	0.255	0.258	0.258	0.266	0.275	0.276	0.281
	H2O2_2	107	ura3_0	B	3		0.095	0.095	0.097	0.098	0.099	0.102	0.102	0.105	0.107	0.109	0.112	0.115	0.119	0.122	0.126	0.13	0.134	0.139	0.144	0.149	0.153	0.159	0.165	0.171	0.177	0.181	0.19	0.2	0.205	0.213	0.222	0.228	0.236	0.242	0.249	0.251	0.262	0.263	0.264	0.27	0.278	0.279	0.285
	H2O2_2	108	ura3_0	C	1		0.089	0.089	0.089	0.09	0.092	0.094	0.094	0.096	0.098	0.1	0.102	0.105	0.108	0.11	0.113	0.116	0.12	0.124	0.129	0.132	0.136	0.142	0.148	0.151	0.157	0.158	0.168	0.174	0.182	0.188	0.195	0.204	0.21	0.218	0.225	0.229	0.236	0.24	0.243	0.248	0.249	0.256	0.261
	H2O2_2	109	ura3_0	C	2		0.09	0.09	0.091	0.093	0.095	0.097	0.097	0.099	0.101	0.104	0.105	0.107	0.109	0.114	0.116	0.12	0.123	0.127	0.132	0.135	0.139	0.145	0.149	0.154	0.159	0.159	0.17	0.177	0.182	0.191	0.198	0.202	0.209	0.218	0.223	0.225	0.23	0.234	0.237	0.243	0.243	0.248	0.253
	H2O2_2	110	blank				0.076	0.075	0.075	0.075	0.075	0.075	0.075	0.075	0.075	0.076	0.075	0.076	0.076	0.076	0.076	0.076	0.075	0.076	0.077	0.076	0.076	0.076	0.076	0.077	0.076	0.076	0.076	0.077	0.076	0.077	0.076	0.077	0.076	0.076	0.077	0.077	0.076	0.077	0.077	0.077	0.077	0.077	0.077
	H2O2_2	111	ura3_0	C	3		0.101	0.102	0.097	0.099	0.1	0.102	0.103	0.103	0.106	0.109	0.111	0.117	0.12	0.121	0.127	0.128	0.131	0.135	0.14	0.145	0.15	0.155	0.165	0.169	0.17	0.177	0.189	0.188	0.2	0.21	0.217	0.228	0.228	0.239	0.245	0.248	0.257	0.262	0.266	0.271	0.277	0.281	0.286
	H2O2_2	112	ura3_0	D	1		0.099	0.097	0.097	0.097	0.099	0.1	0.101	0.102	0.104	0.106	0.108	0.112	0.115	0.116	0.121	0.122	0.125	0.13	0.135	0.139	0.143	0.148	0.158	0.162	0.164	0.172	0.18	0.186	0.192	0.202	0.206	0.215	0.221	0.231	0.239	0.244	0.258	0.264	0.27	0.272	0.275	0.289	0.294
	H2O2_2	113	ura3_0	D	2		0.096	0.094	0.095	0.095	0.096	0.098	0.099	0.101	0.103	0.105	0.107	0.111	0.114	0.116	0.121	0.121	0.126	0.131	0.135	0.139	0.144	0.15	0.157	0.161	0.166	0.173	0.182	0.186	0.194	0.202	0.208	0.219	0.228	0.233	0.243	0.25	0.26	0.267	0.275	0.278	0.285	0.291	0.299
	H2O2_2	114	ura3_0	D	3		0.096	0.093	0.095	0.095	0.097	0.099	0.1	0.101	0.104	0.106	0.108	0.111	0.115	0.117	0.122	0.124	0.128	0.134	0.137	0.141	0.147	0.152	0.159	0.165	0.169	0.176	0.185	0.191	0.199	0.208	0.214	0.224	0.231	0.242	0.251	0.255	0.262	0.274	0.28	0.285	0.288	0.298	0.306
	H2O2_2	115	ura3_5	A	1		0.101	0.098	0.1	0.1	0.1	0.101	0.1	0.1	0.1	0.1	0.1	0.101	0.101	0.1	0.101	0.1	0.099	0.1	0.1	0.099	0.099	0.099	0.099	0.099	0.098	0.098	0.099	0.098	0.098	0.099	0.097	0.098	0.097	0.097	0.097	0.097	0.096	0.097	0.097	0.097	0.096	0.096	0.096
[truncated: 2,223 more rows]
[truncated: 102 more columns]

## Sheet: Raw data (OD600)SLIM
							OD600
[truncated: 2,605 more rows]
[truncated: 102 more columns]
