# Supplementary material for: Systematic Discovery of Archaeal Transcription Factor Functions in Regulatory Networks through Quantitative Phenotyping Analysis
Source: mSystems. 2017 Sep 19;2(5):e00032-17. doi: 10.1128/mSystems.00032-17 (PMC5605881; doi:10.1128/mSystems.00032-17)
Supplement: TABLE S4 [file sys004172130st10.xlsx]

## Sheet: legend
Supplementary Table S4. Genes regulated by CspD1 under fluctuating oxygen conditions
Tab	Column	Meaning
GE_data	GENE	Unique identifiers for all 2400 genes in the H. salinarum genome. IDs from genome database at http://baliga.systemsbiology.net/home/halobacterium-species-nrc-1-genome/ (Ng et al., 2000).
GE_data	NRC1_avg_0min	Time point immediately prior to introduction of oxygen to anoxic cultures. Growth data for two biological replicate time courses were averaged in the wild type strain. Experimental details in GEO accession GSE7559 and GSE5929; Schmid et al., 2007.
GE_data	NRC1_avg_5min	Time point 5 minutes after introduction of oxygen to anoxic cultures. Growth data for two biological replicate time courses were averaged in the wild type strain. Experimental details in GEO accession GSE7559 and GSE5929; Schmid et al., 2007.
GE_data	NRC1_avg_10min	Time point 10 minutes after introduction of oxygen to anoxic cultures. Growth data for two biological replicate time courses were averaged in the wild type strain. Experimental details in GEO accession GSE7559 and GSE5929; Schmid et al., 2007.
GE_data	NRC1_avg_20min	Time point 20 minutes after introduction of oxygen to anoxic cultures. Growth data for two biological replicate time courses were averaged in the wild type strain. Experimental details in GEO accession GSE7559 and GSE5929; Schmid et al., 2007.
GE_data	NRC1_avg_45min	Time point 45 minutes after introduction of oxygen to anoxic cultures. Growth data for two biological replicate time courses were averaged in the wild type strain. Experimental details in GEO accession GSE7559 and GSE5929; Schmid et al., 2007.
GE_data	NRC1_avg_180min	Time point 180 minutes after introduction of oxygen to anoxic cultures. Growth data for two biological replicate time courses were averaged in the wild type strain. Experimental details in GEO accession GSE7559 and GSE5929; Schmid et al., 2007.
GE_data	cspD1_-0001_L_H_vs_NRC1d.sig	Time point immediately prior to introduction of oxygen to anoxic cultures. Growth data for two technical replicate time courses in the ∆cspD1 mutant strain. Experimental details in GEO accession GSE97933, GPL22925; Brooks et al., 2014.
GE_data	cspD1_0005_H_vs_NRC1d.sig	Time point 5 minutes after to introduction of oxygen to anoxic cultures. Growth data for two technical replicate time courses in the ∆cspD1 mutant strain. Experimental details in GEO accession GSE97933, GPL22925; Brooks et al., 2014.
GE_data	cspD1_0010_H_vs_NRC1d.sig	Time point 10 minutes after to introduction of oxygen to anoxic cultures. Growth data for two technical replicate time courses in the ∆cspD1 mutant strain. Experimental details in GEO accessions GSE97933, GPL22925; Brooks et al., 2014.
GE_data	cspD1_0020_H_vs_NRC1d.sig	Time point 20 minutes after to introduction of oxygen to anoxic cultures. Growth data for two technical replicate time courses in the ∆cspD1 mutant strain. Experimental details in GEO accessions GSE97933, GPL22925; Brooks et al., 2014.
GE_data	cspD1_0045_H_vs_NRC1d.sig	Time point 45 minutes after to introduction of oxygen to anoxic cultures. Growth data for two technical replicate time courses in the ∆cspD1 mutant strain. Experimental details in GEO accessions GSE97933, GPL22925; Brooks et al., 2014.
GE_data	cspD1_0180_H_vs_NRC1d.sig	Time point 180 minutes after to introduction of oxygen to anoxic cultures. Growth data for two technical replicate time courses in the ∆cspD1 mutant strain. Experimental details in GEO accessions GSE97933, GPL22925; Brooks et al., 2014.
89_aerobic_genes	gene	unique identifiers for 89 genes induced by oxygen and differentially expressed in ∆cspD1.
89_aerobic_genes	common.name	common 4-letter designiations for unique identifiers, where available.
89_aerobic_genes	annotation	detailed annotations for each gene, taken from http://baliga.systemsbiology.net/home/halobacterium-species-nrc-1-genome. (Ng et al., 2000).
43_anaerobic_genes	gene	unique identifiers for 43 genes repressed by oxygen and differentially expressed in ∆cspD1.
43_anaerobic_genes	common.name	common 4-letter designiations for unique identifiers, where available.
43_anaerobic_genes	annotation	detailed annotations for each gene, taken from http://baliga.systemsbiology.net/home/halobacterium-species-nrc-1-genome. (Ng et al., 2000).

## Sheet: GE_data
GENE	NRC1_avg_0min	NRC1_avg_5min	NRC1_avg_10min	NRC1_avg_20min	NRC1_avg_45min	NRC1_avg_180min	cspD1_-0001_L_H_vs_NRC1d.sig	cspD1_0005_H_vs_NRC1d.sig	cspD1_0010_H_vs_NRC1d.sig	cspD1_0020_H_vs_NRC1d.sig	cspD1_0045_H_vs_NRC1d.sig	cspD1_0180_H_vs_NRC1d.sig
VNG0001H	-0.2075	-0.1645	-0.1035	-0.149	-0.131	-0.109	-0.136	0.112	0.133	0.246	0.19	0.106
VNG0002G	-0.2515	-0.22	-0.1715	-0.164	-0.179	-0.062	-0.091	-0.019	-0.068	0.104	0.208	0.064
VNG0003C	-0.054	-0.1205	-0.1065	-0.061	-0.0295	-0.005	-0.058	-0.177	0.104	0.282	0.231	0.203
VNG0005H	0.0485	0.0305	-0.016	-0.043	-0.03	-0.0015	0.022	-0.123	-0.061	-0.039	0.116	0.034
VNG0006G	0.006	-0.116	-0.0585	-0.06	0.0255	-0.027	-0.235	-0.34	-0.053	-0.015	0.02	-0.04
VNG0008G	-0.1245	-0.064	-0.041	-0.057	-0.0665	-0.026	-0.141	-0.036	-0.17	-0.062	0.02	-0.066
VNG0009G	0.136	0.062	0.0365	0.096	0.0725	0.0165	-0.051	-0.128	-0.064	-0.036	-0.062	0.007
VNG0011C	0.156	0.1115	0.075	0.053	0.072	0.0025	0.042	-0.103	-0.056	-0.078	0.004	0.039
VNG0013C	-0.3935	-0.333	-0.3755	-0.378	-0.3465	-0.1035	-0.413	-0.309	-0.316	-0.16	-0.068	0.02
VNG0014C	0.4095	0.289	0.242	0.349	0.3145	0.064	0.6	0.253	0.519	0.419	0.226	0.107
VNG0015H	0.1735	0.1455	0.1225	0.1935	0.179	0.04	-0.001	-0.032	0.18	0.09	0.041	0.044
VNG0016H	0.1085	0.101	0.1045	0.2065	0.1395	0.05	0.085	0.112	0.077	0.056	0.067	0.052
VNG0017H	0.567	0.398	0.3405	0.377	0.4135	0.146	0.568	0.264	0.564	0.514	0.185	0.012
VNG0018H	0.457	0.3705	0.2985	0.339	0.395	0.0955	0.634	0.329	0.524	0.418	0.114	-0.019
VNG0019H	-0.1405	-0.0065	0.0375	0.1705	0.221	-0.019	-0.172	0.204	0.21	0.227	0.087	0.072
VNG0020H	0.457	0.3895	0.291	0.392	0.375	0.0615	0.493	0.363	0.645	0.538	0.286	-0.061
VNG0021H	0.247	0.165	0.103	0.103	0.1845	0.1245	0.118	-0.012	0.104	-0.017	0.031	0.066
VNG0022H	0.594	0.373	0.2925	0.422	0.3915	0.0725	0.698	0.424	0.576	0.406	0.188	-0.079
VNG0023H	0.5465	0.461	0.317	0.383	0.36	0.073	0.701	0.388	0.62	0.354	0.265	-0.037
VNG0024H	0.5275	0.4295	0.3225	0.4155	0.4645	0.0675	0.693	0.561	0.641	0.462	0.262	-0.104
VNG0025H	0.4085	0.2755	0.21	0.2535	0.258	0.1115	0.315	0.237	0.203	0.238	0.155	0.102
VNG0026C	0.1095	0.0615	0.0895	0.0645	0.0455	0.0325	0.183	0.14	0.077	0.16	0.062	0.103
VNG0027H	0.6025	0.516	0.3085	0.3825	0.3475	0.127	0.667	0.32	0.56	0.311	0.16	0.065
VNG0028C	0.3955	0.368	0.217	0.3175	0.1425	0.1615	0.531	0.385	0.172	0.121	0.018	0.067
VNG0029H	0.578	0.5035	0.4215	0.4815	0.4565	0.085	0.622	0.346	0.676	0.59	0.088	0.007
VNG0030H	0.496	0.366	0.2615	0.3615	0.344	0.041	0.417	0.124	0.483	0.329	0.115	0.034
VNG0031H	0.4225	0.3725	0.2475	0.3065	0.2545	0.049	0.343	0.009	0.364	0.243	0.039	0.031
VNG0032H	0.3745	0.3035	0.2275	0.3155	0.3075	0.008	0.408	0.146	0.326	0.32	0.066	0.054
VNG0033H	0.515	0.4575	0.34	0.3955	0.395	0.092	0.572	0.156	0.689	0.457	0.242	-0.03
VNG0034H	0.532	0.453	0.364	0.425	0.39	0.087	0.601	0.139	0.739	0.466	0.093	0.001
VNG0035C	0.3315	0.1985	0.2115	0.2375	0.232	0.0675	0.089	0.021	0.117	0.13	0.029	0.01
VNG0037H	-0.1225	0.032	0.0945	0.18	0.051	-0.0695	-0.014	0.237	-0.06	0.055	0.005	-0.088
VNG0038H	0.055	0.0945	0.162	0.197	0.0715	-0.003	0.041	0.169	0.016	0.057	-0.012	-0.05
VNG0039H	0.0885	0.0925	0.0355	0.0895	0.045	0.025	0.095	0.161	-0.054	-0.017	0.058	-0.031
VNG0040C	-0.092	-0.1285	-0.0805	-0.0445	-0.1065	-0.0165	-0.041	0.018	-0.049	0.003	0.016	0.013
VNG0041C	-0.1555	-0.0775	-0.084	-0.042	-0.1085	0.029	0.03	0.069	-0.023	0.036	0.038	0.001
VNG0042G	-0.022	-0.0695	-0.086	-0.131	-0.0655	-0.009	-0.106	-0.194	-0.203	-0.132	-0.127	0.1
VNG0043H	-0.2085	-0.1735	-0.151	-0.2025	-0.218	-0.0405	-0.206	-0.203	-0.275	-0.232	-0.083	0.003
VNG0045C	0.3295	0.2265	0.1595	0.167	0.209	0.095	0.184	-0.021	0.13	0.118	0.058	0.04
VNG0046G	-0.016	0.014	0.029	0.0425	-0.0145	0.041	0.001	-0.037	-0.003	-0.025	-0.04	-0.058
VNG0047G	-0.037	-0.05	-0.01	-0.0235	-0.0325	0.002	-0.161	-0.132	-0.128	-0.041	-0.046	-0.003
VNG0049H	0.027	-0.0855	-0.0685	-0.0055	0.133	0.1775	0.059	-0.266	-0.22	-0.061	0.021	0.213
VNG0050C	0.3945	0.249	0.1975	0.2495	0.234	0.1425	0.349	0.129	0.221	0.145	0.173	0.146
VNG0051G	-0.025	-0.025	-0.026	0.0345	0.007	0.018	0.002	-0.096	-0.106	0.011	-0.024	0.112
VNG0053H	0.3885	0.3785	0.341	0.353	0.2405	0.143	0.459	0.244	0.178	0.26	0.048	-0.014
VNG0054H	0.5825	0.4305	0.3535	0.4835	0.4805	0.096	0.781	0.473	0.797	0.467	0.269	0.036
VNG0055H	0.6025	0.5235	0.2885	0.4445	0.4455	0.1225	0.684	0.659	0.722	0.381	0.304	-0.059
VNG0057H	0.456	0.3685	0.2685	0.397	0.349	0.065	0.449	0.291	0.353	0.195	0.057	0.064
VNG0058H	0.0795	-0.006	0.0395	0.0945	0.116	0.04	-0.19	-0.515	-0.16	-0.237	-0.335	-0.545
VNG0060G	0.19	0.1085	0.027	0.1075	0.104	0.0375	0.015	0.001	-0.046	-0.027	-0.024	0.057
VNG0061C	0.2805	0.2185	0.224	0.2225	0.2275	0.0965	0.158	-0.066	0.12	0.093	0.002	0.086
VNG0062G	0.3235	0.258	0.1705	0.254	0.142	0.0905	0.217	0.188	0.028	0.012	-0.018	-0.055
VNG0063G	0.211	0.1255	0.0815	0.067	0.1105	0.024	-0.07	-0.306	-0.073	-0.035	-0.078	-0.028
VNG0064G	0.501	0.3605	0.297	0.399	0.38	0.061	0.386	0.044	0.404	0.333	0.173	-0.043
VNG0065G	0.244	0.1935	0.2105	0.195	0.1615	0.058	0.188	-0.113	-0.01	0.042	-0.077	-0.017
VNG0066H	0.1285	0.1365	0.099	0.1335	0.037	-0.022	0.138	0.157	-0.027	0	-0.007	-0.057
VNG0067H	0.2355	0.185	0.148	0.135	0.143	0.045	0.108	0.154	0.119	0.156	0.021	0.017
VNG0068H	0.3935	0.2985	0.2385	0.271	0.2315	0.0905	0.333	0.126	0.225	0.227	0.068	-0.007
VNG0069H	0.1555	0.2305	0.2685	0.337	0.247	0.0245	0.079	0.213	0.055	0.096	-0.01	0.009
VNG0070H	0.0305	0.1135	0.129	0.2245	0.205	0.014	0.067	0.181	0.183	0.156	0.093	0.026
VNG0072H	0.2595	0.2105	0.206	0.2395	0.199	0.0685	0.175	0.018	0.15	0.174	0.031	0.053
VNG0073C	0.5075	0.428	0.3405	0.4445	0.425	0.1275	0.652	0.312	0.598	0.406	0.159	-0.048
VNG0075H	0.2075	0.162	0.1465	0.161	0.224	0.0635	0.106	-0.035	0.133	0.096	0.064	0.014
VNG0076H	0.5	0.3765	0.267	0.353	0.333	0.0935	0.624	0.289	0.841	0.445	0.184	0.016
VNG0077H	0.109	0.0905	0.054	0.0325	0.0545	0.022	0.025	-0.098	-0.133	-0.057	-0.095	0.015
VNG0079H	0.4905	0.361	0.2725	0.394	0.394	0.0485	0.588	0.352	0.551	0.183	0.068	-0.103
VNG0080H	0.407	0.2765	0.2055	0.1915	0.2015	0.0545	0.175	0.107	0.095	0.033	-0.024	-0.058
VNG0081G	0.498	0.3585	0.271	0.379	0.3605	0.083	0.505	0.39	0.521	0.289	-0.007	-0.086
VNG0084G	0.406	0.298	0.187	0.3235	0.249	0.0755	0.426	0.225	0.329	0.201	0.081	-0.005
VNG0085G	0.1635	0.145	0.084	0.051	0.089	0.004	0.145	0.066	0.028	0.123	0.01	-0.003
VNG0086G	0.265	0.179	0.189	0.2235	0.2045	0.071	0.208	0.185	0.282	0.142	0.092	-0.02
VNG0089G	0.1165	0.1435	0.049	0.081	0.0355	0.005	0.212	0.184	0.058	-0.004	-0.056	0.012
VNG0090G	0.2065	0.1305	0.1225	0.215	0.081	0.048	0.205	0.174	0.144	0.157	0.033	0.027
VNG0091C	0.313	0.207	0.119	0.1985	0.112	0.019	0.246	0.002	0.176	0.113	0.046	-0.064
VNG0094C	-0.0645	-0.046	-0.0525	-0.0375	-0.0645	-0.0615	-0.046	-0.101	-0.103	-0.005	-0.054	-0.017
VNG0095G	0.063	0.1255	0.05	-0.0015	-0.0245	-0.011	0.181	0.09	-0.069	-0.002	-0.015	-0.077
VNG0096C	0.025	0.0375	0.049	0.0145	-0.0235	-0.0735	0.041	-0.03	0.095	0.103	0.015	-0.033
VNG0097G	-0.0465	0.032	-0.008	0.007	-0.076	-0.027	0.085	0.079	-0.059	-0.022	0.015	-0.052
VNG0098G	0.157	0.084	0.0715	0.1275	0.1125	0.048	-0.02	-0.138	0.004	0.038	0.022	-0.021
VNG0099G	-0.1475	-0.121	-0.0935	-0.159	-0.1115	-0.0725	-0.057	-0.094	-0.153	-0.058	0.015	-0.013
VNG0101G	-0.932	-0.9125	-0.803	-0.5975	-0.3585	-0.036	-1.198	-1.216	-1.442	-1.144	-0.974	-1.135
VNG0102C	-0.0165	0.043	0.033	0.081	-0.042	-0.0075	0.045	0.119	0.002	0.092	0.037	-0.053
VNG0104G	0.3245	0.2445	0.2185	0.2595	0.1985	0.049	0.379	0.303	0.322	0.249	0.06	-0.009
VNG0105H	0.435	0.3505	0.275	0.3815	0.379	0.0635	0.449	0.288	0.443	0.299	0.06	-0.027
VNG0106G	0.126	0.062	0.059	0.0515	0.063	0.0615	-0.011	-0.009	-0.135	0.03	-0.021	-0.013
VNG0107G	0.0445	0.019	0.023	0.02	0.056	0.061	0.02	-0.035	-0.059	0.087	0.051	-0.045
VNG0108G	0.292	0.243	0.2145	0.1465	0.19	0.0915	0.165	0.056	0.079	0.11	0.003	-0.051
VNG0110C	0.216	0.198	0.159	0.1645	0.1775	0.0025	0.092	0.052	0.278	-0.01	0.02	-0.043
VNG0112H	0.2775	0.197	0.092	0.2025	0.196	0.111	0.296	0.107	0.214	0.012	0.035	-0.087
VNG0113H	0.4745	0.358	0.2845	0.3395	0.3625	0.0785	0.598	0.242	0.409	0.268	0.068	-0.004
VNG0115G	0.141	0.118	0.0935	0.117	0.023	-0.0095	0.151	0.129	0.053	0.05	-0.03	-0.006
VNG0116H	0.4385	0.3505	0.23	0.3635	0.3445	0.0765	0.502	0.346	0.376	0.233	0.077	0.091
VNG0117H	0.562	0.5045	0.355	0.445	0.4115	0.134	0.643	0.43	0.478	0.321	0.126	-0.012
VNG0118H	0.4945	0.433	0.291	0.457	0.3915	0.074	0.899	0.322	0.613	0.352	0.18	-0.019
VNG0119H	0.244	0.2	0.1585	0.2885	0.2525	0.071	0.076	0.123	0.175	0.17	0.135	-0.077
VNG0120H	0.164	0.117	0.1565	0.2445	0.2395	0.056	0.175	0.141	0.227	0.194	-0.07	0.009
VNG0121H	0.489	0.3325	0.298	0.339	0.2805	0.0605	0.458	0.258	0.502	0.347	0.134	0.048
VNG0123G	0.1285	0.1215	0.1225	0.1295	0.0855	0.0635	0.103	0.089	0.116	0.131	0.076	-0.062
VNG0124C	0.055	-0.018	0.0055	-0.008	0.0495	-0.024	-0.07	-0.192	-0.006	-0.018	-0.03	-0.036
VNG0125H	-0.0625	-0.053	-0.031	0.0365	0.015	-0.0425	-0.007	0.098	0.101	0.08	0.01	-0.032
VNG0127C	0.0955	0.021	0.066	0.077	0.0985	0.0225	-0.118	-0.22	-0.098	-0.125	-0.052	-0.099
VNG0128C	0.1765	0.1595	0.141	0.0795	0.1065	0.033	0.15	0.038	0.059	0.041	0.021	-0.017
VNG0129G	-0.1045	-0.045	-0.0045	-0.0115	-0.031	-0.0545	-0.021	0.178	0.097	0.175	0.071	0.041
VNG0130H	-0.0165	0.022	0.0205	0.0295	-0.0045	-0.0455	0.034	0.157	0.065	0.163	0.106	0.044
VNG0132C	0.3045	0.178	0.124	0.181	0.1705	0.063	0.214	-0.008	0.177	0.094	-0.005	0.093
VNG0133G	-0.137	-0.1595	-0.143	-0.096	-0.076	0.004	-0.226	-0.191	-0.235	-0.124	0.009	0.072
VNG0134G	0.0195	0.051	0.039	0.0635	0.04	0.0135	-0.107	0.026	-0.018	0.018	-0.017	0.058
VNG0136G	0.0625	0.0285	0.057	0.045	0.0635	-0.01	0.029	0.079	-0.025	0.016	0.028	0.04
VNG0137G	0.3105	0.2165	0.1585	0.1785	0.1855	0.084	0.055	-0.064	0.086	0.038	0.037	0.016
VNG0138H	0.68	0.557	0.4245	0.403	0.409	0.1845	0.773	0.455	0.56	0.457	0.183	0.041
VNG0139H	0.3945	0.2865	0.2225	0.2635	0.3235	0.072	0.392	0.32	0.394	0.515	0.145	0.197
VNG0140H	0.5125	0.4195	0.322	0.456	0.3725	0.089	0.6	0.365	0.584	0.469	0.191	0.009
VNG0141H	0.255	0.178	0.161	0.202	0.169	0.082	0.236	0.223	0.26	0.196	0.077	0.047
VNG0142C	0.065	0.0465	0.0005	0.112	0.046	0.0865	0.103	0.152	0.07	0.107	0.094	0.124
VNG0143H	0.5315	0.529	0.2935	0.5215	0.449	0.1375	0.826	0.557	0.724	0.671	0.141	0.063
VNG0144H	0.071	0.039	-0.0145	0.0345	0.0265	-0.0375	0.176	0.078	0.024	-0.033	-0.055	-0.031
VNG0146H	0.0645	0.016	-0.012	0.1045	0.078	-0.0145	0.005	0.032	0.178	0.23	0.17	0.065
VNG0147C	0.174	0.102	0.0615	0.061	0.0455	0.0465	0.171	0.054	-0.028	0.04	0.031	0.019
VNG0148H	0.604	0.545	0.3445	0.4565	0.4985	0.124	0.77	0.672	0.639	0.764	0.245	0.033
VNG0149G	0.4505	0.3875	0.2945	0.3895	0.336	0.072	0.461	0.322	0.372	0.142	0.067	0.005
VNG0150H	0.1125	0.019	0.0985	0.0995	0.0935	0.114	-0.093	0.014	0.181	0.075	0.014	0.025
VNG0151C	0.1355	0.1095	0.136	0.1855	0.1055	0.024	0.099	0.131	0.223	0.125	0.036	0.061
VNG0152G	-0.007	0.0255	0.084	0.0585	0.0405	0.004	0.049	0.134	0.123	0.018	0.006	0.029
VNG0153C	-0.094	-0.0355	-0.026	0.057	-0.071	-0.053	0.043	0.146	0.019	0.073	0.077	0.032
VNG0154G	0.3775	0.3	0.2395	0.289	0.2985	0.065	0.253	0.14	0.315	0.214	0.084	-0.007
VNG0156C	0.324	0.2755	0.1885	0.281	0.2195	-0.004	0.246	0.113	0.244	0.177	0.051	-0.001
VNG0157G	0.4535	0.32	0.2575	0.3135	0.211	0.1515	0.386	0.111	0.438	0.325	0.127	0.039
VNG0158G	0.1805	0.0965	0.102	0.0835	0.0945	0.0295	0.069	0.093	0.037	0.068	0.027	0.017
VNG0159G	0.412	0.314	0.2155	0.2825	0.315	0.109	0.418	0.19	0.326	0.291	0.106	0.014
VNG0160G	0.359	0.2455	0.228	0.329	0.316	0.044	0.364	0.235	0.393	0.303	0.079	-0.05
VNG0161G	-0.284	-0.245	-0.217	-0.254	-0.277	-0.146	-0.218	-0.227	-0.396	-0.248	-0.145	-0.02
VNG0162G	-0.227	-0.19	-0.226	-0.254	-0.279	-0.085	-0.169	-0.14	-0.31	-0.212	-0.087	-0.037
VNG0163G	0.1805	0.075	0.0595	0.082	0.15	0.0545	0.004	-0.065	0.014	0.033	0.004	0.079
VNG0164G	0.3855	0.289	0.216	0.285	0.2495	0.0745	0.261	0.16	0.246	0.199	0.059	0.054
VNG0166G	-0.162	-0.127	-0.109	-0.071	-0.1095	-0.0435	-0.176	-0.104	-0.201	-0.095	-0.006	0.036
VNG0167H	0.2495	0.314	0.2035	0.3335	0.3105	0.0415	0.341	0.237	0.311	0.228	0.074	0.058
VNG0168H	0.1885	0.1695	0.0905	0.1285	0.11	0.04	0.167	0.144	0.197	0.162	0.13	0.159
VNG0170C	0.4085	0.2845	0.226	0.288	0.302	0.054	0.426	0.225	0.348	0.122	0.149	0.025
VNG0171C	0.528	0.4695	0.3335	0.4445	0.3735	0.1025	0.678	0.531	0.623	0.534	0.277	-0.001
VNG0172G	0.3295	0.189	0.1525	0.2395	0.239	0.064	0.324	0.221	0.299	0.021	-0.04	0.037
VNG0174G	0.1015	0.0915	0.0415	0.0615	0.08	0.0365	0.009	-0.151	-0.02	0.025	0.033	0.086
VNG0175G	0.143	0.098	0.0975	0.122	0.082	0.058	0.134	-0.01	-0.069	-0.054	0.002	0.034
VNG0176H	0.326	0.2675	0.184	0.2925	0.142	0.08	0.31	0.121	0.265	0.163	0.025	0.051
VNG0177G	-0.304	-0.277	-0.2575	-0.223	-0.1625	0.04	-0.338	-0.344	-0.395	-0.306	-0.154	0.035
VNG0178H	0.27	0.2015	0.2025	0.267	0.2175	0.0455	0.172	0.253	0.293	0.185	0.121	0.024
VNG0179C	0.0775	0.057	-0.0045	0.0215	-0.024	0.0325	0.015	-0.061	-0.046	-0.036	0.024	0.07
VNG0180G	0.2945	0.162	0.214	0.181	0.1685	0.048	0.269	0.193	0.199	0.142	0.083	0.002
VNG0181G	0.3235	0.2855	0.2245	0.2685	0.297	0.017	0.355	0.108	0.283	0.172	-0.002	-0.003
VNG0183G	-0.0695	-0.082	-0.052	-0.0915	-0.0475	-0.0475	-0.173	-0.239	-0.274	-0.187	-0.151	-0.086
VNG0184H	0.2045	0.117	0.088	0.1085	0.1505	0.077	0.092	0.002	0.08	0.064	0.038	0.083
VNG0186G	0.206	0.1165	0.111	0.139	0.1565	0.004	-0.048	-0.133	0.035	-0.02	-0.081	-0.054
VNG0187H	0.2645	0.1865	0.1115	0.177	0.1765	0.0335	0.182	0.007	0.142	0.073	-0.093	0.048
VNG0188H	0.6405	0.393	0.31	0.4055	0.3915	0.139	0.663	0.377	0.543	0.484	0.201	0.179
VNG0189C	0.498	0.4095	0.2745	0.362	0.3825	0.082	0.454	0.332	0.485	0.381	0.03	-0.023
VNG0190C	0.26	0.183	0.1535	0.146	0.141	0.0265	0.118	0.015	0.004	0.118	0.034	0.006
VNG0192G	-0.333	-0.2835	-0.2785	-0.304	-0.277	-0.1255	-0.17	-0.006	-0.182	-0.018	0.063	-0.045
VNG0194H	-0.3185	-0.2565	-0.1595	-0.2175	-0.2305	-0.145	-0.062	0.01	-0.114	0.065	-0.031	-0.031
VNG0195H	0.0465	0.14	0.072	0.1025	0.044	-0.0195	0.062	0.16	-0.001	0.071	0.041	-0.038
VNG0196H	0.453	0.377	0.244	0.3845	0.365	0.12	0.376	0.26	0.343	0.511	0.054	-0.006
VNG0197C	0.0525	0.047	0.0195	0.0845	0.041	0.019	0.028	-0.029	-0.078	-0.06	-0.051	0.079
VNG0198H	0.575	0.5085	0.291	0.4695	0.4475	0.156	0.816	0.551	0.648	0.437	0.371	0.128
VNG0199H	0.5905	0.4565	0.271	0.4515	0.401	0.1005	0.691	0.451	0.622	0.223	0.06	-0.082
VNG0200C	0.5785	0.539	0.3405	0.471	0.4405	0.085	0.703	0.54	0.709	0.509	0.283	0.004
VNG0203C	0.589	0.4165	0.39	0.456	0.4445	0.0455	0.767	0.429	0.603	0.327	0.048	-0.171
VNG0204H	0.6105	0.4985	0.293	0.3785	0.423	0.1145	0.797	0.549	0.611	0.431	0.16	0.016
VNG0205H	0.366	0.3535	0.308	0.485	0.167	0.0825	0.638	0.526	0.667	0.302	0.031	0.066
VNG0207H	-0.304	-0.187	-0.1435	-0.192	-0.171	-0.14	-0.072	-0.188	-0.261	0.008	-0.069	0.047
VNG0208H	-0.2695	-0.1615	-0.177	-0.3195	-0.2615	-0.1085	-0.103	-0.086	-0.336	-0.092	-0.016	0.025
VNG0209H	-0.291	-0.211	-0.168	-0.265	-0.1915	-0.098	-0.062	-0.271	-0.284	-0.136	-0.059	0.077
VNG0212H	-0.0125	-0.01	-0.017	0.1165	0.0715	-0.0245	0.015	0.111	0.129	0.116	0.075	0.041
VNG0213H	0.1535	0.0045	0.045	0.1115	0.087	0.083	-0.052	-0.283	-0.04	-0.101	-0.068	0.056
VNG0214C	0.2825	0.149	0.0955	0.19	0.223	0.0595	0.214	0.152	0.086	0.133	0.07	0.084
VNG0215C	0.562	0.4265	0.3225	0.4445	0.144	0.085	0.659	0.24	0.492	0.418	0.16	0.047
VNG0216H	0.5845	0.4045	0.3315	0.4225	0.4695	0.066	0.581	0.209	0.637	0.484	0.249	-0.169
VNG0217H	0.3425	0.2375	0.1705	0.262	0.245	0.0695	0.395	0.042	0.255	0.199	0.083	0.153
VNG0218G	0.504	0.386	0.2825	0.39	0.4445	0.0625	0.584	0.183	0.626	0.417	0.12	-0.019
VNG0219H	0.0785	0.033	0.025	-0.018	-0.0845	0.0285	0.196	0.037	-0.013	0.127	0.161	0.082
VNG0220H	0.0465	0.0515	0.029	0.0125	-0.008	0.0625	0.215	0.006	0.072	0.067	0.141	0.156
VNG0222C	0.176	0.084	0.082	0.1075	0.05	0.07	0.224	0.083	0.075	0.155	0.182	0.13
VNG0223G	0.284	0.245	0.165	0.2025	0.1845	0.0465	0.259	0.197	0.29	0.133	-0.009	0.013
VNG0226G	0.152	0.091	0.1195	0.125	0.09	0.022	0.117	0.202	0.133	0.212	0.096	0.033
VNG0227H	-0.168	-0.141	-0.125	-0.0455	-0.121	-0.07	-0.149	-0.001	-0.07	0.035	0.064	0.01
VNG0228G	0.172	0.118	0.12	0.14	0.059	0.0125	0.096	0.155	0.042	0.1	0.003	0.03
VNG0230C	0.263	0.2125	0.1675	0.174	0.176	0.032	0.192	0.105	0.222	0.136	0.036	-0.008
VNG0231C	0.288	0.302	0.2275	0.2605	0.2055	0.0235	0.385	0.343	0.373	0.275	0.062	0.017
VNG0233H	-0.283	-0.2505	-0.2385	-0.1585	-0.194	-0.017	-0.232	-0.204	-0.316	-0.185	-0.058	0.043
VNG0234C	-0.2725	-0.2365	-0.203	-0.1765	-0.1485	-0.044	-0.226	-0.273	-0.271	-0.142	-0.085	0.049
VNG0237H	-0.123	-0.0535	-0.0835	-0.04	-0.0435	0.0075	-0.163	-0.041	-0.216	-0.09	-0.008	0.094
VNG0238H	0.2895	0.2185	0.1915	0.193	0.1815	0.0515	0.395	0.208	0.229	0.207	0.088	0.036
VNG0239C	-0.0715	-0.0335	-0.01	-0.008	-0.0345	0.012	-0.06	-0.107	-0.271	-0.097	-0.019	0.039
VNG0240C	0.327	0.239	0.1795	0.133	0.1915	0.082	0.135	0.042	0.167	0.11	0	0.044
VNG0243C	0.477	0.3965	0.2815	0.368	0.268	0.1015	0.385	0.309	0.255	0.034	0	0.012
VNG0244H	0.4145	0.3105	0.2715	0.277	0.264	0.071	0.345	0.157	0.245	0.221	0.07	0.068
VNG0245G	0.193	0.0835	0.069	0.113	0.1215	0.049	0.12	-0.009	0.197	0.065	-0.005	-0.004
VNG0247C	0.422	0.373	0.287	0.3305	0.3495	0.078	0.367	0.097	0.33	0.171	0.009	0.036
VNG0248C	-0.061	-0.11	-0.1105	-0.147	-0.0915	-0.1285	-0.234	-0.296	-0.102	-0.443	-0.442	-0.292
VNG0249G	-0.277	-0.343	-0.3065	-0.3555	-0.3395	-0.1285	-0.392	-0.491	-0.545	-0.55	-0.473	-0.316
VNG0250C	0.204	0.1185	0.0625	0.143	0.085	0.023	0.106	0	0.186	-0.035	-0.042	-0.02
VNG0251C	0.2255	0.1555	0.1225	0.1075	0.1455	0.0595	0.095	0.018	0	-0.067	0.001	-0.001
VNG0252C	-0.117	-0.0835	-0.0685	-0.0665	-0.0305	-0.013	-0.142	-0.039	0.019	-0.006	0.086	0.014
VNG0254G	-0.127	-0.0545	-0.044	-0.035	-0.0555	-0.0725	0.108	0.211	0.012	0.105	0.103	-0.033
VNG0255C	0.038	0.0415	0.0065	0.0035	0.0835	0.0105	0.004	0.008	0.245	0.022	0.039	0.077
VNG0256H	0.122	0.084	0.0995	0.039	0.082	0.0115	0.1	-0.022	-0.062	0.041	0.019	0.02
VNG0258H	-0.4695	-0.412	-0.4	-0.3905	-0.3375	-0.039	-0.364	-0.275	-0.317	-0.285	-0.051	0.092
VNG0259G	-0.195	-0.1485	-0.189	-0.19	-0.1765	-0.0565	-0.13	-0.105	-0.269	-0.177	-0.099	-0.026
VNG0261H	0.0335	0.0745	0.0335	0.0255	-0.0595	-0.029	0.111	0.154	-0.006	0.013	-0.032	0.011
VNG0262C	0.0855	0.123	0.1	0.0345	-0.003	0.0015	0.112	0.177	-0.086	-0.004	0.015	-0.004
VNG0264H	-0.0935	0.0035	-0.018	-0.049	0.0095	0.0275	0.004	0.097	0.07	-0.001	0.042	0.015
VNG0265G	0.0075	0.0445	0.079	0.066	0.056	0.0715	0.12	0.143	-0.002	0.057	0.031	0.045
VNG0266H	0.2715	0.191	0.108	0.1905	0.2025	0.031	0.441	0.242	0.428	0.112	-0.049	-0.049
VNG0267H	0.181	0.07	0.035	0.0385	0.0675	0.0155	-0.048	-0.077	-0.091	-0.085	-0.127	-0.045
VNG0268C	0.2535	0.207	0.125	0.24	0.183	0.057	0.478	0.333	0.277	0.004	-0.096	-0.032
VNG0270C	0.1355	0.1045	0.0495	0.013	0.012	0.0145	0.164	0.001	-0.07	0.005	-0.071	-0.077
VNG0271C	0.304	0.2025	0.1675	0.239	0.236	0.049	0.549	0.138	0.342	0.126	-0.036	-0.067
VNG0272H	0.39	0.2285	0.193	0.236	0.242	0.083	0.31	0.114	0.123	0.086	-0.027	-0.057
VNG0274C	0.084	0.094	0.028	0.1225	0.079	0.009	0.204	0.245	0.161	0.152	0.009	0.031
VNG0277G	0.3445	0.247	0.1925	0.218	0.194	0.0355	0.202	0.128	0.207	0.154	0.002	-0.016
VNG0280H	0.359	0.243	0.1725	0.258	0.221	0.1035	0.233	0.053	0.636	0.084	0.057	0.065
VNG0281G	0.058	0.086	0.169	0.1845	0.0805	-0.055	0.028	0.169	0.206	0.218	0.012	-0.082
VNG0282H	-0.2575	-0.197	-0.147	-0.109	-0.0775	-0.0585	-0.176	0.03	0.05	0.001	-0.017	-0.012
VNG0283C	0.1245	0.0205	-0.055	0.0315	0.0475	0.013	-0.144	-0.044	-0.087	-0.025	0.005	0.002
VNG0284C	0.2985	0.24	0.141	0.187	0.205	0.0775	0.239	0.098	0.324	0.062	0.057	0.086
VNG0285C	-0.2755	-0.314	-0.267	-0.2785	-0.235	-0.0055	-0.341	-0.402	-0.411	-0.378	-0.222	-0.064
VNG0286C	-0.1975	-0.2235	-0.2735	-0.2175	-0.2205	-0.0415	-0.332	-0.36	-0.154	-0.357	-0.249	-0.026
VNG0287H	-0.0425	-0.165	-0.141	-0.1135	-0.0555	-0.004	-0.255	-0.285	-0.358	-0.276	-0.2	-0.116
VNG0289H	0.2215	0.231	0.153	0.2355	0.206	0.056	0.123	0.188	0.068	0.102	0.068	-0.015
VNG0291H	0.2625	0.2095	0.154	0.2165	0.136	0.06	0.251	0.159	0.158	0.191	0.124	0.047
VNG0293H	0.1145	0.0715	0.028	0.026	0.083	0.044	0.099	0.086	0.199	0.087	0.065	0.024
VNG0294G	0.004	-0.0005	0.059	0.039	0.036	0.024	-0.005	0.049	-0.086	0.008	0.023	0.003
VNG0296H	0.198	0.175	0.1335	0.1835	0.1355	0.0445	0.085	0.119	0.023	0.078	0.027	0.063
VNG0297H	0.2655	0.234	0.2075	0.1955	0.1745	0.0855	0.158	0.077	0.06	0.088	0.038	-0.049
VNG0298H	0.294	0.203	0.1705	0.212	0.26	0.067	0.197	0.17	0.742	0.103	0.118	0.028
VNG0300C	0.384	0.2075	0.141	0.2105	0.2345	0.1115	0.142	0.113	0.178	0.218	0.107	0.082
VNG0301C	0.2755	0.198	0.1185	0.171	0.158	0.0585	0.179	0.044	0.062	-0.038	-0.055	0.016
VNG0303G	-0.173	-0.1745	-0.1675	-0.1525	0.0025	0.0405	-0.237	-0.13	-0.256	0.021	0.152	0.03
VNG0305G	0.511	0.4145	0.316	0.422	0.398	0.1335	0.754	0.561	0.118	0.173	0.167	-0.032
VNG0306C	0.33	0.2525	0.1705	0.1575	0.1875	0.092	0.337	0.1	0.13	0.138	0.018	-0.075
VNG0307G	0.4275	0.3115	0.1945	0.363	0.315	0.054	0.593	0.195	0.297	0.132	-0.087	-0.067
VNG0308G	0.488	0.3355	0.244	0.311	0.376	0.112	0.323	0.248	0.329	0.291	0.042	0.04
VNG0309C	0.148	0.146	0.064	0.1495	0.075	-0.009	0.289	0.304	0.187	-0.027	-0.065	-0.085
VNG0310C	-0.0345	-0.088	-0.054	-0.066	-0.0285	0.008	-0.016	-0.09	-0.099	-0.128	-0.002	-0.062
VNG0311H	-0.1705	-0.1045	-0.0905	-0.1025	-0.1385	-0.017	-0.092	-0.091	-0.074	-0.091	-0.05	-0.023
VNG0312H	-0.063	-0.0305	-0.0125	0.0115	-0.1085	0.0015	0.035	-0.017	-0.127	-0.158	-0.041	-0.108
VNG0314G	0.461	0.3355	0.2965	0.3285	0.326	0.0815	0.369	0.194	0.623	0.132	0.072	0.13
VNG0315G	-0.076	-0.0915	-0.0545	-0.021	-0.005	0.0385	-0.086	-0.192	-0.208	-0.109	0.006	-0.015
VNG0316C	0.4445	0.322	0.281	0.27	0.3855	0.0585	0.351	0.166	0.751	0.25	-0.047	0.105
VNG0318G	0.3665	0.3235	0.2185	0.243	0.2065	0.052	0.215	0.066	0.155	0.102	0.096	0.088
VNG0319H	0.3845	0.347	0.3265	0.3505	0.315	0.0545	0.416	0.403	0.298	0.308	0.14	0.173
VNG0320H	0.0255	0.0305	0.0345	0.0325	-0.0355	0.0055	0.067	0.109	-0.095	-0.022	-0.013	-0.022
VNG0321G	-0.197	-0.1005	-0.0925	-0.119	-0.142	-0.086	-0.07	0.132	-0.077	0.052	0.032	-0.071
VNG0322H	0.054	0.0755	0.0455	0.035	-0.0505	-0.0215	0.094	0.082	-0.049	0.032	0.001	-0.048
VNG0323H	0.052	0.056	0.082	0.1555	0.1845	-0.0015	0.035	0.161	0.115	0.055	0.031	0.022
VNG0324G	0.213	0.131	0.1575	0.105	0.128	0.0815	0.224	0.17	0.05	0.192	0.114	-0.044
VNG0326G	0.141	0.1695	0.093	0.1	0.0215	0.032	0.105	0.195	-0.047	-0.048	0.022	0.004
VNG0327G	0.2715	0.226	0.157	0.1625	0.119	0.053	0.178	0.131	0.047	0.106	0.071	0.057
VNG0329G	0.182	0.139	0.038	0.0965	0.15	0.004	0.024	-0.036	0.307	-0.031	-0.049	-0.036
VNG0330G	-0.185	-0.1215	-0.116	-0.2045	-0.113	0.0125	-0.07	-0.238	-0.295	-0.221	-0.117	-0.052
VNG0331H	0.239	0.2585	0.153	0.1605	0.154	0.005	0.615	0.249	0.247	0.123	-0.013	-0.113
VNG0332C	0.3955	0.2805	0.189	0.226	0.207	0.1015	0.298	0.234	0.115	0.112	0.037	0.013
VNG0335G	0.174	0.1895	0.0605	0.156	0.113	0.059	0.148	0.235	0.152	-0.015	-0.04	0.072
VNG0339H	0.434	0.289	0.233	0.259	0.2365	0.137	0.439	0.267	0.236	0.205	0.111	0.072
VNG0340C	0.1715	0.128	0.0515	0.0805	0.1155	0.0255	0.505	0.2	0.122	0.178	0.158	0.016
VNG0342G	0.166	0.0875	0.026	0.052	0.0635	0.1195	0.187	0.142	-0.028	0.102	0.148	0.043
VNG0343H	-0.0805	-0.024	-0.098	-0.062	-0.0035	-0.013	0.019	0.214	0.043	0.093	0.032	0.04
VNG0345G	0.061	0.0295	0.033	0.049	0.01	0.0335	0.016	-0.037	-0.111	-0.083	-0.028	0.008
VNG0346H	0.3995	0.3385	0.2175	0.3385	0.35	0.037	0.357	0.201	0.726	0.249	0.102	0.055
VNG0347H	0.601	0.436	0.3805	0.5095	0.4525	0.0985	0.52	0.28	0.61	0.451	0.212	-0.044
VNG0349G	0.043	-0.006	0.0095	-0.013	0.1555	0.002	-0.054	-0.031	0.285	0.049	0.032	-0.022
VNG0351C	0.273	0.14	0.1065	0.1295	0.169	0.093	0.112	0.055	0.138	0.078	0.082	0.054
VNG0352H	-0.138	-0.105	-0.088	-0.03	-0.031	-0.058	-0.103	0.031	0.12	0.019	-0.043	-0.111
VNG0354C	0.348	0.2545	0.2125	0.1985	0.1935	0.087	0.362	0.134	0.216	0.22	0.083	0.035
VNG0355G	0.1395	0.209	0.1735	0.1005	0.155	0.001	0.402	0.389	0.25	0.194	0.077	0.002
VNG0357H	0.6285	0.4825	0.3485	0.432	0.4635	0.1075	0.698	0.409	0.619	0.449	0.127	-0.027
VNG0359C	0.106	0.1525	0.116	0.1725	0.17	0.037	0.169	0.279	0.145	0.277	0.203	0.203
VNG0360C	-0.08	-0.044	-0.044	0.0295	-0.0645	-0.0245	-0.005	0.013	-0.129	-0.006	-0.04	-0.122
VNG0361C	-0.051	-0.013	-0.0065	0.061	0.0855	0.026	-0.083	0.011	0.126	0.018	0.005	-0.029
VNG0363G	0.286	0.19	0.189	0.2235	0.203	0.057	0.192	0.127	0.13	0.128	0.151	-0.001
VNG0364G	0.2775	0.211	0.1495	0.228	0.21	0.053	0.062	0.038	0.139	0.019	0.03	-0.011
VNG0365G	0.399	0.3335	0.2285	0.304	0.244	0.062	0.289	0.121	0.193	0.205	0.028	0.107
VNG0367H	0.4675	0.301	0.2855	0.3955	0.418	0.0655	0.399	0.281	0.476	0.348	0.063	-0.054
VNG0368C	0.2765	0.188	0.133	0.184	0.1565	0.039	0.119	0.119	0.109	0.101	-0.015	-0.106
VNG0370H	0.0575	0.0485	-0.009	0.042	0.014	0.019	0.258	0.076	0.002	-0.035	-0.077	0.004
VNG0371G	0.6165	0.437	0.3415	0.4525	0.432	0.1045	0.596	0.349	0.618	0.369	0.185	0.005
VNG0373H	-0.048	-0.0405	-0.0485	0.0085	0.0195	0.044	-0.065	0.212	-0.058	-0.105	-0.084	0.042
VNG0374G	-0.1405	-0.1055	-0.067	-0.0035	0.0425	0.0705	-0.246	-0.042	-0.11	-0.003	0.077	0.133
VNG0375G	-0.31	-0.243	-0.1495	-0.056	-0.035	0.0375	-0.2	0.035	-0.022	0.043	0.066	0.168
VNG0376G	-0.064	-0.0095	0.027	0.067	0.075	0.05	-0.01	0.117	-0.09	0.002	0.088	0.074
VNG0378C	0.407	0.299	0.1715	0.322	0.306	0.1675	0.243	0.338	0.234	-0.048	-0.057	0.121
VNG0380G	0.074	0.0275	0.024	-0.022	0.0165	0	-0.053	-0.136	-0.091	0.045	0.023	0.044
VNG0382G	0.1945	0.1165	0.1	0.192	0.15	-0.0055	0.139	0.076	0.221	0.097	-0.001	-0.138
VNG0383H	0.0575	0.106	0.0705	0.1025	0.0685	-0.003	0.109	0.141	0.05	0.067	0.039	-0.007
VNG0384G	0.2765	0.1675	0.14	0.1955	0.1775	0.0685	0.179	0.112	0.277	0.111	0.056	0.107
VNG0386G	0.1725	0.1465	0.129	0.093	0.1035	0.0855	0.178	-0.024	-0.019	0.123	0.005	-0.008
VNG0387G	0.397	0.293	0.2225	0.2795	0.3	0.029	0.414	0.026	0.364	0.185	0.159	0.033
VNG0388C	0.1595	0.1185	0.0835	0.115	0.116	-0.003	0.121	0.036	0.157	0.071	0.032	-0.046
VNG0389C	0.2615	0.153	0.181	0.2235	0.238	0.0175	0.196	0.079	0.354	0.098	0.071	-0.047
VNG0390G	0.1095	0.042	0.064	0.075	0.0625	0.0215	-0.006	-0.08	-0.096	-0.009	0.056	0.03
VNG0391C	0.201	0.138	0.093	0.169	0.137	0.04	0.106	0.116	0.128	0.144	0.135	-0.024
VNG0393C	0.1705	0.124	0.139	0.1345	0.109	0.021	0.104	0.11	0.056	0.146	0.165	-0.007
VNG0394C	-0.4405	-0.318	-0.1965	-0.152	0.054	-0.016	-0.342	0.091	0.018	0.313	0.205	-0.017
VNG0396C	0.398	0.3605	0.2725	0.257	0.259	0.0985	0.292	0.145	0.244	0.179	0.076	0.075
VNG0398G	0.007	-0.019	-0.019	0	0.0185	0.0265	-0.057	-0.044	-0.08	-0.024	0.015	0.023
VNG0399H	-0.1135	-0.0735	-0.0765	-0.045	-0.056	0.025	-0.13	-0.057	-0.095	-0.039	0.058	0.017
VNG0401G	-0.1455	-0.0695	-0.04	0.0065	0.116	0.0855	-0.142	0.077	0.067	0.256	0.204	0.086
VNG0402H	0.0145	0.0095	-0.0135	-0.0095	0.0425	-0.0745	0.099	0.109	-0.009	0.169	0.124	-0.045
VNG0403G	-0.1995	-0.1705	-0.173	-0.1795	-0.1335	0.0055	-0.185	-0.126	-0.22	-0.168	-0.087	0.017
VNG0404H	-0.042	-0.0445	-0.044	0.004	-0.016	0.0235	0.072	0.028	-0.08	-0.048	-0.007	-0.026
VNG0405C	0.1095	0.0595	0.0335	0.0515	0.1115	0.0465	-0.006	-0.05	-0.078	-0.112	-0.073	0.018
VNG0406C	0.104	0.0875	0.0775	0.093	0.0925	0.0365	0.071	0.098	0.118	0.144	0.009	0.044
VNG0407H	0.3995	0.302	0.233	0.2785	0.195	0.0985	0.354	0.262	0.152	0.097	-0.034	-0.029
VNG0408H	0.007	-0.0705	-0.052	-0.044	-0.0905	-0.034	-0.04	-0.089	-0.086	-0.114	-0.073	-0.136
VNG0409C	-0.1995	-0.1795	-0.186	-0.181	-0.1585	-0.1525	-0.19	-0.108	-0.177	-0.219	-0.239	-0.289
VNG0410G	-0.2235	-0.2685	-0.1945	-0.223	-0.135	0.059	-0.341	-0.449	-0.409	-0.239	-0.047	0.068
VNG0412G	0.134	-0.055	-0.1065	-0.039	-0.079	-0.0115	-0.225	-0.174	-0.112	-0.194	-0.039	-0.095
VNG0414G	-0.2255	-0.2245	-0.171	-0.1745	-0.177	-0.1085	-0.17	-0.191	-0.224	-0.103	-0.13	-0.225
VNG0415G	0.5285	0.409	0.3845	0.4715	0.4645	0.134	0.691	0.271	0.706	0.585	0.109	0.134
VNG0417H	0.068	0.073	0.0465	0.0105	0.046	0.037	0.071	-0.064	-0.059	0.06	0.039	-0.003
VNG0419C	-0.0325	0.0325	0.035	0.0135	-0.017	0.0045	0.077	0.073	0.015	0.05	0.005	-0.023
VNG0420H	0.0515	0.004	0.0085	0.056	0.066	0.0235	-0.094	-0.069	-0.074	-0.026	0.055	0.108
VNG0421C	0.091	0.0185	0.0345	0.061	0.1325	0.0875	-0.117	-0.118	-0.004	-0.09	-0.035	0.069
VNG0422G	0.1385	0.049	0.099	0.13	0.095	0.0335	0.152	0.112	0.189	0.215	0.111	-0.057
VNG0424C	-0.2165	-0.1085	-0.122	-0.1205	-0.126	-0.0045	-0.106	-0.002	-0.147	-0.129	-0.03	-0.023
VNG0425G	-0.1135	-0.092	-0.049	-0.043	-0.087	-0.0285	-0.042	-0.057	-0.038	-0.11	-0.06	-0.018
VNG0426G	-0.0135	-0.0615	-0.077	0.033	0.1265	0.108	-0.339	-0.242	0.218	-0.233	-0.03	0.022
VNG0427G	0.3095	0.285	0.216	0.2055	0.256	0.09	0.277	0.088	0.21	0.18	0.087	-0.004
VNG0428G	-0.0205	-0.0495	-0.045	0.0045	0.0155	-0.0405	-0.125	0.003	-0.061	-0.053	-0.05	-0.008
VNG0429H	0.257	0.2025	0.1345	0.1665	0.168	0.071	0.142	0.01	0.072	0.11	0.045	0.01
VNG0430H	0.392	0.3515	0.265	0.337	0.349	0.0465	0.246	0.2	0.668	0.212	0.186	0.152
VNG0431G	0.0825	0.1005	0.0575	0.098	0.0695	0.0825	0.067	0.037	-0.148	-0.04	-0.042	0.021
VNG0433C	0.032	0.0505	0.055	-0.0325	0.0645	0.0365	-0.02	0.004	-0.011	-0.011	0.005	0.129
VNG0435H	-0.1015	-0.1045	-0.062	0.028	0.042	0.0335	0.005	0.131	0.034	0.315	0.18	-0.035
VNG0436G	-0.03	0.0235	0.036	0.0955	0.206	0.0395	0.101	0.293	0.154	0.351	0.193	0.042
VNG0437C	0.241	0.1455	0.12	0.212	0.1285	0.0405	0.298	0.213	0.255	0.293	0.119	0.03
VNG0438G	0.0455	0.0555	0.027	0.092	0.0995	-0.009	0.008	0.066	0.029	0.005	-0.011	0.038
VNG0439C	-0.259	-0.245	-0.221	-0.1775	-0.1555	0.0015	-0.247	-0.237	-0.328	-0.225	-0.105	-0.064
VNG0440C	0.1765	0.118	0.0955	0.0965	0.1305	-0.0215	0.166	0.101	0.189	0.034	-0.134	-0.076
VNG0441H	0.276	0.2155	0.1525	0.2275	0.177	-0.009	0.141	0.042	0.222	0.167	0.027	-0.031
VNG0442G	0.241	0.1545	0.1365	0.178	0.132	0.0255	0.018	-0.03	0.193	-0.016	-0.017	-0.004
VNG0444G	0.1525	0.095	0.055	0.0755	0.0425	0.012	0.062	-0.002	0.046	0.007	0.022	-0.054
VNG0446G	0.5505	0.3945	0.325	0.4215	0.4505	0.1185	0.583	0.176	1.271	0.419	0.035	-0.012
VNG0447H	0.2355	0.205	0.117	0.1805	0.1585	0.0485	0.193	0.059	0.086	0.185	0.066	-0.007
VNG0448G	0.0475	0.0385	0.0355	0.067	0.0385	-0.012	0.096	0.059	0.144	0.03	-0.005	0.047
VNG0450C	0.082	0.024	0.005	0.039	0.0115	-0.012	-0.023	-0.023	-0.051	-0.034	-0.002	-0.016
VNG0451G	-0.251	-0.2715	-0.2785	-0.2265	-0.2485	-0.05	-0.383	-0.328	0.007	-0.375	-0.281	-0.118
VNG0452G	-0.1625	-0.1985	-0.198	-0.2115	-0.257	-0.034	-0.226	-0.28	-0.466	-0.333	-0.205	-0.103
VNG0453G	-0.29	-0.266	-0.2855	-0.2995	-0.331	-0.0725	-0.269	-0.261	-0.297	-0.414	-0.253	-0.102
VNG0455G	0.036	-0.037	-0.065	-0.0125	-0.098	-0.0215	-0.071	-0.162	-0.179	-0.24	-0.216	-0.11
VNG0457G	-0.0795	-0.0485	-0.098	-0.093	-0.1655	-0.063	-0.072	-0.143	-0.087	-0.208	-0.211	-0.115
VNG0458G	0.117	0.089	0.0805	0.05	-0.0315	0.0155	0.188	0.039	-0.038	0.086	-0.031	-0.076
VNG0459G	-0.02	0.075	0.0245	-0.0315	-0.002	-0.011	0.043	0.044	-0.113	-0.106	-0.004	-0.015
VNG0461G	-0.0005	0.042	0.0255	-0.0225	-0.025	0.05	0.07	-0.029	-0.181	-0.147	-0.023	-0.022
VNG0462C	0.493	0.3855	0.2725	0.442	0.415	0.082	0.405	0.331	0.765	0.385	0.253	0.015
VNG0463C	0.3755	0.25	0.2115	0.259	0.2265	0.0775	0.415	0.313	0.285	0.337	0.18	0.108
VNG0465G	0.344	0.2975	0.2525	0.3375	0.298	0.0695	0.513	0.442	0.224	0.438	0.225	0.067
VNG0466C	0.359	0.345	0.2225	0.289	0.241	0.0765	0.444	0.342	0.173	0.321	0.166	0.132
VNG0467G	-0.4005	-0.345	-0.3895	-0.334	-0.312	-0.132	-0.246	-0.286	-0.247	-0.396	-0.311	-0.209
VNG0468C	0.1725	0.1085	0.0805	0.109	0.1605	0.063	0.112	0.021	0.053	0.072	0.055	0.043
VNG0469H	0.5345	0.5015	0.301	0.4875	0.4655	0.111	0.792	0.418	0.692	0.386	0.202	-0.008
VNG0470G	0.5015	0.4515	0.319	0.4615	0.4305	0.1355	0.631	0.426	0.525	0.41	0.038	-0.006
VNG0471C	0.0925	0.1125	0.077	0.1085	0.128	0.05	0.104	0.139	0.156	0.035	-0.053	-0.007
VNG0472H	0.1335	0.1385	0.0695	0.081	0.033	0.0415	0.102	0.014	-0.017	-0.013	-0.039	-0.017
VNG0473G	-0.088	-0.187	-0.1905	-0.229	-0.169	0.0205	-0.204	-0.19	-0.311	-0.218	-0.124	0.082
VNG0474G	-0.1325	-0.069	-0.054	-0.1085	-0.144	0.001	0.011	-0.164	-0.263	-0.247	-0.06	-0.026
VNG0475C	0.307	0.18	0.1255	0.205	0.1975	0.0915	0.072	-0.088	0.44	-0.059	-0.002	0.113
VNG0478C	0.136	0.116	0.081	0.102	0.1065	-0.0115	0.067	-0.03	0.054	0.042	-0.036	-0.013
VNG0479G	0.406	0.34	0.211	0.291	0.3205	0.048	0.316	0.046	0.659	0.084	0.053	0.102
VNG0481G	0.061	0.036	0.0075	0.0165	-0.027	0.011	0.003	-0.087	-0.115	-0.082	-0.013	-0.06
VNG0482H	0.3825	0.3495	0.271	0.39	0.2915	0.0985	0.347	0.247	0.495	0.223	0.097	0.029
VNG0483C	0.2775	0.1695	0.127	0.2075	0.206	0.08	0.208	0.113	0.16	0.254	0.207	0.062
VNG0484G	0.1235	0.1375	0.122	0.1385	0.1635	-0.029	0.146	0.211	0.333	0.232	0.068	-0.041
VNG0485H	0.1005	0.0795	0.0315	0.082	0.093	0.0775	-0.023	-0.073	0.019	-0.003	-0.023	-0.021
VNG0486G	0.2865	0.219	0.1665	0.178	0.2415	0.046	-0.016	-0.231	0.77	-0.211	-0.139	-0.125
VNG0487H	-0.27	-0.2645	-0.2025	-0.154	-0.1455	-0.0315	-0.267	-0.223	-0.336	-0.274	-0.067	-0.117
VNG0488H	0.175	0.166	0.072	0.141	0.139	0.0625	-0.056	0.026	0.244	-0.011	0.006	0.076
VNG0489G	-0.0955	-0.0845	-0.084	-0.0845	-0.07	0.047	-0.105	-0.079	-0.073	-0.161	-0.01	0.016
VNG0491G	-0.48	-0.378	-0.3435	-0.412	-0.2095	-0.029	-0.396	-0.262	-0.18	-0.307	-0.073	0.032
VNG0492H	0.307	0.2035	0.1295	0.1985	0.1295	0.0605	0.182	0.089	0.027	-0.029	-0.069	-0.029
VNG0494G	-0.065	-0.0385	-0.057	-0.0685	-0.037	0.0415	-0.097	-0.045	-0.17	-0.161	-0.072	0.01
VNG0496H	0.039	0.035	-0.003	-0.006	-0.006	0.066	-0.003	-0.016	-0.201	-0.078	-0.064	-0.043
VNG0498C	0.306	0.282	0.1475	0.197	0.194	0.0905	0.276	0.196	0.283	-0.057	-0.048	0.009
VNG0499G	0.4945	0.435	0.3245	0.312	0.278	0.1315	0.386	0.298	0.189	0.108	-0.048	0.015
VNG0500G	0.1245	0.1085	0.0725	0.0655	0.0865	-0.04	0.183	0.133	0.035	0.089	-0.048	-0.109
VNG0501G	0.3405	0.246	0.09	0.148	0.2075	0.069	0.323	0.184	0.181	0.197	0.007	0.052
VNG0502G	0.398	0.312	0.288	0.3125	0.3665	0.06	0.429	0.363	0.823	0.191	0.143	-0.025
VNG0503C	0.422	0.329	0.2695	0.3085	0.3345	0.0475	0.437	0.084	0.61	0.243	0.144	0.074
VNG0504G	0.1385	0.056	0.0575	0.054	0.056	0.0565	-0.009	-0.151	-0.096	-0.041	0	-0.015
VNG0505C	0.485	0.4305	0.223	0.3765	0.357	0.126	0.541	0.151	0.541	0.387	0.243	0.119
VNG0506H	0.481	0.3975	0.289	0.3715	0.357	0.0785	0.416	0.198	0.395	0.308	0.133	0.07
VNG0507C	0.312	0.24	0.1625	0.2215	0.2065	0.0785	0.134	-0.012	0.203	0.129	0.193	0.18
VNG0508H	0.238	0.18	0.148	0.0835	0.1875	0.0515	0.152	0.014	0.079	0.096	0.026	0.067
VNG0509H	0.0095	-0.023	0.027	0.053	0.097	0.0535	-0.273	-0.239	-0.133	-0.089	-0.038	-0.018
VNG0510G	-0.1845	-0.066	-0.041	0	-0.114	-0.0475	-0.067	0.151	0.018	0.105	0.056	-0.01
VNG0511H	0.4785	0.3885	0.2935	0.292	0.3295	0.116	0.441	0.211	0.517	0.478	0.087	0.004
VNG0512G	0.3545	0.3135	0.2495	0.27	0.2415	0.047	0.35	0.203	0.252	0.194	0.096	0.013
VNG0514C	0.2235	0.082	0.084	0.09	0.1075	0.048	0.046	-0.032	0.025	0.029	0.075	-0.023
VNG0516H	0.1025	0.1395	0.142	0.2115	0.174	0.0125	0.089	0.238	0.244	0.226	0.032	-0.018
VNG0518H	0.0075	-0.05	-0.0395	-0.0305	-0.0785	-0.016	-0.095	-0.152	-0.033	0.099	0.061	-0.012
VNG0520H	0.0055	-0.0475	-0.054	-0.018	-0.04	-0.06	-0.035	0.028	0.001	0.072	0.083	-0.028
VNG0521G	0.25	0.203	0.133	0.138	0.1665	0.0975	0.108	0.002	0.053	0.103	0.053	-0.009
VNG0523G	0.097	0.115	0.075	0.1155	0.0395	0.0115	0.175	0.119	0.178	0.055	-0.008	-0.013
VNG0524G	-0.186	-0.1215	-0.1015	-0.137	-0.1415	-0.014	-0.089	-0.115	-0.167	0.036	0.079	0.093
VNG0525C	-0.049	-0.015	-0.062	-0.14	-0.1485	-0.0715	0.042	-0.035	-0.305	-0.083	-0.011	-0.012
VNG0527C	-0.2285	-0.1775	-0.172	-0.236	-0.204	-0.053	-0.121	-0.274	-0.332	-0.088	0.024	0.06
VNG0529H	0.273	0.2195	0.135	0.1715	0.2445	0.03	0.35	0.229	0.256	0.065	-0.025	0.059
VNG0530G	0.2175	0.133	0.0645	0.131	0.1995	0.129	-0.028	-0.027	0.071	0.048	0.104	0.125
VNG0532H	0.595	0.5255	0.3715	0.443	0.46	0.0845	0.74	0.461	0.7	0.466	0.195	0
VNG0533H	-0.171	-0.15	-0.1545	-0.0875	-0.139	-0.1005	-0.089	0.033	0.013	0.097	0.036	-0.061
VNG0534C	-0.104	-0.118	-0.1275	-0.0555	-0.07	-0.0095	-0.068	0.027	-0.064	0.061	0.071	0.019
VNG0535C	-0.182	-0.171	-0.225	-0.243	-0.2	-0.106	-0.353	-0.468	-0.409	-0.35	-0.349	0.078
VNG0536G	-0.2725	-0.2365	-0.2355	-0.249	-0.257	-0.0625	-0.108	-0.203	-0.371	-0.372	-0.15	-0.046
VNG0537C	-0.0845	-0.1465	-0.095	-0.0775	0.022	-0.009	-0.125	-0.32	-0.142	0.08	0.143	-0.081
VNG0539C	0.101	0.039	0.0435	0.056	0.0485	-0.019	0.033	-0.053	0.056	0.042	0.072	-0.078
VNG0540G	-0.3685	-0.3155	-0.291	-0.2735	-0.167	-0.1325	-0.351	-0.475	-0.381	-0.095	0.033	-0.138
VNG0541G	0.2255	0.1535	0.0985	0.119	0.0905	0.0215	0.139	-0.014	0.061	-0.017	-0.018	-0.035
VNG0542C	0.4085	0.3545	0.2735	0.3015	0.2575	0.0815	0.379	0.203	0.329	0.25	0.136	0.075
VNG0543H	0.289	0.172	0.1045	0.1755	0.141	0.003	0.128	0.033	0.076	0.07	0.033	0.035
VNG0544H	0.5845	0.4985	0.421	0.436	0.5355	0.0905	0.506	0.268	0.678	0.648	0.138	0.061
VNG0546C	-0.074	-0.0815	-0.082	-0.105	-0.0845	0.031	-0.172	-0.175	-0.281	-0.238	-0.025	0.052
VNG0548C	-0.308	-0.34	-0.287	-0.2765	-0.199	0.0115	-0.37	-0.418	-0.386	-0.277	-0.031	0.1
VNG0549G	-0.43	-0.382	-0.3225	-0.3175	-0.2675	-0.031	-0.32	-0.295	-0.279	-0.287	-0.009	0.094
VNG0550G	-0.3805	-0.3845	-0.327	-0.2805	-0.206	-0.005	-0.463	-0.407	-0.359	-0.179	-0.018	0.149
VNG0551G	-0.3945	-0.3645	-0.3115	-0.281	-0.193	-0.0045	-0.403	-0.279	-0.3	-0.252	-0.03	0.127
VNG0553C	0.277	0.2455	0.204	0.2115	0.186	0.086	0.397	0.235	0.362	0.233	0.124	0.031
VNG0555C	0.198	0.171	0.097	0.166	0.1575	0.024	0.031	0.117	0.217	0.101	0.114	0.091
VNG0556G	0.5925	0.669	0.3565	0.4575	0.404	0.129	0.788	0.593	0.659	0.587	0.34	0.01
VNG0557H	-0.077	-0.0435	-0.066	-0.058	-0.1195	-0.0095	0.053	0.008	-0.118	-0.045	-0.051	-0.029
VNG0559G	-0.1035	-0.0805	-0.082	-0.0675	-0.0445	0.0265	-0.195	-0.202	-0.23	-0.116	-0.051	0.042
VNG0560C	-0.0545	-0.0385	-0.028	-0.0055	-0.07	0.022	0.011	-0.138	-0.188	-0.169	-0.057	-0.04
VNG0562C	0.0105	-0.051	-0.051	-0.031	-0.0205	0.031	-0.078	-0.228	-0.218	-0.073	-0.031	0.017
VNG0563G	-0.1785	-0.1695	-0.1465	-0.18	-0.205	0.0405	-0.013	-0.208	-0.337	-0.122	-0.048	-0.035
VNG0564H	-0.0405	-0.08	-0.1155	-0.099	-0.0845	0.0185	-0.169	-0.243	-0.222	-0.128	-0.036	0.008
VNG0565C	-0.2155	-0.2135	-0.1765	-0.1985	-0.165	0.0295	-0.098	-0.316	-0.284	-0.184	-0.051	-0.032
VNG0566C	0.065	-0.028	-0.019	-0.0095	0.0065	-0.034	-0.138	-0.299	-0.088	-0.07	-0.069	0.024
VNG0568C	-0.058	-0.113	-0.1525	-0.09	-0.112	-0.01	-0.102	-0.172	-0.256	-0.172	0.023	-0.032
VNG0570H	0.0065	-0.039	-0.037	-0.0735	-0.0575	-0.011	-0.112	-0.168	-0.133	-0.014	-0.043	0.025
VNG0571C	-0.109	-0.1055	-0.1085	-0.1295	-0.119	-0.036	-0.104	-0.12	-0.22	-0.091	0.01	-0.013
VNG0572G	0.297	0.2385	0.212	0.202	0.1715	0.043	0.14	0.039	0.167	0.144	0.075	0.101
VNG0573C	0.578	0.4445	0.321	0.4315	0.4595	0.109	0.571	0.259	0.621	0.377	0.158	0.12
VNG0574C	0.1795	0.1085	0.1045	0.063	0.158	0.0185	0.043	-0.041	0.044	0.079	-0.017	-0.009
VNG0575G	0.134	0.0905	0.074	0.029	0.087	0.019	0.077	-0.029	-0.002	-0.003	0.041	-0.028
VNG0576C	0.3705	0.2905	0.2545	0.261	0.2465	0.0625	0.241	0.245	0.239	0.258	0.08	0.06
VNG0578H	-0.0635	0.005	-0.0105	-0.043	-0.086	-0.04	-0.053	-0.012	-0.204	-0.146	-0.003	-0.046
VNG0579H	0.0095	-0.0005	0.038	0.025	-0.067	-0.0035	0.036	-0.016	-0.155	-0.107	-0.06	-0.013
VNG0581H	-0.051	0.0065	-0.0165	-0.0225	-0.082	-0.002	0.038	0.052	-0.027	-0.046	0.03	-0.066
VNG0582C	-0.2035	-0.2255	-0.1515	-0.1965	-0.156	-0.041	-0.086	-0.24	-0.27	-0.017	0.046	0.094
VNG0583G	-0.148	-0.086	-0.0645	-0.123	-0.1195	-0.075	-0.057	-0.021	-0.226	-0.072	0.037	0.054
VNG0584H	-0.1675	-0.1915	-0.079	-0.152	-0.138	-0.0245	-0.048	-0.037	-0.248	-0.075	0.031	0.045
VNG0585H	-0.2885	-0.1725	-0.154	-0.202	-0.1955	-0.033	-0.046	-0.021	-0.097	-0.077	0.075	0.005
VNG0586C	-0.2	-0.149	-0.1005	-0.104	-0.1035	-0.0085	-0.085	-0.085	-0.154	-0.002	0.081	0.095
VNG0587H	-0.058	0.0445	0.031	0.0605	0.0105	0.034	0.039	0.092	-0.038	0.052	0.002	0.044
VNG0590H	0.301	0.2495	0.1805	0.233	0.184	0.0855	0.295	0.119	0.123	0.075	0.02	-0.021
VNG0591C	0.13	0.109	0.076	0.183	0.0575	0.0325	0.145	0.169	0.07	0.112	0.03	-0.03
VNG0592G	-0.0085	-0.0345	-0.002	-0.0035	-0.0245	0.0305	-0.076	-0.096	-0.095	-0.007	-0.026	-0.01
VNG0593G	0.0255	0.0655	0.034	0.0085	0.0335	0.0275	0.053	-0.067	-0.155	-0.113	-0.061	-0.055
VNG0594H	0.371	0.241	0.1655	0.28	0.229	0.042	0.27	0.121	0.259	0.138	0.024	-0.025
VNG0595H	0.469	0.3845	0.3	0.3395	0.2985	0.0935	0.564	0.337	0.24	0.269	0.037	0.062
VNG0596H	0.5305	0.4305	0.291	0.392	0.3915	0.0755	0.356	0.117	0.509	0.309	0.105	0.026
VNG0597H	-0.21	-0.1565	-0.1595	-0.1455	-0.1855	0.0155	-0.002	-0.019	-0.175	-0.132	0.031	-0.001
VNG0598C	0.242	0.146	0.0715	0.1635	0.1095	0.1085	0.004	-0.332	-0.019	-0.021	0.079	0.169
VNG0599C	0.101	0.127	0.0505	0.052	0.016	0.016	0.086	0.025	0.019	0.012	-0.043	0.026
VNG0600C	0.203	0.112	0.048	0.0925	0.144	0.09	-0.108	-0.239	0.044	-0.005	0.111	0.184
VNG0601H	0.025	0.062	0.032	0.039	-0.0395	0.0295	-0.002	-0.003	-0.052	-0.028	-0.011	-0.01
VNG0602C	0.1335	0.1645	0.167	0.195	0.0875	-0.0215	0.426	0.322	0.369	0.211	0.022	-0.032
VNG0604H	0.1775	0.16	0.1495	0.061	0.0885	-0.0145	0.229	0.161	0.158	0.14	0.054	0.029
VNG0606G	-0.0935	-0.085	-0.029	-0.0355	-0.103	-0.0535	-0.05	-0.117	-0.225	-0.127	-0.08	-0.033
VNG0608C	0.189	0.1295	0.1175	0.1875	0.226	0.057	0.059	0.071	0.069	0.103	0.069	0.023
VNG0609C	0.437	0.355	0.308	0.305	0.221	0.145	0.179	0.204	-0.02	0.055	0.015	0.019
VNG0610G	0.1755	0.1305	0.087	0.1245	0.063	0.012	0.078	0.085	0.128	-0.058	-0.001	-0.013
VNG0611H	0.252	0.248	0.2075	0.2475	0.296	0.151	0.273	0.142	0.181	0.295	0.061	0.075
VNG0612H	0.49	0.461	0.3245	0.4065	0.3975	0.0685	0.502	0.372	0.396	0.348	0.181	0.137
VNG0613H	0.481	0.402	0.301	0.3725	0.375	0.135	0.601	0.24	0.646	0.378	0.229	-0.011
VNG0614G	0.251	0.2915	0.217	0.329	0.262	0.0565	0.392	0.212	0.455	0.245	0.191	-0.042
VNG0615C	0.468	0.3735	0.275	0.3195	0.3345	0.144	0.54	0.393	0.283	0.324	0.129	0.119
VNG0617H	-0.184	-0.129	-0.135	-0.1605	-0.2245	-0.005	0.041	-0.049	-0.187	0.083	0.118	0.103
VNG0620G	-0.226	-0.253	-0.205	-0.207	-0.1965	-0.02	-0.113	-0.096	-0.129	0.112	0.138	0.196
VNG0622H	0.4215	0.3265	0.282	0.2715	0.243	0.048	0.586	0.428	0.454	0.329	0.078	0.01
VNG0623G	0.293	0.279	0.2315	0.2165	0.2115	0.0985	0.409	0.196	0.232	0.177	0.098	0.018
VNG0624H	0.2995	0.2815	0.1425	0.195	0.227	0.0465	0.302	0.162	0.142	0.052	0.031	-0.055
VNG0626G	0.3965	0.327	0.2575	0.2715	0.2645	0.059	0.301	0.181	0.192	0.24	0.023	-0.063
VNG0627G	0.116	0.061	0.099	0.125	0.067	-0.0235	0.114	0.104	0.115	0.025	-0.051	-0.096
VNG0628G	-0.16	-0.276	-0.2035	-0.2205	-0.0815	-0.05	-0.312	-0.362	-0.263	-0.074	0.137	0.094
VNG0629G	-0.1655	-0.1435	-0.0865	-0.1255	-0.1405	-0.008	-0.144	-0.1	-0.121	-0.067	0.032	-0.064
VNG0630G	0.151	0.0755	0.0805	0.056	0.083	0.034	-0.076	-0.008	0.009	0.019	0.012	0.051
VNG0631C	0.1915	0.119	0.0655	0.095	0.135	0.034	0.16	0.041	0.1	0.085	0.02	0.005
VNG0632G	0.046	0.0175	0.0785	-0.0005	-0.0075	-0.0625	0.064	-0.052	0.018	0.112	-0.032	-0.153
VNG0633G	0.018	0.0825	0.0335	0.01	-0.0245	-0.045	0.085	-0.002	-0.062	0.009	-0.012	-0.135
VNG0635G	-0.2385	-0.193	-0.1645	-0.189	-0.138	-0.037	-0.158	-0.23	-0.304	-0.106	0.038	0.066
VNG0636G	-0.261	-0.159	-0.178	-0.2315	-0.184	-0.0335	-0.126	-0.104	-0.226	-0.149	0.068	-0.024
VNG0637G	-0.1475	-0.1135	-0.0695	-0.1725	-0.1675	-0.047	-0.125	-0.19	-0.299	-0.099	0.021	0.057
VNG0639G	-0.1495	-0.1	-0.107	-0.171	-0.1975	-0.032	-0.007	-0.084	-0.264	-0.2	0.01	-0.033
VNG0640G	-0.2	-0.1575	-0.113	-0.1505	-0.237	-0.073	-0.03	-0.11	-0.308	-0.115	-0.048	0.022
VNG0641C	-0.226	-0.1575	-0.1755	-0.2355	-0.225	-0.0495	-0.156	-0.126	-0.325	-0.188	0.064	0
VNG0642C	-0.197	-0.1945	-0.1625	-0.2155	-0.2125	-0.0425	-0.219	-0.288	-0.35	-0.164	0.026	0.052
VNG0643G	-0.2285	-0.1735	-0.143	-0.1845	-0.2685	-0.0355	-0.051	-0.115	-0.226	-0.283	0.065	-0.041
VNG0646G	-0.178	-0.1905	-0.127	-0.1775	-0.212	-0.085	-0.11	-0.144	-0.339	-0.152	-0.009	-0.002
VNG0647G	-0.2255	-0.2105	-0.248	-0.2745	-0.2435	-0.037	-0.262	-0.233	-0.379	-0.332	-0.01	0.004
VNG0648G	-0.1685	-0.1605	-0.184	-0.1805	-0.215	-0.0315	-0.272	-0.452	-0.36	-0.274	-0.079	0.029
VNG0650C	0.2305	0.1375	0.107	0.178	0.1705	0.035	0.058	0.111	0.093	0.089	0.064	0.083
VNG0651G	0.2985	0.329	0.2445	0.2355	0.194	0.068	0.441	0.383	0.361	0.305	0.119	0.049
VNG0652H	0.325	0.287	0.1805	0.2325	0.304	0.067	0.558	0.34	0.351	0.13	0.051	-0.014
VNG0653G	0.3155	0.208	0.1835	0.219	0.1855	0.0555	0.597	0.322	0.309	0.32	0.187	-0.034
VNG0654C	0.4445	0.44	0.2915	0.3435	0.244	0.102	0.496	0.359	0.251	0.25	0.126	0.071
VNG0656H	0.141	0.119	0.0885	0.1465	0.077	0.053	0.066	0.091	0.1	0.139	-0.016	0.049
VNG0657G	-0.164	-0.1015	-0.114	-0.058	-0.0895	-0.0015	-0.117	-0.016	-0.149	-0.03	0.027	0.057
VNG0659H	-0.38	-0.451	-0.3865	-0.356	-0.194	0.0215	-0.685	-0.649	-0.603	-0.458	-0.244	0
VNG0660H	-0.063	-0.0455	-0.0305	-0.0225	-0.0355	0.0365	-0.133	-0.108	-0.118	-0.096	-0.014	0.028
VNG0662G	-0.0115	-0.008	0.02	0.027	-0.0215	0.0115	0.041	0.002	-0.013	0.016	0.043	0.082
VNG0664G	0.368	0.268	0.2045	0.289	0.3005	0.0615	0.305	0.127	0.287	0.156	0.05	-0.055
VNG0665G	-0.255	-0.206	-0.177	-0.1855	-0.1455	-0.0525	-0.276	-0.211	-0.226	-0.118	-0.054	0.035
VNG0666G	-0.124	-0.0785	-0.097	-0.1145	-0.134	-0.026	-0.095	-0.148	-0.146	-0.157	-0.029	-0.03
VNG0667G	-0.109	-0.1395	-0.1055	-0.095	-0.094	0.0185	-0.192	-0.204	-0.276	-0.216	-0.075	-0.005
VNG0668C	0.273	0.1835	0.1465	0.2485	0.208	0.065	0.15	0.042	0.164	0.073	0.072	0.075
VNG0669H	0.164	0.0405	0.095	0.073	0.145	0.073	0.209	0.071	0.187	0.193	0.203	0.267
VNG0670H	0.058	0.0645	0.032	0.061	0.0235	0.0205	0.071	-0.05	-0.116	-0.086	-0.027	0
VNG0671H	0.0645	0.0555	0.051	0.0025	0.007	-0.0175	-0.014	-0.038	-0.104	0.011	-0.019	0.003
VNG0673G	0.0825	0.0635	0.0715	0.114	0.09	-0.0355	0.114	0.144	0.131	0.162	0.055	0.03
VNG0674C	0.1255	0.0645	0.09	0.08	0.082	0.0065	0.051	0.112	0.123	0.178	0.102	0.058
VNG0675C	0.056	0.0415	0.079	0.0485	0.0225	0.0015	0.099	0.163	0.09	0.157	0.081	-0.029
VNG0676C	0.2815	0.2085	0.161	0.1865	0.175	0.039	0.024	-0.012	0.038	0.087	-0.011	0.008
VNG0677H	0.052	0.182	0.148	0.1665	0.09	0.0075	0.153	0.227	0.084	0.069	0.044	0.061
VNG0678G	-0.0375	-0.081	-0.0805	-0.029	-0.001	-0.0115	-0.119	-0.099	-0.192	-0.089	-0.076	0.009
VNG0679G	-0.1885	-0.0875	-0.068	-0.038	-0.1035	-0.0685	-0.106	-0.002	-0.128	-0.082	-0.017	-0.054
VNG0680G	-0.0775	-0.0045	0.031	0.017	-0.0335	-0.008	-0.053	0.145	0.06	0.155	0.007	0.003
VNG0681G	-0.28	-0.2325	-0.233	-0.2235	-0.231	-0.037	-0.232	-0.223	-0.288	-0.229	-0.101	-0.059
VNG0682C	0.6395	0.5135	0.334	0.3955	0.433	0.1075	0.628	0.395	0.511	0.52	0.231	0.017
VNG0683C	-0.1775	-0.1285	-0.101	-0.1725	-0.208	-0.0445	-0.067	-0.129	-0.312	-0.241	-0.076	-0.034
VNG0684G	-0.104	-0.0685	-0.0255	-0.1115	-0.1395	-0.0565	-0.029	-0.229	-0.234	-0.043	-0.107	-0.033
VNG0686C	0.076	0.0995	0.05	0.0325	-0.0105	0.046	0.064	0.008	-0.017	-0.115	-0.041	-0.002
VNG0688H	0.415	0.3775	0.3325	0.393	0.173	0.1045	0.496	0.243	0.528	0.337	0.176	0.025
VNG0689G	0.2165	0.2085	0.173	0.177	0.1045	0.0205	0.275	0.175	0.116	0.141	0.047	-0.028
VNG0690C	0.244	0.116	0.151	0.131	0.129	0.0295	0.162	0.118	0.163	0.157	0.079	-0.01
VNG0692C	0.1985	0.154	0.104	0.186	0.205	0.024	0.233	0.05	0.196	0.225	0.132	0.038
VNG0694G	0.2495	0.227	0.177	0.1655	0.2075	0.0745	0.108	-0.142	0.025	0.021	0.029	0.024
VNG0697H	0.141	0.1485	0.14	0.173	0.099	0.0375	0.209	0.093	0.116	0.158	0.065	-0.01
VNG0698H	0.0525	0.015	0.081	0.101	0.0335	0.0255	0.056	0.121	0.137	0.116	0.066	0.049
VNG0700G	0.244	0.2015	0.1585	0.2475	0.238	0.0105	0.282	0.142	0.299	0.248	0.06	0
VNG0702H	-0.5045	-0.549	-0.5055	-0.4665	-0.366	-0.069	-0.686	-0.763	-0.641	-0.476	-0.274	0.044
VNG0703H	-0.1565	-0.1155	-0.1135	-0.1045	-0.141	0.0215	-0.101	-0.034	-0.248	-0.135	-0.019	-0.024
VNG0704C	0.094	0.082	0.0595	0.061	0.0185	-0.0105	0.102	0.121	0.012	0.141	-0.03	-0.023
VNG0705C	0.2575	0.235	0.1435	0.2455	0.208	0.023	0.173	0.149	0.188	0.139	-0.007	0.002
VNG0707C	0.402	0.3755	0.2645	0.318	0.2295	0.1015	0.391	0.243	0.295	0.231	0.081	0.096
VNG0708H	-0.147	-0.0905	-0.097	-0.105	-0.1215	-0.0165	-0.052	0.029	-0.129	0.003	0.023	0.019
VNG0709C	-0.041	-0.113	-0.059	-0.066	-0.073	-0.032	-0.123	-0.107	-0.122	-0.007	-0.035	-0.078
VNG0711C	0.026	0.0685	0.028	0.0275	0.0305	-0.0215	0.089	0.081	-0.016	0.077	0.021	-0.005
VNG0713C	0.367	0.299	0.198	0.2765	0.2855	0.07	0.513	0.629	0.422	0.368	0.089	-0.015
VNG0715G	-0.1805	-0.1375	-0.144	-0.204	-0.3335	-0.0935	-0.016	-0.151	-0.391	-0.292	-0.16	-0.28
VNG0716G	0.4145	0.363	0.2965	0.3635	0.3205	0.1065	0.263	0.179	0.277	0.206	0.107	0.032
VNG0717H	0.0695	0.048	0.051	0.111	0.1195	0.015	0.056	0.13	0.081	0.026	-0.02	0.045
VNG0718C	0.417	0.36	0.2085	0.2745	0.2645	0.104	0.453	0.439	0.36	0.338	0.043	0.006
VNG0719G	0.296	0.3525	0.314	0.297	0.195	0.031	0.354	0.5	0.296	0.309	-0.042	-0.174
VNG0720G	0.441	0.3295	0.2585	0.3105	0.259	0.093	0.327	0.268	0.302	0.209	0.147	-0.024
VNG0723G	0.1955	0.153	0.1035	0.1745	0.159	-0.0155	0.366	0.169	0.254	0.073	0.016	-0.022
VNG0724H	0.2655	0.1635	0.1775	0.194	0.227	0.078	0.052	0.022	0.126	0.11	0.017	0.037
VNG0725H	0.2995	0.2525	0.119	0.206	0.1405	0.0125	0.194	0.152	0.186	0.133	0.049	0.017
VNG0726C	0.1085	0.048	0.06	0.072	0.0745	0.005	-0.029	-0.074	-0.084	-0.039	-0.056	0.009
VNG0727C	-0.0645	-0.0055	-0.044	-0.008	-0.081	-0.017	0.048	0.074	-0.03	-0.03	0	0.011
VNG0729H	0.128	0.1335	0.132	0.0905	0.139	0.0315	0.168	-0.008	0.058	0.066	0.013	0.031
VNG0730C	0.2355	0.18	0.1235	0.153	0.094	0.046	0.2	0.11	0.133	0.079	0.042	-0.031
VNG0731H	0.352	0.293	0.179	0.2385	0.25	0.0915	0.157	0.009	0.206	0.141	0.055	0.049
VNG0732G	0.4185	0.3405	0.2485	0.358	0.3415	0.0685	0.433	0.293	0.429	0.343	0.113	0.07
VNG0733H	0.2	0.1105	0.089	0.09	0.1665	0.0675	0.093	-0.031	0.109	0.135	0.019	0.044
VNG0734G	-0.029	0.0495	0.053	0.0785	-0.051	-0.0125	0.108	0.144	-0.048	0.137	0.073	-0.006
VNG0735G	0.156	0.0985	0.119	0.048	0.024	0.0365	0.093	0.191	0.045	0.11	0.055	-0.031
VNG0736G	0.266	0.237	0.183	0.223	0.1925	0.005	0.252	0.123	0.267	0.143	0.076	0.023
VNG0737H	0.2035	0.16	0.1145	0.1075	0.0915	0.0525	0.06	-0.061	0.027	0.03	-0.035	0.003
VNG0738H	0.1925	0.1815	0.117	0.1645	0.107	0.033	0.114	0.07	0.043	0.063	-0.017	0.035
VNG0740C	0.3275	0.2345	0.1785	0.1765	0.217	0.0815	0.132	-0.04	0.107	0.16	-0.012	0.107
VNG0741H	-0.1975	-0.1785	-0.1675	-0.103	-0.1255	-0.019	-0.165	-0.151	-0.108	-0.15	-0.021	0.075
VNG0742H	0.106	0.116	0.0895	0.116	0.138	0.0105	0.132	0.142	0.155	0.087	-0.003	0.045
VNG0743H	0.0065	0.0835	0.1225	0.2075	0.136	-0.023	0.212	0.313	0.147	0.164	0.08	-0.029
VNG0745G	0.366	0.3215	0.1995	0.318	0.291	0.0815	0.499	0.253	0.628	0.302	0.116	0.049
VNG0746C	0.2515	0.1425	0.151	0.207	0.2035	-0.026	0.719	0.31	0.752	0.277	0.237	0.037
VNG0748G	0.3155	0.2785	0.1735	0.319	0.1585	0.0565	0.733	0.417	0.618	0.452	0.188	-0.02
VNG0749G	0.3895	0.1995	0.1965	0.3815	0.2025	0.063	0.659	0.625	0.615	0.268	0.159	-0.048
VNG0750C	0.3095	0.2845	0.222	0.2335	0.173	0.064	0.429	0.226	0.256	0.237	0.073	0.015
VNG0751C	0.061	0.176	0.0645	0.054	0.04	0.0055	0.203	0.117	0.032	0.016	-0.015	-0.014
VNG0752G	0.171	0.105	0.0755	0.0945	0.06	0.025	-0.005	-0.098	-0.104	-0.071	-0.026	-0.061
VNG0753G	0.0925	0.009	-0.0225	0.01	0.056	0.017	-0.054	-0.133	0.001	-0.115	-0.006	-0.007
VNG0754C	0.032	-0.0165	-0.0295	-0.015	-0.0055	0.034	-0.075	-0.188	-0.257	-0.218	-0.061	-0.068
VNG0755C	0.1855	0.1305	0.0405	0.1605	0.137	0.0405	0.105	0.016	0.489	-0.02	-0.01	0.115
VNG0757G	0.115	0.0605	0.038	0.067	0.086	0.0075	-0.056	-0.048	0.021	0.037	-0.031	0.053
VNG0758C	-0.0175	0.0075	-0.0345	0.0135	0.008	-0.03	-0.074	-0.002	-0.008	-0.021	0.015	0.066
VNG0759H	0.0035	-0.026	-0.0135	-0.0405	-0.012	0.021	0.016	-0.09	-0.098	-0.086	0.053	0.029
VNG0761G	0.301	0.276	0.155	0.2435	0.258	0.0245	0.159	0.137	0.536	0.068	0.053	0.079
VNG0762H	0.068	0.0585	0.053	0.138	0.1025	0.0345	-0.03	0.09	0.032	0.05	0.05	0.045
VNG0763G	0.3425	0.29	0.2445	0.248	0.2705	0.0335	0.329	0.218	0.292	0.151	0.052	0.018
VNG0764C	0.0195	0.0295	0.035	0.045	0.007	0.015	0.108	0.077	-0.018	0.081	0.026	0.054
VNG0765H	0.0005	0.032	-0.0285	0.0195	0.032	0.043	-0.137	-0.106	-0.04	-0.119	-0.026	0.145
VNG0766G	0.253	0.184	0.158	0.199	0.1715	0.0625	0.204	0.287	0.292	0.226	0.116	0.019
VNG0767H	-0.2495	-0.1815	-0.177	-0.138	-0.107	0.009	-0.338	-0.141	-0.197	-0.119	-0.075	0.022
VNG0768H	-0.067	-0.0035	-0.0165	-0.0145	-0.0465	-0.0415	-0.029	-0.009	-0.158	-0.079	-0.041	0.042
VNG0769H	-0.1245	-0.085	-0.083	-0.0275	0.0365	0.0785	-0.154	-0.057	0.044	-0.076	0.003	0.097
VNG0771G	-0.247	-0.234	-0.2205	-0.264	-0.1625	-0.004	-0.238	-0.323	-0.399	-0.22	-0.124	0.024
VNG0772H	0.578	0.4655	0.348	0.474	0.444	0.113	1.087	0.309	0.911	0.548	-0.054	-0.013
VNG0775G	0.119	0.1075	0.0385	0.0115	0.0525	0.0355	0.147	0.088	0.043	0.125	0.158	0.001
VNG0777G	0.121	0.115	0.074	0.1285	0.166	0.0515	0.151	0.073	0.088	-0.047	-0.095	0.029
VNG0778C	0.223	0.0845	0.078	0.0795	0.135	0.052	-0.024	-0.128	-0.124	-0.058	-0.052	0.037
VNG0779C	-0.081	-0.0225	-0.0745	-0.085	-0.0605	0.011	0.057	-0.001	-0.099	-0.105	-0.064	-0.024
VNG0780H	0.0395	0.0605	0.014	0.0215	0.023	0.1045	-0.028	-0.064	-0.192	-0.166	-0.038	-0.025
VNG0782H	-0.3575	-0.289	-0.298	-0.26	-0.1865	-0.005	-0.25	-0.157	-0.228	-0.235	-0.049	0.067
VNG0784G	0.303	0.199	0.167	0.2005	0.165	0.0705	0.006	-0.057	-0.032	-0.011	0.007	0.026
VNG0786G	0.0985	0.034	0.014	0.039	0.0235	0.004	-0.01	0.01	0.106	0.018	-0.012	0.037
VNG0787G	-0.1995	-0.22	-0.171	-0.2095	-0.244	-0.01	-0.104	-0.259	-0.374	-0.471	-0.189	-0.044
VNG0788H	-0.332	-0.264	-0.2985	-0.3635	-0.286	-0.014	-0.163	-0.22	-0.327	-0.489	-0.232	0.077
VNG0789C	-0.215	-0.2495	-0.167	-0.203	-0.193	-0.0105	-0.177	-0.298	-0.38	-0.335	-0.18	0.009
VNG0790G	-0.26	-0.2335	-0.246	-0.2815	-0.2215	-0.0045	-0.184	-0.241	-0.304	-0.393	-0.176	0.013
VNG0793G	0.0025	-0.0205	0.086	0.0595	0.0205	-0.0075	0.177	0.182	0.084	0.172	0.097	-0.021
VNG0794G	0.0765	0.105	0.1235	0.08	0.133	-0.063	0.218	0.35	0.576	0.201	0.043	-0.061
VNG0795G	-0.1855	-0.09	-0.04	-0.0315	-0.1955	-0.1055	0.004	0.12	-0.003	-0.05	-0.092	-0.039
VNG0796G	-0.079	0.026	-0.0245	-0.096	-0.1225	-0.0395	0.051	0.092	-0.19	-0.107	-0.049	-0.089
VNG0798H	0.126	0.1695	0.1415	0.0775	0.024	-0.005	0.131	0.058	-0.016	0.04	-0.014	-0.043
VNG0799C	0.385	0.3645	0.26	0.378	0.397	0.0825	0.234	0.208	0.532	0.235	0.138	0.117
VNG0800H	0.3455	0.2685	0.1935	0.2865	0.2405	0.085	0.338	0.205	0.266	0.242	0.246	0.092
VNG0801C	-0.011	0.054	-0.004	0.0035	-0.032	-0.039	0.137	0.227	-0.063	0.07	0.052	0.081
VNG0804C	-0.036	0.0005	0.0655	0.035	-0.0425	-0.033	0.127	0.039	-0.005	0.062	0.075	0.018
VNG0806G	0.0905	0.157	0.14	0.141	0.217	0.031	0.045	0.168	0.2	0.097	0.051	0.038
VNG0808G	0.3065	0.218	0.191	0.161	0.1915	0.057	0.194	0.165	0.171	0.145	0.046	0.08
VNG0810H	0.012	0.084	0.081	0.117	0.02	-0.033	0.145	0.116	0.059	0.113	0.004	-0.015
VNG0811H	0.6265	0.4545	0.347	0.4175	0.392	0.063	0.625	0.366	0.575	0.383	0.129	0.001
VNG0812G	0.474	0.39	0.31	0.5215	0.417	0.069	0.954	0.557	0.671	0.317	0.133	-0.014
VNG0813G	0.3845	0.2155	0.2095	0.266	0.2735	0.1025	0.338	0.152	0.271	0.16	0.094	0.068
VNG0814C	0.3055	0.2475	0.157	0.3135	0.28	0	0.449	0.136	0.21	0.101	-0.033	-0.036
VNG0815G	0.0535	0.019	-0.0275	0.0645	0.002	0.04	0.035	-0.1	-0.135	-0.106	-0.052	-0.001
VNG0816G	0.5955	0.454	0.3505	0.49	0.4745	0.113	1.014	0.836	0.5	0.287	0.117	0.032
VNG0818C	0.5465	0.4505	0.273	0.406	0.254	0.136	0.521	0.394	0.312	0.252	0.063	0.036
VNG0819C	0.4455	0.31	0.277	0.3425	0.362	0.059	0.453	0.181	0.788	0.311	0.138	-0.037
VNG0821C	0.1635	0.1445	0.096	0.0925	0.092	0.0195	0.048	-0.061	-0.048	-0.013	0.015	0.039
VNG0822C	0.0855	0.107	0.059	0.085	0.152	0.06	0.004	-0.109	0.454	0.106	0.117	0.1
VNG0823G	-0.0795	-0.138	-0.056	-0.08	-0.0085	0.0215	-0.061	-0.02	-0.038	0.086	0.129	0.009
VNG0824G	0.4505	0.4025	0.345	0.383	0.4245	0.0575	0.567	0.471	0.837	0.455	0.208	0.02
VNG0825C	0.3195	0.259	0.168	0.253	0.2025	0.069	0.212	0.095	0.236	0.236	-0.026	0.046
VNG0826C	0.406	0.3685	0.3355	0.3085	0.3765	0.0735	0.357	0.327	0.557	0.301	0.096	-0.13
VNG0828H	0.558	0.519	0.4215	0.449	0.2675	0.0995	0.618	0.502	0.237	0.351	0.226	0.095
VNG0829G	0.5255	0.6	0.488	0.438	0.434	0.0835	0.579	0.501	0.231	0.508	0.312	0.143
VNG0830G	0.387	0.3645	0.337	0.3045	0.277	0.1105	0.577	0.321	0.186	0.297	0.186	0.126
VNG0831G	0.5	0.44	0.4275	0.435	0.4835	0.121	0.623	0.523	0.513	0.647	0.358	0.122
VNG0832C	0.4775	0.4155	0.344	0.3265	0.305	0.1035	0.536	0.404	0.267	0.313	0.204	0.142
VNG0834C	0.1115	0.0725	0.08	0.1185	0.102	0.0385	0.078	0.214	-0.013	0.18	0.102	-0.003
VNG0835G	0.279	0.216	0.2025	0.183	0.15	0.0355	0.224	0.107	0.013	0.111	0.044	0.046
VNG0836H	0.5595	0.516	0.352	0.466	0.4275	0.093	0.402	0.357	0.744	0.598	0.195	0.006
VNG0837H	0.4535	0.4025	0.2735	0.3465	0.176	0.0645	0.518	0.367	0.13	0.163	0.041	0.076
VNG0838G	0.221	0.1875	0.112	0.2315	0.1465	0.012	0.432	0.376	0.314	0.274	0.142	0.088
VNG0840H	0.5275	0.389	0.2955	0.3715	0.312	0.141	0.605	0.267	0.368	0.339	0.027	-0.002
VNG0841G	0.225	0.2745	0.1455	0.225	0.205	0.0005	0.408	0.338	0.312	0.115	-0.051	-0.064
VNG0845C	0.3285	0.2395	0.1895	0.179	0.177	0.08	0.326	0.119	0.131	0.094	0.03	0.005
VNG0846C	0.2685	0.226	0.187	0.246	0.223	0.0285	0.434	0.372	0.173	0.267	0.073	-0.032
VNG0847H	0.168	0.137	0.0675	0.062	0.1015	0.085	0.139	0.011	-0.107	-0.014	0.02	-0.004
VNG0849C	-0.078	0.025	0.005	-0.0485	0.002	-0.0045	0.112	0.222	0.161	0.027	0.004	0.053
VNG0851C	0.4705	0.3845	0.266	0.319	0.2855	0.1055	0.303	0.086	0.332	0.262	0.152	0.067
VNG0852C	0.1945	0.1085	0.1005	0.2055	0.202	-0.013	0.119	0.153	0.641	0.269	0.154	0.16
VNG0853C	0.089	0.076	0.054	0.0665	0.0275	0.0055	0.075	0.069	0.013	0.026	0.021	0.042
VNG0854C	0.2375	0.144	0.101	0.1795	0.2115	0.057	-0.123	-0.199	0.673	-0.224	-0.025	0.105
VNG0857C	0.2205	0.1165	0.0955	0.0775	0.117	0.078	-0.018	-0.099	0.058	0.032	0.014	0.038
VNG0858C	0.333	0.2865	0.1885	0.267	0.2405	0.026	0.261	0.136	0.625	0.23	0.096	0.13
VNG0860G	-0.0615	-0.029	-0.0475	-0.0105	-0.0105	0.0115	-0.147	-0.067	-0.153	-0.113	-0.033	0.028
VNG0861H	0.2335	0.1765	0.152	0.2405	0.23	0.071	0.096	-0.083	0.654	-0.011	-0.005	0.034
VNG0862G	0.049	-0.0095	0.0335	-0.007	0.0405	0.079	-0.163	-0.227	-0.256	-0.152	-0.096	-0.015
VNG0863H	-0.3185	-0.292	-0.2585	-0.19	-0.1515	0.0285	-0.401	-0.28	-0.311	-0.285	-0.119	0.108
VNG0864G	-0.234	-0.208	-0.197	-0.2265	-0.148	-0.1185	-0.205	-0.233	-0.273	0.013	-0.057	-0.2
VNG0865C	-0.012	-0.0215	-0.0745	-0.0585	0.0145	0.071	-0.129	-0.073	0.288	-0.069	0.028	0.145
VNG0867G	-0.0205	-0.018	-0.0365	-0.021	-0.0235	0.0215	-0.087	-0.106	-0.182	-0.038	0.023	0.108
VNG0868H	0.2185	0.207	0.1145	0.228	0.282	0.062	0.023	0.004	0.252	-0.019	-0.049	0.056
VNG0869G	0.4625	0.3835	0.298	0.4505	0.3315	0.134	0.52	0.234	0.483	0.414	0.118	0.011
VNG0870G	0.6255	0.4645	0.3405	0.472	0.453	0.088	0.498	0.425	0.674	0.636	0.204	-0.066
VNG0872G	0.0785	0.081	0.048	0.0355	0.054	0.077	0.076	-0.031	-0.162	-0.113	-0.012	-0.018
VNG0873G	0.281	0.183	0.1185	0.2135	0.232	0.0355	0.506	0.273	0.274	0.063	0.046	0.087
VNG0874G	0.2485	0.1785	0.143	0.1485	0.182	0.129	0.17	0.116	0.089	0.101	0.095	0.141
VNG0875C	0.496	0.4125	0.2945	0.3855	0.3205	0.094	0.386	0.407	0.408	0.076	-0.011	0.08
VNG0876G	0.1435	0.075	0.03	0.027	0.2675	0.0305	0.061	-0.128	-0.08	0.035	-0.089	-0.091
VNG0878G	0.1185	0.1455	0.111	0.113	0.1535	-0.013	0.339	0.31	0.172	0.22	0.041	0.038
VNG0879C	0.081	0.0795	0.06	0.0895	0.089	0.0235	0.043	-0.083	-0.179	-0.096	-0.05	0.033
VNG0880G	-0.2405	-0.0585	-0.094	-0.0745	-0.076	-0.0455	-0.083	0.067	-0.038	-0.075	-0.081	0.051
VNG0881G	0.3015	0.1775	0.1655	0.2105	0.1725	0.1185	0.066	-0.123	0.09	0.053	-0.04	0.134
VNG0882G	0.385	0.2725	0.22	0.244	0.2675	0.07	0.299	0.091	0.343	0.172	0.136	0.023
VNG0883H	0.604	0.4825	0.378	0.4945	0.4115	0.094	0.522	0.44	0.437	0.362	0.175	-0.08
VNG0884G	-0.042	-0.053	-0.0455	-0.089	-0.0175	-0.032	-0.099	-0.054	-0.025	-0.088	-0.033	-0.046
VNG0885G	-0.0605	-0.072	-0.0455	-0.1025	-0.014	0.0065	-0.076	-0.18	-0.198	-0.031	-0.019	-0.081
VNG0887G	0.1345	0.0635	0.0405	0.0375	0.039	-0.0195	0.06	0.006	-0.11	-0.064	-0.065	-0.036
VNG0889G	-0.0445	-0.033	-0.0215	-0.065	-0.0685	-0.018	0.028	-0.07	-0.204	-0.113	-0.055	-0.086
VNG0890G	-0.137	-0.082	-0.0775	-0.0445	-0.0475	-0.008	-0.177	-0.006	-0.055	-0.028	-0.054	0.014
VNG0891G	-0.1595	-0.171	-0.1345	-0.1625	-0.121	0.0125	-0.133	-0.203	-0.246	-0.161	0.005	0.026
VNG0892H	-0.1385	-0.0795	-0.1295	-0.1305	-0.1155	0.007	-0.089	-0.066	-0.196	-0.193	-0.005	0.002
VNG0893G	0.074	-0.006	-0.009	0.001	0.0015	0.029	-0.1	-0.056	-0.183	-0.149	-0.05	-0.018
VNG0896G	-0.012	-0.0195	-0.0225	-0.0295	0.012	0.0085	-0.166	-0.168	0.154	-0.21	-0.058	-0.009
VNG0897G	0.023	-0.0265	-0.003	-0.0455	-0.037	0.03	0.005	-0.134	-0.192	-0.131	-0.014	-0.092
VNG0898G	0.038	0.021	-0.0395	-0.0335	0.028	-0.002	-0.03	-0.04	-0.03	-0.099	0.068	-0.04
VNG0901G	-0.1	-0.148	-0.094	-0.148	-0.0795	0.0155	-0.18	-0.233	-0.327	-0.213	-0.008	-0.088
VNG0903C	-0.321	-0.2425	-0.2355	-0.2455	-0.1805	0.004	-0.246	-0.252	-0.204	-0.262	-0.021	-0.051
VNG0905G	-0.1235	-0.221	-0.168	-0.1675	-0.086	0.0215	-0.295	-0.307	-0.319	-0.161	-0.084	0.05
VNG0906H	-0.1645	-0.0875	-0.129	-0.094	-0.135	-0.006	-0.022	0.072	-0.015	-0.015	-0.011	0.058
VNG0907H	0.2475	0.202	0.1275	0.085	0.1355	0.0275	0.241	0.141	0.101	0.003	0.046	0.042
VNG0908G	0.331	0.264	0.122	0.226	0.301	0.0445	0.351	0.249	0.304	-0.012	0.084	0.158
VNG0909H	0.3545	0.3015	0.135	0.264	0.219	0.079	0.358	0.209	0.329	0.183	0.083	0.117
VNG0911H	0.1305	0.1055	0.093	0.1175	0.0785	0.022	0.167	0.12	0.119	0.025	-0.037	0.031
VNG0913H	0.211	0.1365	0.1285	0.1165	0.1305	0.0365	0.151	-0.018	-0.015	0.035	-0.04	-0.021
VNG0914H	0.164	0.1495	0.093	0.127	0.182	0.043	0.193	0.112	0.145	0.041	-0.029	0.08
VNG0915G	0.3595	0.2425	0.2455	0.282	0.257	0.1065	0.318	0.307	0.429	0.441	0.362	0.161
VNG0916G	0.4785	0.3745	0.273	0.338	0.3995	0.082	0.425	0.006	0.599	0.273	0.104	0.005
VNG0917G	0.3345	0.2385	0.184	0.2775	0.201	0.037	0.249	-0.047	0.108	0.111	0.106	-0.006
VNG0919G	0.2985	0.2535	0.1435	0.213	0.2755	0.0275	0.082	-0.088	0.176	-0.036	-0.07	0.064
VNG0920H	0.142	0.093	0.0645	0.051	0.0755	0.0055	-0.05	-0.236	-0.11	0.021	-0.046	0.006
VNG0921G	-0.273	-0.2755	-0.27	-0.2615	-0.2395	-0.049	-0.295	-0.289	-0.358	-0.271	-0.105	-0.017
VNG0923G	-0.242	-0.2565	-0.214	-0.227	-0.252	-0.033	-0.175	-0.214	-0.375	-0.337	-0.145	-0.084
VNG0924G	-0.1115	-0.091	-0.1015	-0.179	-0.155	-0.094	-0.179	-0.137	-0.207	-0.311	-0.326	-0.152
VNG0925C	-0.1135	-0.173	-0.139	-0.1395	-0.125	-0.0275	-0.293	-0.379	-0.378	-0.347	-0.205	-0.089
VNG0926H	0.3995	0.5	0.341	0.4605	0.418	0.0705	0.513	0.342	0.759	0.499	0.232	-0.037
VNG0927C	0.2505	0.2195	0.144	0.1165	0.181	0.0685	0.161	-0.005	0.077	0.084	0.106	0.078
VNG0928G	0.2315	0.18	0.0965	0.203	0.212	0.033	0.04	0.089	0.642	0.097	0.174	0.167
VNG0930G	0.3215	0.245	0.2475	0.2655	0.2345	0.0545	0.15	0.074	0.274	0.154	0.073	-0.046
VNG0931G	-0.1115	-0.0575	-0.029	-0.065	-0.0445	-0.074	0.003	0.059	-0.152	-0.03	-0.025	-0.07
VNG0932C	-0.102	-0.0905	-0.048	-0.072	-0.0825	-0.068	0.043	-0.027	-0.119	-0.001	-0.004	-0.081
VNG0933G	0.1125	0.1225	0.1095	0.1295	0.0975	-0.0225	0.044	0.059	0.423	-0.02	-0.049	0.003
VNG0934H	0.103	0.002	-0.0155	0.102	0.0535	0.0115	-0.009	-0.006	0.014	0.055	0.006	-0.088
VNG0935G	0.256	0.2185	0.179	0.19	0.234	0.054	0.359	0.235	0.265	0.018	-0.074	0.047
VNG0936C	0.36	0.2945	0.214	0.213	0.221	0.0965	0.341	0.272	0.298	0.152	0.131	0.081
VNG0937G	0.29	0.2415	0.145	0.2155	0.417	0.051	0.602	0.349	0.593	0.403	0.514	0.018
VNG0938G	0.5445	0.433	0.373	0.4375	0.3175	0.185	0.554	0.484	0.265	0.389	0.209	0.156
VNG0940G	-0.259	-0.167	-0.171	-0.2285	-0.256	-0.063	-0.11	-0.065	-0.277	-0.212	-0.071	-0.024
VNG0941C	-0.024	-0.0295	-0.0315	-0.097	-0.125	-0.0265	0.101	-0.055	-0.216	-0.113	-0.024	-0.04
VNG0942G	-0.2905	-0.182	-0.158	-0.1015	-0.0865	-0.0495	-0.163	0.059	-0.025	0.023	-0.031	0.02
VNG0943C	0.128	0.047	0.046	0.0495	0.1295	0.0295	-0.05	-0.055	0.035	0.111	0.067	0.117
VNG0945H	0.07	0.0275	0.045	0.084	0.038	-0.019	0.109	0.184	0.051	0.126	0.017	0.031
VNG0946G	-0.145	-0.097	-0.041	0.001	-0.0775	0.012	0.069	0.134	-0.033	0.105	0.087	-0.071
VNG0947G	0.409	0.321	0.2555	0.273	0.319	0.067	0.309	0.099	1.087	0.188	0.164	0.129
VNG0949G	-0.09	-0.0385	-0.0305	-0.025	-0.0565	-0.0225	-0.008	-0.006	-0.043	0.178	0.076	0.018
VNG0950G	-0.1395	-0.118	-0.1065	-0.0905	-0.128	-0.0465	-0.01	-0.008	-0.075	0.093	0.076	-0.013
VNG0953C	-0.018	-0.0455	-0.053	-0.035	-0.0685	-0.008	0.056	0.112	-0.14	0.013	0.059	-0.042
VNG0954C	-0.2605	-0.1675	-0.104	-0.2085	-0.156	-0.066	-0.099	0.165	0.18	0.073	0.05	0.003
VNG0955G	-0.148	-0.1485	-0.075	-0.0625	-0.0915	-0.0425	-0.044	0.005	-0.075	-0.013	0.012	-0.092
VNG0958G	-0.0745	-0.0035	0.0035	0.0205	0.0405	-0.0495	-0.019	0.201	0.056	0.037	0.006	-0.012
VNG0959H	0.328	0.2265	0.1505	0.178	0.2535	0.0935	0.245	0.024	0.25	0.25	0.01	0.133
VNG0960G	-0.3105	-0.128	-0.1765	-0.2475	-0.1545	-0.144	-0.005	0.054	-0.05	0.037	-0.001	-0.017
VNG0961G	-0.151	-0.093	-0.07	-0.124	-0.1645	-0.0905	0.028	-0.029	-0.181	-0.057	-0.057	-0.047
VNG0962G	-0.3555	-0.1965	-0.189	-0.294	-0.2075	-0.1155	-0.016	0.01	-0.151	-0.024	0.01	-0.011
VNG0963G	-0.222	-0.1405	-0.0905	-0.16	-0.1995	-0.041	-0.067	-0.02	-0.218	-0.196	-0.039	-0.08
VNG0964C	-0.2605	-0.0755	-0.077	-0.123	-0.0965	-0.0425	-0.125	0.062	0.059	-0.048	-0.009	0
VNG0965C	-0.041	-0.024	-0.024	-0.01	-0.0585	-0.0265	0.041	-0.007	-0.124	-0.032	-0.026	-0.011
VNG0966G	-0.186	-0.164	-0.2255	-0.2075	-0.131	-0.059	-0.13	-0.211	-0.259	-0.076	0.007	-0.041
VNG0967G	-0.263	-0.242	-0.1955	-0.254	-0.2455	-0.051	-0.12	-0.255	-0.407	-0.073	-0.032	-0.069
VNG0969H	0.073	0.052	-0.0275	0.036	0.0785	0.0125	-0.011	-0.052	0.172	0.095	0.056	-0.063
VNG0970G	-0.166	-0.192	-0.1395	-0.185	-0.1625	-0.0545	-0.039	-0.145	-0.215	-0.028	0.042	-0.054
VNG0971G	-0.32	-0.282	-0.235	-0.245	-0.1535	-0.079	-0.161	-0.036	-0.158	-0.031	0.014	-0.028
VNG0973G	-0.272	-0.227	-0.1325	-0.2135	-0.2205	-0.0585	-0.048	0.071	-0.16	0.003	-0.028	-0.045
VNG0974G	-0.3765	-0.188	-0.159	-0.1715	-0.125	-0.055	-0.096	0.127	-0.031	0.032	-0.019	-0.015
VNG0976G	-0.234	-0.162	-0.122	-0.071	-0.1205	-0.063	-0.153	0.005	-0.058	0.009	0.001	-0.007
VNG0978H	-0.0905	-0.024	-0.004	0.0165	-0.047	-0.0135	-0.018	0.105	0.028	0.042	0.029	0.018
VNG0979H	0.437	0.373	0.29	0.3475	0.336	0.055	0.405	0.145	0.47	0.304	0.116	0.042
VNG0981C	0.2945	0.2675	0.2035	0.2	0.2835	0.077	0.17	0.061	0.676	0.178	0.032	0.034
VNG0982C	0.0415	0.0365	0.0445	0.1075	0.0845	0.027	-0.018	0.083	0.014	0.116	0.075	0.063
VNG0983C	0.098	0.0605	0.0125	0.096	0.1805	0.069	-0.09	-0.062	0.103	-0.01	0.01	0.108
VNG0985H	0.5045	0.4415	0.3525	0.3985	0.4	0.124	0.374	0.115	0.672	0.461	0.091	-0.072
VNG0986H	0.487	0.438	0.3115	0.3645	0.429	0.1195	0.553	0.198	1.194	0.369	0.095	0.057
VNG0987H	0.16	0.107	0.0815	0.1	0.2265	0.118	0.029	-0.058	0.117	0.209	0.171	0.147
VNG0988H	0.3845	0.357	0.268	0.36	0.4165	0.035	0.481	0.327	0.767	0.371	0.177	0.131
VNG0989C	0.312	0.265	0.168	0.2955	0.2855	0.097	0.321	0.073	0.305	0.278	0.131	-0.047
VNG0990H	0.246	0.265	0.2635	0.337	0.378	0.016	0.276	0.277	0.584	0.262	0.122	0.048
VNG0991H	0.059	0.1175	0.05	0.145	0.1675	0.091	0.049	0.171	0.054	0.138	0.134	0.239
VNG0992H	0.002	0.033	0.064	0.093	0.0595	0.0075	0.118	0.237	0.074	0.219	0.124	0.117
VNG0993H	0.385	0.2785	0.204	0.265	0.2475	0.1245	0.323	0.156	0.224	0.256	0.136	0.269
VNG0995H	-0.426	-0.3735	-0.419	-0.286	-0.2695	-0.0545	-0.373	-0.229	-0.062	-0.072	-0.068	0.068
VNG0996G	0.2535	0.1645	0.052	0.0775	0.1495	0.0555	0.165	0.132	0.184	0.091	0.184	0.042
VNG0997G	0.1605	0.2135	0.246	0.143	0.178	-0.0285	0.471	0.415	0.151	0.343	0.182	0.018
VNG0998G	-0.0475	-0.0095	-0.021	-0.0985	-0.1545	-0.0325	0.128	0.011	-0.196	-0.041	-0.088	-0.119
VNG0999H	-0.084	-0.01	-0.0325	-0.0235	0.003	0.032	0.13	0.161	0.077	0.13	0.055	0.138
VNG1000H	0.3795	0.322	0.2255	0.2265	0.224	0.124	0.333	0.178	0.149	0.073	0.012	0.038
VNG1001G	-0.282	-0.267	-0.212	-0.2285	-0.1815	0.0155	-0.143	-0.099	-0.223	-0.157	-0.069	-0.075
VNG1002H	0.036	0.2015	0.165	0.1425	0.0165	-0.0235	0.291	0.209	0.021	0.197	0.035	0.012
VNG1003H	0.0745	0.0795	0.0455	0.0765	0.1695	0.0035	0.065	0.2	0.248	0.15	0.002	-0.006
VNG1005H	0.18	0.135	0.038	0.112	0.1715	0.0245	-0.016	-0.176	0.028	-0.004	-0.036	0.023
VNG1006H	0.1705	0.1405	0.083	0.158	0.1725	0.0985	0.249	0.041	0.172	0.184	0.073	0.059
VNG1007H	-0.0595	-0.078	-0.08	-0.0495	0.0625	0.0755	-0.249	-0.424	-0.315	-0.075	0.06	0.218
VNG1008G	-0.237	-0.1355	-0.1835	-0.1845	-0.201	-0.128	0.003	0.031	-0.121	0.041	0.012	-0.024
VNG1009G	-0.248	-0.139	-0.148	-0.2405	-0.141	-0.1245	0.013	-0.068	-0.056	0.068	0.059	0.009
VNG1011C	-0.0215	-0.0115	-0.0265	0.048	0.016	-0.0235	-0.021	-0.082	-0.029	0.033	0.08	0.033
VNG1012H	-0.061	-0.078	-0.063	-0.0375	0.0015	-0.028	-0.13	-0.1	-0.022	0.034	0.052	0.042
VNG1013G	0.1075	0.0695	0.024	0.006	0.031	0.0035	0.06	0.002	0.009	-0.005	0.017	-0.08
VNG1014G	0.2725	0.2415	0.185	0.239	0.1995	0.061	0.297	0.096	0.346	0.099	0.153	0.071
VNG1015H	0.33	0.3055	0.2105	0.2925	0.218	0.0435	0.326	0.203	0.221	0.241	0.085	0.032
VNG1017H	0.175	0.149	0.1405	0.0965	0.1025	0.065	0.248	0.164	0.186	0.226	0.066	0.042
VNG1018G	-0.094	-0.0735	-0.077	-0.06	-0.098	-0.045	0.345	0.302	0.174	0.242	0.164	0.053
VNG1020C	0.1105	0.068	0.042	0.0625	0.057	0.0455	0.115	-0.014	0.093	0.029	0.135	-0.006
VNG1021C	-0.1085	-0.0965	-0.0775	-0.015	-0.083	-0.0545	-0.001	0.025	0.004	0.144	0.136	-0.042
VNG1023C	-0.066	-0.1065	-0.085	-0.134	-0.1185	-0.082	-0.012	-0.112	-0.098	0.098	0.105	-0.057
VNG1024C	0.048	0.027	-0.0135	-0.053	-0.012	-0.019	0.217	0.073	0.118	0.069	0.098	-0.054
VNG1025H	-0.108	-0.149	-0.1635	-0.164	-0.1505	-0.0855	-0.07	-0.202	-0.148	0.032	0.168	-0.063
VNG1026H	0.104	0.077	0.0445	0.0965	0.016	-0.0145	0.159	-0.019	0.159	0.047	0.075	-0.114
VNG1027G	0.077	0.1045	0.077	0.0845	0.052	0.0145	0.044	0.024	0.033	0.02	-0.038	0.02
VNG1029C	-0.0355	0.0665	0.0075	0.034	-0.062	-0.0135	0.17	0.138	-0.127	-0.023	-0.008	0.005
VNG1030G	0.318	0.235	0.192	0.258	0.191	0.0855	0.127	0.155	0.275	0.077	0.006	0.011
VNG1031C	0.0195	0.003	-0.0215	0.0085	-0.025	0.0165	-0.045	-0.059	-0.091	0.02	-0.042	0.018
VNG1033G	0.234	0.1845	0.1145	0.1485	0.155	0.046	0.147	0.107	0.091	-0.01	-0.049	-0.034
VNG1034H	-0.0245	0.025	0.02	0.0445	0.002	0.0085	0.088	-0.076	-0.113	-0.055	-0.037	0.017
VNG1035C	0.311	0.243	0.1465	0.216	0.1955	0.0115	0.171	-0.153	0.229	0.003	-0.03	0.027
VNG1036H	0.266	0.181	0.114	0.165	0.1435	0.0025	0.153	-0.121	0.117	0.043	-0.01	0.078
VNG1037G	0.161	0.0145	0.0395	0.1055	0.0925	-0.047	-0.048	-0.146	0.12	0.036	-0.005	-0.011
VNG1038C	0.0255	0.076	-0.014	-0.012	-0.0395	-0.041	0.028	0.101	-0.047	0.014	-0.011	-0.04
VNG1039H	0.352	0.2575	0.1665	0.201	0.183	0.0475	0.245	0.099	0.186	0.2	0.071	0.161
VNG1041H	0.4775	0.3815	0.298	0.4375	0.42	0.062	0.522	0.12	0.529	0.33	0.138	0.006
VNG1042H	0.166	0.1325	0.135	0.166	0.161	0.004	0.195	0.082	0.201	0.112	0.05	0.033
VNG1046H	0.182	0.1755	0.17	0.1625	0.1475	-0.035	0.17	0.163	0.186	0.189	0.045	-0.038
VNG1047H	-0.092	0.0125	0.062	0.09	0	-0.0775	-0.023	0.148	0.12	0.186	0.056	-0.023
VNG1048G	-0.1895	-0.175	-0.137	-0.143	-0.1305	-0.104	-0.015	-0.005	-0.112	-0.048	-0.037	-0.032
VNG1050H	0.363	0.296	0.178	0.2455	0.273	0.0855	0.215	0.032	0.242	0.108	0.052	0.055
VNG1052H	-0.0345	0.0035	-0.0115	0.017	-0.0195	-0.042	0.074	0.024	0.082	0.108	0.008	-0.032
VNG1053G	0.12	0.099	0.0715	0.0775	0.07	0.041	0.024	-0.072	-0.055	0.073	0.017	0.043
VNG1054G	0.171	0.197	0.1315	0.1215	0.13	0.0415	0.152	0.036	0.092	0.081	0.021	0.042
VNG1055G	-0.0185	-0.0085	0.0545	0.108	0.032	0.0085	-0.067	0.164	0.145	0.144	0.075	0.065
VNG1056C	-0.0785	-0.022	-0.026	-0.0015	-0.0485	0.01	-0.061	-0.024	-0.1	-0.026	0.001	0.008
VNG1057C	-0.0335	-0.012	0.0185	0.036	-0.024	-0.036	0.025	0.185	0.129	0.223	0.059	-0.008
VNG1058H	-0.1015	-0.063	-0.009	0.0115	-0.0405	-0.0015	0.002	-0.145	-0.238	-0.062	-0.034	-0.001
VNG1059C	0.162	0.1395	0.107	0.194	0.126	0.018	0.226	0.255	0.144	0.052	-0.003	-0.097
VNG1060H	0.388	0.3055	0.2115	0.3695	0.266	0.0455	0.4	0.399	0.539	0.304	0.003	0.065
VNG1062G	0.264	0.2005	0.163	0.1955	0.2595	0.1045	0.208	0.069	0.142	0.072	-0.012	0.014
VNG1063H	0.121	0.118	0.0675	0.1165	-0.008	0.0025	0.276	0.063	0.088	0.108	0.01	-0.007
VNG1064H	0.3525	0.329	0.222	0.2925	0.2805	0.0675	0.444	0.28	0.379	0.24	0.153	0.079
VNG1065C	0.514	0.4325	0.305	0.3805	0.411	0.1255	0.602	0.403	0.604	0.302	0.045	0.046
VNG1066C	0.3875	0.3465	0.2815	0.3005	0.2565	0.11	0.337	0.123	0.474	0.237	0.068	0.024
VNG1067G	-0.0595	-0.025	-0.069	-0.073	-0.0825	-0.003	-0.05	-0.12	-0.196	-0.102	0.066	-0.012
VNG1068G	-0.0815	-0.1585	-0.051	-0.0835	-0.0595	0.0315	-0.116	-0.256	-0.297	-0.116	-0.02	0.017
VNG1069C	0.1385	0.0725	-0.0065	0.0075	0.119	0.059	-0.031	-0.209	0.005	-0.13	0.067	0.043
VNG1070G	0.295	0.2255	0.185	0.2385	0.221	0.0655	0.209	0.045	0.264	0.183	0.111	0.111
VNG1071G	0.062	0.0995	0.073	0.024	0.0085	0.0125	0.081	-0.041	-0.082	-0.049	0.055	-0.007
VNG1073G	0.063	0.001	0.033	-0.0065	0.063	0.0305	0.049	-0.054	0.042	0.04	0.041	0.049
VNG1074G	0.0705	0.052	0.049	0.0045	0.031	0.031	0.045	0.028	0.073	0.012	0.015	0.078
VNG1075G	0.2485	0.2005	0.154	0.1685	0.157	0.0415	0.097	0.043	0.146	0.175	0.031	0.07
VNG1077G	0.3835	0.362	0.269	0.2925	0.3105	0.0865	0.388	0.223	0.264	0.253	0.083	0.057
VNG1079G	0.0365	-0.0375	0.013	-0.012	-0.003	0.011	-0.095	-0.161	-0.153	-0.11	-0.057	-0.023
VNG1081G	0.187	0.1605	0.1235	0.1515	0.116	0.0395	0.165	0.055	0.078	0.009	0.018	0.058
VNG1083G	0.182	0.1465	0.082	0.1035	0.0935	-0.001	0.093	-0.071	0.04	0.095	0.043	0.066
VNG1084G	0.0995	0.093	0.081	0.011	0.0985	0.0355	0.062	0	-0.074	0.007	0.007	0.101
VNG1085H	0.0365	0.0065	0.036	0.0225	0.0515	-0.0225	0.008	-0.009	-0.032	0.004	0.029	0.008
VNG1086C	-0.1905	-0.0545	0.0075	-0.0405	-0.059	-0.0425	-0.098	-0.006	-0.086	-0.002	0.019	-0.067
VNG1087C	-0.097	-0.104	-0.0535	-0.041	-0.0755	-0.046	-0.086	0.088	0.04	0.116	0.044	0.005
VNG1088C	-0.1105	-0.0305	-0.098	-0.081	-0.134	-0.068	0.037	-0.01	-0.159	-0.054	-0.036	-0.023
VNG1089G	-0.073	-0.102	-0.0685	-0.07	-0.091	-0.0325	-0.137	-0.165	-0.192	-0.112	-0.138	-0.019
VNG1090H	0.017	0.0285	-0.022	-0.002	-0.031	0.0035	-0.084	-0.036	-0.189	-0.076	-0.076	0.014
VNG1092C	-0.155	-0.143	-0.119	-0.1285	-0.1545	-0.0485	-0.104	-0.071	-0.176	-0.072	-0.079	0.006
VNG1093C	-0.081	-0.0445	-0.082	-0.0835	-0.096	-0.0375	-0.061	-0.059	-0.2	-0.123	-0.073	-0.006
VNG1094H	0.0815	0.009	0.0185	-0.007	0.0435	0.008	0.015	-0.109	-0.1	-0.036	0.005	0.065
VNG1095H	0.284	0.2455	0.1725	0.2315	0.24	0.0805	0.29	0.255	0.154	0.128	0.015	0.049
VNG1096H	0.0845	0.091	0.1115	0.1465	0.0905	0.04	0.14	0.142	0.123	0.151	0.067	0.053
VNG1097G	0.172	0.1045	0.069	0.0565	0.0905	-0.004	0.015	-0.106	-0.009	-0.071	-0.033	0.027
VNG1099C	0.0765	0.046	0.037	0.081	0.0895	-0.008	-0.048	-0.134	-0.101	-0.074	-0.025	0.057
VNG1100C	0.044	-0.0065	-0.0035	-0.0035	-0.011	-0.0085	0.028	-0.067	0.007	-0.062	-0.039	0.04
VNG1101C	0.417	0.318	0.275	0.3045	0.311	0.127	0.25	-0.105	0.349	0.13	0.035	0.022
VNG1103G	-0.4425	-0.4605	-0.486	-0.4585	-0.3925	-0.039	-0.579	-0.634	-0.689	-0.599	-0.307	0.078
VNG1104G	-0.598	-0.6085	-0.539	-0.5065	-0.416	-0.0305	-0.638	-0.78	-0.796	-0.582	-0.329	0.102
VNG1105G	-0.5235	-0.5195	-0.5195	-0.5485	-0.435	-0.065	-0.692	-0.616	-0.669	-0.549	-0.304	0.057
VNG1108G	-0.222	-0.196	-0.1665	-0.1775	-0.139	-0.0245	-0.263	-0.304	-0.35	-0.221	-0.099	0.066
VNG1110C	-0.0265	0.0355	-0.017	0.017	-0.027	-0.0135	-0.045	-0.096	0.039	-0.092	0.005	0.023
VNG1111G	-0.174	-0.174	-0.123	-0.15	-0.1385	0.0025	-0.213	-0.119	-0.26	-0.162	-0.032	-0.011
VNG1112H	0.2095	0.1555	0.1075	0.172	0.1535	0.086	0.002	0.02	0.116	0.053	0.071	-0.009
VNG1114G	-0.0625	-0.03	-0.021	-0.0815	-0.1165	-0.0305	-0.047	-0.136	-0.204	-0.113	-0.08	-0.017
VNG1115H	-0.09	-0.056	-0.0405	0.008	-0.0485	0.0005	0.148	0.155	0.041	0.142	0.102	0.089
VNG1117C	0.09	0.022	-0.0275	-0.02	0.065	0.0645	-0.226	-0.32	-0.192	-0.195	-0.093	0.085
VNG1118G	0.066	0.1075	0.0525	0.0875	0.056	0.0025	-0.006	0.029	0.029	-0.089	-0.063	-0.025
VNG1119H	0.0085	0.026	-0.0065	0.0525	0.0215	0.0355	0.044	-0.065	-0.034	0.016	-0.013	0.077
VNG1120H	0.0185	0.077	-0.0195	0.008	-0.056	0.005	0.141	0.043	-0.12	-0.015	-0.05	0.023
VNG1121G	0.415	0.3695	0.381	0.4155	0.328	0.098	0.54	0.591	0.478	0.472	0.268	0.178
VNG1123G	0.0585	0.1245	0.1315	0.171	0.1835	0.1315	0.115	0.141	0.059	0.197	0.225	0.228
VNG1125G	-0.2905	-0.2605	-0.2495	-0.3175	-0.27	-0.125	-0.195	-0.336	-0.434	-0.198	-0.143	-0.054
VNG1128G	-0.2705	-0.1915	-0.196	-0.267	-0.276	-0.1145	-0.096	-0.228	-0.39	-0.232	-0.103	-0.107
VNG1130H	0.156	0.0825	0.1165	0.144	0.1335	0.0695	0.016	0.052	0.065	0.051	0.011	0.072
VNG1131G	0.042	0.082	0.0575	0.051	0.065	0.0395	0.156	0.118	0.087	0.023	0.022	0.047
VNG1132G	-0.3465	-0.364	-0.3145	-0.355	-0.1615	-0.0085	-0.56	-0.627	-0.589	-0.326	-0.11	0.057
VNG1133G	-0.3795	-0.346	-0.32	-0.3505	-0.209	-0.024	-0.344	-0.387	-0.451	-0.365	-0.065	0.017
VNG1134G	-0.346	-0.353	-0.2985	-0.339	-0.1845	-0.042	-0.46	-0.488	-0.543	-0.282	-0.083	0.038
VNG1136G	-0.3065	-0.2585	-0.256	-0.3245	-0.1795	-0.0825	-0.285	-0.288	-0.469	-0.307	-0.09	0.009
VNG1137G	-0.433	-0.466	-0.406	-0.447	-0.2545	-0.0545	-0.527	-0.749	-0.681	-0.384	-0.08	0.076
VNG1138G	-0.398	-0.37	-0.3235	-0.397	-0.2635	-0.02	-0.284	-0.373	-0.452	-0.408	-0.04	-0.014
VNG1139G	-0.284	-0.3575	-0.3215	-0.3485	-0.1665	0.0215	-0.474	-0.568	-0.6	-0.335	-0.038	0.053
VNG1140G	-0.413	-0.38	-0.364	-0.421	-0.29	-0.0445	-0.344	-0.348	-0.423	-0.396	-0.021	0.006
VNG1141G	-0.3995	-0.4285	-0.3695	-0.419	-0.2545	-0.016	-0.528	-0.645	-0.639	-0.373	-0.057	0.046
VNG1142G	-0.324	-0.3035	-0.276	-0.3295	-0.23	-0.0605	-0.29	-0.313	-0.453	-0.336	-0.041	0.009
VNG1143G	-0.259	-0.278	-0.2255	-0.299	-0.191	-0.037	-0.317	-0.413	-0.528	-0.285	-0.059	0.031
VNG1144H	0.2075	0.213	0.1545	0.137	0.148	0.0105	0.323	0.145	0.053	0.169	-0.008	-0.003
VNG1145G	0.1775	0.0825	0.0735	0.067	0.109	0.05	-0.079	-0.156	-0.08	0.046	-0.023	-0.047
VNG1148G	0.1855	0.1335	0.0765	0.134	0.0955	0.0435	0.029	-0.074	-0.102	-0.038	-0.066	-0.045
VNG1149C	-0.251	-0.26	-0.177	-0.202	-0.1525	-0.0545	-0.216	-0.225	-0.334	-0.125	0.002	0.038
VNG1150G	-0.2565	-0.2435	-0.1925	-0.1885	-0.137	0.026	-0.225	-0.217	-0.32	-0.166	0.036	0.055
VNG1151H	0.4695	0.419	0.269	0.319	0.3505	0.1455	0.438	0.361	0.419	0.247	0.195	0.028
VNG1153G	0.1915	0.136	0.1145	0.07	0.072	-0.013	0.17	0.018	-0.033	-0.073	-0.052	-0.03
VNG1154H	0.206	0.1575	0.0965	0.1315	0.1825	0.0465	0.163	0.094	0.159	0.155	0.051	0.077
VNG1156G	0.3105	0.272	0.213	0.259	0.265	0.0945	0.483	0.311	0.372	0.144	0.092	0.051
VNG1157G	-0.1225	-0.075	-0.0945	-0.1295	-0.134	-0.0545	-0.146	-0.399	-0.296	-0.112	-0.107	-0.004
VNG1158G	-0.181	-0.101	-0.07	-0.1945	-0.202	-0.066	-0.012	-0.19	-0.352	-0.236	-0.075	-0.036
VNG1159G	-0.1625	-0.093	-0.0755	-0.1155	-0.148	-0.1	-0.079	-0.215	-0.27	-0.046	-0.13	0.028
VNG1160G	-0.1105	-0.057	-0.077	-0.136	-0.1695	-0.0255	-0.018	-0.136	-0.36	-0.153	-0.085	-0.029
VNG1162H	0.3895	0.3135	0.246	0.246	0.12	0.073	0.27	0.001	0.326	0.156	0.051	0.049
VNG1163G	0.1235	0.0715	0.0655	0.094	0.093	0.0565	-0.047	-0.157	-0.041	-0.089	-0.048	0.056
VNG1164C	0.2055	0.1215	0.1105	0.124	0.088	0.0355	-0.066	-0.172	-0.024	-0.08	-0.096	0.029
VNG1165G	0.1395	0.1365	0.1035	0.168	0.135	0.0445	0.065	0.093	0.091	0.04	0.011	0.02
VNG1168C	0.171	0.1885	0.1815	0.207	0.121	0.0135	0.294	0.261	0.3	0.191	0.079	0.076
VNG1169C	-0.4105	-0.372	-0.3145	-0.2525	-0.1965	-0.0215	-0.409	-0.282	-0.273	-0.223	0.011	0.066
VNG1170G	-0.372	-0.3075	-0.2505	-0.2005	-0.189	-0.052	-0.405	-0.268	-0.291	-0.16	-0.017	0.073
VNG1172G	0.05	0.0665	0.0505	0.0255	0.036	-0.0075	0.085	0.048	-0.059	-0.04	0	-0.013
VNG1173G	-0.257	-0.2435	-0.217	-0.187	-0.1315	-0.0115	-0.387	-0.348	-0.383	-0.205	-0.055	0.104
VNG1174G	0.37	0.275	0.192	0.27	0.2515	0.073	0.253	0.202	0.193	0.206	0.004	0.006
VNG1175G	0.355	0.3075	0.2135	0.292	0.199	0.088	0.51	0.294	0.404	0.482	0.09	0.008
VNG1176G	0.2415	0.1745	0.147	0.2035	0.1515	0.0205	0.095	0.135	0.19	0.117	0.009	-0.012
VNG1178H	0.3255	0.271	0.207	0.2335	0.2485	0.0915	0.322	0.16	0.255	0.164	0.091	0.119
VNG1179C	0.4075	0.308	0.2615	0.3445	0.33	0.074	0.352	0.16	0.395	0.307	0.019	0.108
VNG1180G	0.141	0.07	0.094	0.1065	0.0425	0.0195	0.131	0.112	0.092	0.221	0.081	-0.016
VNG1181G	0.3445	0.263	0.1845	0.2415	0.2065	0.049	0.328	0.254	0.178	0.177	0.042	0.029
VNG1182H	0.2545	0.358	0.323	0.2935	0.1295	0.0075	0.603	0.598	0.514	0.431	0.02	-0.138
VNG1183H	0.379	0.3875	0.314	0.2835	0.21	0.0185	0.374	0.349	0.112	0.136	-0.078	-0.206
VNG1184G	0.3125	0.41	0.3705	0.328	0.1745	0.0535	0.496	0.471	0.354	0.365	-0.053	-0.212
VNG1185G	0.3835	0.4165	0.337	0.39	0.3005	0.045	0.635	0.526	0.227	0.326	0.279	0.142
VNG1187G	0.43	0.5225	0.431	0.425	0.325	0.1155	0.605	0.411	0.366	0.396	0.109	-0.143
VNG1188G	-0.0635	0.005	0.094	-0.023	-0.1455	-0.02	0.296	0.31	0.063	0.076	-0.028	-0.017
VNG1189H	-0.1565	-0.0895	-0.0995	-0.096	-0.159	-0.106	-0.117	-0.148	-0.204	-0.048	-0.115	-0.069
VNG1190G	-0.091	-0.0275	-0.1095	-0.108	-0.203	-0.0565	0.124	0.047	-0.21	-0.055	-0.048	-0.024
VNG1191G	0.3395	0.2485	0.242	0.226	0.2775	0.0745	0.239	0.001	0.237	0.189	0.056	0.107
VNG1193C	0.2695	0.227	0.214	0.244	0.09	0.0135	0.414	0.324	0.33	0.242	0.127	-0.03
VNG1194H	-0.0045	-0.0945	-0.0465	-0.0785	-0.011	0.0115	-0.144	-0.206	-0.172	-0.131	-0.044	-0.033
VNG1196H	-0.173	-0.1365	-0.1385	-0.143	-0.1375	0.033	-0.086	-0.056	-0.167	-0.126	-0.021	-0.051
VNG1197G	0.1785	0.0865	0.0595	0.0955	0.151	0.036	0.024	-0.196	-0.014	-0.065	-0.081	-0.009
VNG1198C	0.1125	0.1025	0.096	0.0795	0.064	0.0165	0.077	-0.002	0.006	-0.019	0.016	0.022
VNG1200H	0.199	0.2065	0.1775	0.158	0.131	0.0015	0.359	0.245	0.293	0.176	0.057	-0.009
VNG1201G	0.074	0.0255	0.0745	0.0955	0.11	0.0225	0.015	0.055	0.073	0.053	0.008	0.015
VNG1202C	0.0915	0.0975	0.115	0.0975	0.087	0.072	-0.071	-0.154	-0.106	-0.008	-0.019	0.086
VNG1204G	0.1245	0.0895	0.03	0.035	0.132	0.0925	-0.061	-0.11	-0.235	-0.158	-0.033	0.104
VNG1205C	0.267	0.164	0.1115	0.116	0.176	0.0395	0.047	-0.002	0.073	0.171	0.066	0.154
VNG1207C	0.488	0.418	0.2825	0.4345	0.469	0.051	0.452	0.303	0.464	0.265	0.102	-0.068
VNG1208G	0.5165	0.2855	0.29	0.3795	0.383	0.1	0.547	0.341	0.603	0.43	0.047	0.007
VNG1209G	0.547	0.4765	0.3605	0.444	0.4315	0.1195	0.595	0.423	0.497	0.377	0.213	0.005
VNG1211G	0.5235	0.404	0.358	0.396	0.3845	0.063	0.657	0.377	0.453	0.695	0.132	-0.04
VNG1212G	0.5805	0.432	0.3155	0.4085	0.499	0.088	0.5	0.403	0.591	0.426	0.161	-0.069
VNG1213C	-0.1225	-0.0905	-0.1685	-0.0235	-0.127	-0.2455	0.143	-0.012	-0.042	0.028	-0.12	-0.224
VNG1214H	0.22	0.158	0.0865	0.1635	0.012	0.0395	0.16	0.134	0.011	-0.043	0.009	-0.06
VNG1215G	0.0355	-0.038	0.0205	0.0375	0.007	0.0245	0.066	-0.203	-0.14	0.021	-0.067	-0.022
VNG1216G	0.083	0.073	0.069	0.0475	0.072	0.015	0.13	0.09	-0.03	-0.025	-0.007	-0.006
VNG1218C	0.517	0.482	0.2635	0.4135	0.479	0.097	0.824	0.614	0.739	0.5	0.312	0.084
VNG1219G	0.2885	0.224	0.129	0.213	0.223	0.0805	0.212	0.234	0.157	0.015	-0.01	0.081
VNG1220H	-0.1015	-0.086	-0.038	-0.068	-0.073	-0.0145	-0.074	-0.187	-0.151	-0.013	-0.04	0.005
VNG1224G	0.0905	0.004	-0.0035	0.034	0.081	0.0575	0.002	-0.087	-0.03	-0.117	-0.061	0.019
VNG1226H	0.22	0.1175	0.061	0.0865	0.1605	0.0565	0.068	-0.114	-0.036	-0.003	-0.049	-0.033
VNG1227H	-0.0105	0.0355	-0.0065	-0.004	-0.05	-0.0145	-0.011	-0.088	-0.089	-0.098	-0.03	-0.043
VNG1228C	0.187	0.129	0.1435	0.1475	0.1385	0.0375	0.113	0.05	0.118	0.051	-0.019	0.022
VNG1229H	0.332	0.25	0.213	0.2565	0.239	0.0195	0.308	0.114	0.219	0.192	0.095	0.056
VNG1230G	0.123	0.037	0.073	0.075	0.1145	0.0025	0.062	-0.047	-0.006	0.018	-0.056	-0.054
VNG1232G	0.0875	0.097	0.0425	0.1065	0.0235	-0.03	0.067	0.117	0.136	0.173	0.073	-0.07
VNG1233G	-0.0625	-0.0895	-0.018	-0.068	-0.073	-0.049	-0.008	-0.063	-0.084	-0.048	-0.004	-0.063
VNG1234C	0.2615	0.185	0.17	0.204	0.2395	0.0505	0.178	0.125	0.223	0.27	0.151	0.171
VNG1235C	0.3555	0.2955	0.249	0.254	0.2995	0.0625	0.209	-0.063	0.183	0.101	0.132	0.152
VNG1236C	0.147	0.0975	0.0875	0.087	0.091	0.0485	0.008	0.013	0.026	0.067	0.021	0.149
VNG1237C	0.3245	0.287	0.211	0.217	0.207	0.061	0.265	0.173	0.162	0.169	0.079	0.013
VNG1238C	0.21	0.264	0.167	0.178	0.1345	0.088	0.347	0.311	0.314	0.196	0.044	0.036
VNG1239H	0.5225	0.4985	0.307	0.4225	0.3715	0.0935	0.549	0.216	0.59	0.331	0.089	-0.05
VNG1240G	0.3515	0.3235	0.258	0.2575	0.194	0.102	0.371	0.186	0.279	0.244	0.103	0.115
VNG1241G	0.0815	-0.0085	0.027	-0.0045	-0.0005	0.004	-0.016	-0.105	-0.142	-0.079	-0.061	-0.023
VNG1244C	0.091	0.0525	0.0285	0.075	0.101	0.0125	-0.055	-0.036	0.095	0.109	0.089	0.061
VNG1245C	0.1535	0.07	0.05	0.099	0.136	0.0265	0.166	0.011	0.124	0.201	0.054	0.077
VNG1246H	0.1545	0.186	0.084	0.1415	0.117	0.0815	0.03	-0.026	-0.024	-0.037	-0.051	0.067
VNG1247G	0.231	0.175	0.1275	0.0935	0.1315	0.1065	0.107	-0.076	0.064	0.022	0.083	0.138
VNG1249C	0.209	0.2	0.1025	0.158	0.169	0.0925	0.213	0.02	0.144	0.053	0.079	0.11
VNG1250H	-0.0695	-0.0815	-0.059	-0.0445	-0.024	0.002	-0.086	-0.101	-0.028	0.082	0.071	0.181
VNG1251G	0.234	0.1925	0.111	0.1335	0.182	0.0605	0.343	0.258	0.295	0.154	0.123	-0.019
VNG1252G	0.0615	0.0075	-0.0085	0.013	0.011	-0.0075	-0.063	-0.103	-0.004	0.04	0.023	0.016
VNG1253C	-0.2595	-0.215	-0.1485	-0.1795	-0.1065	-0.067	-0.091	0.066	0.003	0.067	0.072	0.01
VNG1255C	-0.1595	-0.154	-0.0775	-0.073	-0.077	-0.072	-0.118	0.005	-0.024	0.014	0.035	-0.036
VNG1256G	0.475	0.364	0.2875	0.3485	0.3975	0.056	0.486	0.246	0.826	0.309	0.07	-0.028
VNG1257H	-0.154	-0.1865	-0.152	-0.1315	-0.109	0	-0.144	-0.236	-0.25	-0.225	-0.103	-0.03
VNG1259G	0.0275	0.0755	0.019	0.0675	0.0155	-0.0375	0.016	-0.066	0.542	-0.105	-0.115	-0.055
VNG1260C	0.3475	0.282	0.2065	0.27	0.193	0.0635	0.239	0.101	0.251	0.142	0.058	0.006
VNG1261H	-0.0365	0.0535	0.023	0.001	-0.0195	-0.0495	0.231	0.29	0.045	0.105	0.067	0.007
VNG1262G	0.0225	-0.0425	-0.068	-0.0205	-0.0255	0.0535	0.01	-0.033	-0.13	-0.082	-0.018	0.04
VNG1263C	-0.4565	-0.2635	-0.201	-0.096	-0.004	-0.0445	-0.343	0.077	0.026	0.066	0.031	0.081
VNG1264C	-0.0965	-0.073	-0.0405	0.018	-0.034	-0.039	0.049	0.178	0.105	0.157	0.062	-0.099
VNG1266G	0.33	0.278	0.1875	0.239	0.2885	0.038	0.283	0.163	0.202	0.059	0.027	0.033
VNG1268H	0.053	0.1	0.075	0.006	0.006	0.0015	0.107	-0.03	-0.098	-0.032	0.025	0.026
VNG1270H	0.5255	0.4605	0.3185	0.436	0.4815	0.0755	0.4	0.361	0.695	0.389	0.263	0.029
VNG1271H	0.545	0.429	0.333	0.437	0.4615	0.098	0.63	0.316	0.758	0.326	0.237	-0.004
VNG1272C	-0.045	0.0555	0.1075	0.044	0.07	-0.0485	0.103	0.316	0.173	0.187	0.046	0.005
VNG1273G	-0.164	-0.13	0.013	-0.036	-0.0305	-0.076	0.037	0.157	0.054	0.19	0.061	-0.009
VNG1275G	-0.0705	-0.0245	-0.0285	-0.0165	0.0485	0.0055	-0.136	0.081	0.036	0.092	0.052	0.015
VNG1276C	0.0995	0.0645	0.093	0.0705	0.082	0.0135	-0.046	0.037	-0.029	0.043	0.008	0.039
VNG1279H	0.176	0.16	0.0825	0.19	0.1535	0.03	0.318	0.066	0.142	-0.007	0.017	0.029
VNG1280C	0.079	0.0605	0.0685	0.073	0.066	0.0415	-0.019	-0.051	-0.078	-0.055	0.002	0.006
VNG1281H	0.035	0.0485	0.0515	0.1175	0.0795	0.064	0.081	0.215	0.167	0.062	-0.017	0.08
VNG1282G	0.3095	0.307	0.288	0.3155	0.268	0.066	0.173	0.344	0.246	0.245	0.051	0.053
VNG1283H	0.3485	0.319	0.234	0.2855	0.3445	0.0545	0.577	0.185	0.371	0.105	-0.003	0.023
VNG1284G	0.4855	0.329	0.2805	0.301	0.3265	0.0825	0.268	0.191	0.185	0.106	0.017	0.066
VNG1285G	0.299	0.2435	0.157	0.268	0.2665	0.0575	0.242	0.402	0.373	-0.023	-0.028	-0.053
VNG1287C	0.2675	0.188	0.136	0.174	0.119	0.0495	0.112	0.012	0.055	-0.014	-0.002	0.082
VNG1289H	-0.2245	-0.241	-0.2695	-0.2405	-0.1075	0.025	-0.259	-0.246	-0.207	-0.262	-0.072	0.098
VNG1291H	-0.0715	-0.0875	-0.0675	-0.049	-0.029	-0.012	-0.176	-0.196	-0.184	-0.105	-0.052	-0.042
VNG1292H	-0.3755	-0.309	-0.3465	-0.3405	-0.247	-0.048	-0.298	-0.221	-0.253	-0.26	-0.105	0.051
VNG1294G	-0.2385	-0.2315	-0.2085	-0.252	-0.198	-0.0095	-0.159	-0.25	-0.336	-0.268	-0.063	-0.006
VNG1295H	0.2155	0.1975	0.0955	0.1745	0.0865	-0.0195	0.364	0.195	0.982	0.304	-0.06	-0.079
VNG1296C	0.183	0.1355	0.1365	0.1855	0.1065	0.031	0.093	-0.013	0.036	0.045	0.049	-0.001
VNG1297C	-0.0505	0.0215	-0.0175	-0.0575	0.021	0.0045	-0.089	-0.019	0.014	-0.161	-0.055	-0.003
VNG1299C	0.1935	0.1405	0.109	0.107	0.154	0.0705	0.165	0.06	0.137	0.105	-0.026	0.046
VNG1300H	0.4425	0.363	0.246	0.3955	0.3835	0.0825	0.188	0.171	0.246	0.135	-0.025	-0.086
VNG1301G	0.1285	0.1415	0.11	0.136	0.0845	0.0235	0.112	0.121	0.117	0.115	0.068	0.01
VNG1302H	0.2065	0.1715	0.15	0.2335	0.1925	-0.01	0.098	0.106	0.305	0.126	0.014	-0.116
VNG1303C	0.35	0.252	0.251	0.254	0.2455	0.0725	0.344	0.22	0.229	0.199	0.085	-0.042
VNG1305G	0.045	0.0495	0.012	0.044	0.0565	0.0215	0.048	0.028	0	0.079	-0.033	-0.093
VNG1306G	-0.314	-0.2885	-0.2535	-0.2985	-0.22	-0.0865	-0.272	-0.277	-0.392	-0.128	0.025	-0.018
VNG1308G	-0.398	-0.3175	-0.291	-0.3125	-0.1885	-0.048	-0.376	-0.193	-0.282	-0.216	-0.004	-0.002
VNG1309G	-0.15	-0.124	-0.091	-0.1095	-0.055	-0.0045	-0.147	-0.178	-0.254	-0.111	-0.045	-0.033
VNG1310G	-0.325	-0.2395	-0.231	-0.237	-0.218	-0.0725	-0.203	-0.099	-0.216	-0.109	-0.027	-0.027
VNG1311G	0.476	0.354	0.2535	0.3485	0.3725	0.111	0.337	0.221	0.281	0.23	0.013	0.004
VNG1313G	-0.085	-0.0435	-0.069	-0.0355	-0.0625	-0.094	0.069	0.069	0.045	-0.047	0.008	-0.126
VNG1314H	0.15	0.143	0.1075	0.1865	0.2285	0.0175	0.361	0.317	0.304	0.365	0.268	0.147
VNG1315H	0.2195	0.249	0.169	0.2325	0.203	0.0145	0.612	0.48	0.374	0.47	0.202	0.054
VNG1317H	0.604	0.5315	0.3665	0.509	0.5015	0.11	0.7	0.456	0.62	0.439	0.148	-0.057
VNG1318H	0.178	0.22	0.279	0.444	0.431	0.212	0.536	0.477	0.426	0.466	0.312	0.246
VNG1319H	0.2215	0.145	0.106	0.127	0.121	0.0595	0.04	-0.205	0.022	-0.019	-0.074	0.073
VNG1320G	-0.3005	-0.2365	-0.2095	-0.186	-0.1545	-0.0275	-0.282	-0.107	-0.105	-0.081	0.031	0.059
VNG1323C	-0.11	-0.1325	-0.099	-0.0635	-0.096	0.0215	-0.044	-0.131	-0.16	-0.018	0.118	0.076
VNG1324C	-0.029	-0.011	-0.0075	0.031	0.055	0.0075	0.025	0.048	0.283	0.169	0.139	0.128
VNG1325C	-0.0595	-0.0495	-0.0175	-0.032	-0.046	-0.0215	-0.031	-0.167	-0.186	-0.161	-0.098	-0.032
VNG1326H	-0.0815	-0.039	-0.041	-0.0155	-0.0835	-0.125	0.181	0.192	0.055	0.125	-0.009	-0.048
VNG1327G	0.0585	0.0365	0.03	0.084	0.1035	-0.0265	-0.082	-0.077	0.072	0.079	0.013	-0.078
VNG1329H	0.065	0.072	0.021	0.035	0.156	0.0775	-0.192	-0.227	0.338	-0.176	-0.011	0.097
VNG1330H	0.354	0.295	0.227	0.26	0.2215	0.0625	0.378	0.217	0.38	0.34	0.012	-0.134
VNG1332G	-0.141	-0.0795	-0.116	-0.1275	-0.173	-0.068	-0.039	-0.004	-0.148	-0.061	0	0.005
VNG1335G	0.1025	0.1175	0.1275	0.0935	0.0215	0.002	0.153	0.11	0.048	0.105	0.073	-0.02
VNG1336C	0.1075	0.1315	0.068	0.1245	0.08	0.0285	0.122	0.12	0.391	-0.028	-0.033	0.03
VNG1337C	0.142	0.101	0.127	0.131	0.116	0.0435	0.166	0.123	0.093	0.194	0.093	-0.075
VNG1339C	-0.0595	-0.03	-0.0455	-0.0655	-0.0255	-0.06	-0.018	0.035	0.017	0.025	0.067	0.003
VNG1340C	0.518	0.4445	0.353	0.4185	0.3715	0.1555	0.387	0.302	0.602	0.451	0.128	-0.007
VNG1341G	0.403	0.324	0.2445	0.3565	0.345	0.0655	0.258	0.181	0.901	0.183	0.065	0.118
VNG1342G	0.405	0.294	0.2395	0.3155	0.277	0.093	0.473	0.389	0.362	0.323	0.057	0.056
VNG1343C	0.014	0.0315	0.0495	0.1255	0.0985	0.0585	0.27	0.285	0.204	0.207	0.135	0.143
VNG1344G	0.146	0.1465	0.066	0.125	0.1075	0.0555	0.027	-0.041	-0.039	-0.064	-0.045	-0.001
VNG1345H	0.138	0.1745	0.0855	0.1665	0.189	0.0625	0.17	0.267	0.17	-0.043	-0.055	0.002
VNG1347C	0.1885	0.1445	0.1295	0.0935	0.1435	0.0125	0.093	0.035	-0.03	-0.016	-0.002	0.028
VNG1349C	-0.135	-0.1215	-0.132	-0.095	-0.1375	-0.062	-0.061	-0.054	-0.013	-0.126	-0.173	0.018
VNG1350C	0.123	0.054	0.034	0.0605	0.178	0.0415	0.073	-0.027	-0.027	-0.066	-0.025	0.113
VNG1351G	0.2785	0.2735	0.226	0.254	0.304	0.07	0.37	0.3	0.286	0.097	-0.038	-0.011
VNG1352G	0.257	0.1375	0.0885	0.1715	0.147	0.0565	0.043	-0.047	0.132	0.032	-0.039	0.033
VNG1353C	0.3185	0.2615	0.2055	0.2855	0.262	0.051	0.309	0.222	0.591	0.15	0.17	0.018
VNG1355H	0.1855	0.148	0.1095	0.0795	0.083	0.059	0.069	0.04	0.073	0.039	-0.004	0.004
VNG1356G	-0.1055	-0.0965	-0.084	-0.124	-0.0145	0.0145	-0.211	-0.227	0.312	-0.242	-0.089	0.035
VNG1357C	0.0655	-0.0065	0	-0.0135	0.0695	0.005	-0.109	-0.224	-0.057	-0.063	-0.042	-0.018
VNG1359G	-0.049	-0.0875	-0.0525	-0.063	-0.0235	-0.039	-0.153	-0.093	0.232	-0.047	-0.014	0.032
VNG1360H	0.3595	0.253	0.1935	0.222	0.249	0.087	0.19	0.022	0.16	0.165	0.058	0.045
VNG1362H	0.238	0.2355	0.1385	0.181	0.2175	0.0365	0.022	-0.01	0.503	-0.057	-0.088	0.064
VNG1364G	0.0045	-0.0485	-0.0395	0.006	-0.054	-0.051	0.063	-0.003	-0.056	0.105	-0.011	-0.011
VNG1365C	0.291	0.223	0.1585	0.2475	0.257	0.041	0.036	0.023	0.143	0.035	-0.041	0.062
VNG1366H	-0.0435	-0.0105	-0.037	0.03	-0.018	-0.0265	-0.05	-0.089	-0.201	-0.082	-0.083	0.011
VNG1367G	-0.032	0.0305	0.032	0.037	0.0675	0.0295	-0.071	-0.032	0.532	-0.083	-0.078	0.04
VNG1369G	-0.04	-0.035	-0.006	-0.0035	-0.0395	-0.0035	-0.018	-0.003	-0.087	0.123	-0.004	-0.062
VNG1370G	0.3485	0.27	0.219	0.282	0.27	0.078	0.105	0.103	0.178	0.015	-0.076	-0.053
VNG1371G	0.3845	0.306	0.2225	0.311	0.3145	0.117	0.175	0.035	0.277	0.183	0.055	0.039
VNG1372C	0.542	0.4055	0.3355	0.455	0.402	0.1055	0.459	0.262	0.778	0.305	0.107	-0.029
VNG1374G	0.291	0.2165	0.1215	0.0585	0.1245	0.071	0.21	0.13	0.039	0.14	0.067	0.076
VNG1375C	0.374	0.3325	0.2375	0.344	0.3285	0.0675	0.589	0.244	0.485	0.182	0.009	0.133
VNG1376H	-0.1805	-0.1775	-0.1745	-0.157	-0.085	0.0875	-0.164	-0.242	-0.323	-0.176	0.041	0.033
VNG1377G	0.259	0.2025	0.0735	0.222	0.2055	0.0975	0.062	0.446	0.241	-0.178	-0.217	-0.035
VNG1379G	0.1075	0.049	0.0105	0.04	0.0955	0.072	-0.166	-0.28	-0.193	-0.185	-0.129	-0.008
VNG1380H	0.3475	0.367	0.2985	0.328	0.2845	0.0175	0.561	0.522	0.188	0.326	0.135	0.071
VNG1381H	0.385	0.302	0.206	0.2885	0.1885	0.08	0.223	0.188	0.11	0.155	0.06	0.044
VNG1382H	0.4555	0.4145	0.3395	0.5345	0.504	0.106	0.702	0.729	0.683	0.26	0.045	-0.07
VNG1383G	0.2305	0.21	0.149	0.139	0.125	0.0395	0.166	0.039	0.032	0.066	0.003	-0.009
VNG1384H	0.3885	0.3465	0.213	0.2355	0.287	0.044	0.318	0.041	0.319	0.095	0.042	0.089
VNG1385G	0.2185	0.204	0.1415	0.218	0.188	0	0.262	0.237	0.219	0.269	0.07	-0.007
VNG1387H	0.338	0.2575	0.247	0.296	0.2695	0.035	0.325	0.096	0.52	0.167	0.076	0.105
VNG1388H	0.192	0.1345	0.1135	0.1395	0.118	-0.012	0.113	0.121	0.141	0.161	0.094	0.068
VNG1389C	0.048	0.037	0.0195	0.029	0.0035	-0.011	0.106	0.141	0.131	0.139	0.093	0.062
VNG1390H	0.329	0.252	0.184	0.1735	0.229	0.047	0.26	0.061	0.246	0.18	0.087	-0.007
VNG1394H	0.4455	0.3195	0.236	0.315	0.336	0.0855	0.414	0.181	0.563	0.189	0.258	0.247
VNG1395G	0.493	0.415	0.263	0.342	0.4015	0.0835	0.449	0.242	0.473	0.35	0.126	0.058
VNG1397C	0.1745	0.1515	0.085	0.108	0.1725	0.011	0.038	0.072	0.103	0.122	0.053	0.059
VNG1398C	0.187	0.1655	0.152	0.177	0.102	0.013	0.203	0.051	0.09	0.094	0.016	0.003
VNG1401C	0.135	0.13	0.0555	0.1175	0.182	0.0195	-0.084	0.013	0.353	-0.001	-0.041	0.044
VNG1402H	0.071	0.065	0.0645	0.0675	0.0605	0.0265	0.034	0	0.008	0.054	0.018	0.044
VNG1403H	0.191	0.183	0.099	0.176	0.2195	0.0095	0.119	0.132	0.156	0.108	-0.058	-0.013
VNG1404G	0.0585	0.022	0.046	0.0455	0.033	-0.0185	-0.04	-0.063	-0.078	-0.041	-0.009	-0.008
VNG1405C	0.234	0.246	0.171	0.2515	0.26	0.0185	0.072	-0.015	0.258	-0.03	-0.018	-0.023
VNG1406G	0.1745	0.206	0.0395	0.114	0.069	0.039	0.281	0.308	-0.073	0.092	-0.164	0.126
VNG1407C	0.0425	0.026	-0.0095	-0.034	0.001	0.014	-0.012	-0.048	-0.069	-0.149	-0.113	-0.003
VNG1408G	-0.212	-0.1675	-0.1745	-0.2375	-0.207	-0.08	-0.104	-0.281	-0.366	-0.23	-0.071	-0.121
VNG1409C	0.173	0.149	0.1075	0.1255	0.1975	0.0555	0.098	0.043	0.002	0.029	-0.015	0.042
VNG1410H	0.304	0.191	0.1955	0.24	0.255	0.0765	0.126	0.208	0.228	0.287	0.186	-0.008
VNG1412H	-0.3335	-0.171	-0.1445	-0.123	-0.1025	-0.096	-0.16	0.064	-0.049	0.093	0.094	0.035
VNG1413H	-0.2125	-0.1935	-0.161	-0.1575	-0.14	-0.0545	-0.146	0.132	0.019	0.092	0.118	-0.038
VNG1414G	-0.4855	-0.414	-0.336	-0.332	-0.227	-0.186	-0.45	-0.211	-0.258	-0.275	-0.236	-0.279
VNG1416G	-0.1855	-0.156	-0.0955	-0.074	-0.047	-0.053	-0.136	-0.171	-0.116	0.073	-0.084	-0.175
VNG1417H	0.247	0.19	0.1675	0.2005	0.1945	0.0135	0.232	0.093	0.194	0.129	0.096	0.051
VNG1418C	0.5	0.3675	0.281	0.339	0.421	0.0845	0.475	0.12	0.487	0.388	0.098	-0.013
VNG1420H	0.0965	0.115	0.09	0.161	0.2	0.0715	-0.007	0.134	0.269	0.219	0.086	0.057
VNG1422H	-0.0225	-0.0725	-0.0605	-0.017	-0.0445	-0.1015	-0.043	-0.128	0.01	0.002	-0.109	-0.214
VNG1423H	0.07	-0.019	0.021	0.0255	0.023	-0.0035	0.041	0.089	0.101	0.116	0.055	-0.005
VNG1425H	0.1915	0.162	0.148	0.201	0.215	0.0005	0.075	0.009	0.082	0.079	-0.035	-0.074
VNG1426H	0.079	0.0635	0.057	0.0865	0.113	0.0425	0.131	0.162	0.423	0.17	0.147	0.174
VNG1427H	0.139	0.087	0.1145	0.1175	0.1455	0.038	0.104	-0.015	0.1	0.128	0.082	0.037
VNG1428G	0.317	0.3195	0.1915	0.2755	0.246	0.0255	0.227	0.181	0.232	0.118	0.088	0.069
VNG1429C	0.3235	0.321	0.2125	0.25	0.228	0.057	0.177	0.108	0.129	0.108	0.057	0.075
VNG1431C	0.3015	0.259	0.181	0.2885	0.239	0.0415	0.122	0.103	0.387	0.041	0.013	0.078
VNG1432G	0.01	-0.03	0.0035	-0.049	-0.0435	-0.0205	-0.042	-0.158	-0.218	-0.172	-0.077	-0.043
VNG1433G	-0.373	-0.3245	-0.3125	-0.276	-0.127	0.0435	-0.38	-0.341	-0.403	-0.343	-0.096	0.106
VNG1435G	0.016	0.0655	0.1115	0.1525	0.056	0.024	0.026	-0.037	-0.074	-0.004	-0.011	-0.001
VNG1437G	0.245	0.2465	0.164	0.1985	0.213	0.035	0.129	0.114	0.734	-0.004	-0.032	0.024
VNG1438H	0.049	0.068	0.0345	0.079	0.1	0.01	0.093	0.007	-0.045	0.038	0.039	0.104
VNG1440H	0.241	0.2155	0.1655	0.2705	0.234	0.0525	0.412	0.295	0.115	0.187	-0.004	0.017
VNG1442G	0.038	0.0345	0.0605	0.1125	0.0945	0.0345	-0.083	0.115	0.067	0.072	0.062	0.001
VNG1444G	0.3155	0.306	0.2	0.243	0.2535	0.0835	0.229	0.113	0.122	0.019	0.062	0.068
VNG1446H	-0.0795	-0.0595	-0.07	-0.0095	-0.06	-0.1025	0.215	0.204	0.056	0.118	0.017	-0.021
VNG1447H	0.2045	0.176	0.2015	0.2695	0.2555	0.0425	0.31	0.108	0.147	0.105	-0.071	0.025
VNG1448H	0.1295	0.132	0.136	0.184	0.132	0.0275	0.06	0.123	0.069	0.082	-0.011	-0.019
VNG1450G	0.4945	0.433	0.3245	0.4395	0.459	0.123	0.547	0.223	0.101	0.156	0.011	0.026
VNG1451C	0.199	0.1325	0.0785	0.1005	0.119	-0.0125	0.021	-0.032	0.018	0.132	0.027	0.025
VNG1452G	0.06	0.082	0.083	0.0905	0.098	0.0305	0.1	0.043	0.061	0.097	0.072	0.091
VNG1453H	0.4485	0.3885	0.2915	0.37	0.3585	0.0835	0.393	0.102	0.532	0.324	0.132	-0.013
VNG1454C	0.0775	0.033	0.031	0.0555	0.0875	0.039	-0.065	-0.128	0.487	-0.11	-0.115	0.036
VNG1455H	0.563	0.4535	0.3505	0.422	0.4105	0.101	0.454	0.211	0.362	0.339	0.184	0.106
VNG1456H	0.249	0.2	0.166	0.213	0.265	0.0335	0.143	0.109	0.327	0.293	0.109	0.085
VNG1457C	0.538	0.4235	0.3235	0.408	0.511	0.121	0.552	0.162	0.664	0.443	0.159	0.05
VNG1458G	0.474	0.4335	0.386	0.386	0.4075	0.094	0.553	0.294	1.049	0.462	0.161	0.059
VNG1459H	0.351	0.29	0.212	0.2705	0.232	0.0895	0.379	0.27	0.292	0.236	0.201	0.101
VNG1461H	0.2615	0.2285	0.193	0.226	0.185	0.019	0.204	0.279	0.189	0.142	0.037	0.038
VNG1462G	0.326	0.259	0.2235	0.233	0.2765	0.107	0.188	0.147	0.243	0.253	0.067	0.022
VNG1463G	0.3975	0.38	0.2965	0.3645	0.3775	0.081	0.377	0.292	0.606	0.39	0.124	-0.043
VNG1464G	0.3665	0.374	0.2845	0.298	0.253	0.073	0.508	0.312	0.303	0.337	0.087	0.068
VNG1465G	0.5425	0.529	0.4475	0.514	0.4385	0.0465	0.576	0.436	0.444	0.425	0.105	-0.005
VNG1466H	-0.08	0.017	0.042	0.1015	0.1085	0.0245	-0.103	0.087	-0.045	0.108	0.034	0.072
VNG1467G	0.3	0.3105	0.2805	0.3435	0.2675	0.0365	0.697	0.685	0.471	0.617	0.344	0.218
VNG1468H	0.333	0.26	0.2395	0.306	0.154	0.1165	0.623	0.48	0.338	0.344	0.23	0.158
VNG1470G	0.3	0.239	0.147	0.209	0.205	0.099	0.201	0.099	0.079	-0.025	-0.006	0.152
VNG1471C	-0.019	0.0295	0.0535	0.099	0.061	0.062	-0.102	0.036	-0.035	0.05	0.094	0.137
VNG1473H	0.288	0.35	0.3145	0.34	0.2775	0.095	0.137	0.114	0.096	0.007	0.039	0.113
VNG1474G	0.196	0.162	0.15	0.158	0.11	-0.007	0.223	0.196	0.08	0.13	-0.047	-0.045
VNG1475C	0.005	0.0555	0.0065	-0.03	0.034	0.0125	0.074	0.013	-0.116	-0.06	-0.028	-0.003
VNG1476C	0.0425	0.046	0.0115	0.0255	0	0.014	0.037	-0.097	-0.113	-0.023	-0.052	0.006
VNG1478G	-0.138	-0.14	-0.1505	-0.085	-0.07	-0.103	-0.216	-0.094	0.062	-0.133	-0.202	-0.124
VNG1479H	0.0195	-0.044	-0.056	-0.002	0.046	0.0425	-0.142	-0.259	-0.118	-0.097	-0.049	0.007
VNG1480C	0.356	0.2865	0.243	0.298	0.333	0.046	0.281	0.009	0.552	0.164	0.1	0.102
VNG1481G	0.227	0.1605	0.146	0.144	0.2185	0.056	0.109	-0.024	0.129	0.117	-0.001	0.042
VNG1482G	0.021	0.0315	0.01	0.0115	0.088	0.0455	-0.03	-0.04	0.401	-0.069	-0.01	0.068
VNG1483C	-0.1135	-0.0975	-0.131	-0.048	-0.0445	0.01	-0.157	-0.077	-0.124	-0.063	0.019	0.07
VNG1484H	0.0695	0.08	0.113	0.1415	0.108	0.0275	0.125	0.177	0.367	0.212	0.113	0.029
VNG1486H	-0.1845	-0.2325	-0.2145	-0.269	-0.1285	-0.0345	0.358	0.465	0.332	0.193	-0.047	-0.052
VNG1487H	-0.0275	-0.03	0.0235	-0.021	0.0545	0.043	-0.216	0.045	0.125	-0.085	-0.026	0.096
VNG1488G	0.1195	0.074	0.059	0.0715	0.106	0.057	-0.071	-0.065	-0.079	-0.055	-0.025	0.032
VNG1490H	0.1475	0.225	0.1375	0.0795	0.053	-0.0605	0.168	0.227	-0.003	-0.02	-0.103	-0.169
VNG1492C	0.261	0.269	0.2115	0.2215	0.197	0.053	0.216	0.086	0.112	0.13	0.041	0.003
VNG1493G	-0.0795	-0.0195	-0.0975	-0.0325	0.016	-0.0485	-0.138	-0.185	0.413	0.17	-0.063	-0.146
VNG1494G	-0.299	-0.263	-0.2435	-0.1915	-0.059	-0.002	-0.332	-0.241	-0.306	-0.254	-0.058	0.071
VNG1496G	-0.305	-0.246	-0.262	-0.254	-0.0865	-0.028	-0.235	-0.202	-0.311	-0.258	-0.114	-0.006
VNG1497C	0.2435	0.199	0.14	0.1945	0.1715	0.0445	0.107	-0.011	0.094	0.14	0.077	0.072
VNG1498G	0.2375	0.1575	0.075	0.1725	0.1605	0.047	0.061	-0.037	0.349	-0.179	-0.196	-0.023
VNG1500H	0.162	0.1745	0.1235	0.195	0.1575	0.044	0.206	0.18	0.216	0.182	0.061	0.169
VNG1501G	0.145	0.146	0.101	0.181	0.1665	0.0645	0.111	0.059	0.061	0.075	-0.008	0.042
VNG1503C	0.3935	0.337	0.23	0.267	0.265	0.068	0.42	0.187	0.172	0.251	-0.046	0.051
VNG1505G	0.336	0.2845	0.2825	0.298	0.3725	0.1355	0.382	0.231	0.481	0.202	0.165	0.15
VNG1506G	0.147	0.075	0.0505	0.1095	0.084	0.025	0.044	-0.089	0.044	0.007	-0.035	-0.017
VNG1508C	0.28	0.2185	0.17	0.215	0.2825	0.052	0.267	0.066	0.136	0.064	0.022	-0.043
VNG1510C	0.2635	0.241	0.145	0.157	0.191	0.065	0.192	0.105	0.058	0.117	0.002	0.07
VNG1511C	-0.0805	-0.008	-0.0475	-0.0295	0.0245	0.099	-0.045	-0.099	0.037	-0.125	-0.012	0.117
VNG1513H	0.317	0.206	0.171	0.217	0.2585	0.066	0.102	0.021	0.229	0.098	0.074	0.003
VNG1514H	0.417	0.3645	0.25	0.299	0.265	0.101	0.449	0.227	0.216	0.278	0.04	0.062
VNG1515G	0.0715	-0.0015	-0.021	0.0205	0.063	0.007	-0.132	-0.275	-0.067	-0.099	-0.072	-0.029
VNG1518H	0.091	0.0335	0.0235	0.104	0.047	0.0175	0.159	0	0.199	0.126	0.088	0.078
VNG1519H	0.41	0.3555	0.264	0.3375	0.273	0.074	0.44	0.188	0.486	0.303	0.14	0.031
VNG1520G	0.374	0.3495	0.234	0.2955	0.354	0.07	0.259	0.166	0.312	0.258	0.103	0.058
VNG1523G	0.043	-0.0265	-0.0305	0.0105	0.0495	0.0175	-0.098	-0.175	-0.01	0.064	0.139	0.085
VNG1524C	-0.1175	-0.06	-0.0785	-0.139	-0.155	-0.0975	-0.001	-0.058	-0.18	-0.106	0.054	-0.048
VNG1525C	0.539	0.368	0.305	0.4105	0.432	0.139	0.513	0.231	0.682	0.411	0.135	-0.011
VNG1526H	-0.0335	-0.015	0.012	0.032	-0.0035	-0.0245	0.027	0.074	0.016	0.083	0.089	-0.073
VNG1528G	0.394	0.362	0.236	0.2715	0.2585	0.108	0.278	0.149	0.28	0.191	0.03	0.034
VNG1529G	0.43	0.359	0.289	0.3335	0.1735	0.1535	0.41	0.356	0.133	0.146	-0.001	0.053
VNG1530H	0.197	0.1025	0.0535	0.0905	0.148	0.065	-0.027	-0.15	0.003	-0.054	0.009	0.051
VNG1532G	-0.0235	0.03	0.012	-0.0445	-0.038	0.002	0.016	-0.011	-0.149	-0.084	0.016	-0.002
VNG1533H	0.06	0.0155	0.0385	-0.004	0.011	0.0165	0.016	-0.079	-0.006	0.041	0.026	0.032
VNG1534H	0.0885	0.011	-0.0385	0.009	0.0195	-0.024	-0.037	0.004	-0.039	-0.007	-0.079	0.044
VNG1535G	0.401	0.335	0.257	0.319	0.359	0.097	0.255	0.279	0.367	0.255	0.174	0.057
VNG1536C	0.2265	0.2175	0.158	0.192	0.067	0.0115	0.346	0.213	0.08	0.166	0.019	-0.034
VNG1537C	0.4855	0.3715	0.2345	0.3215	0.307	0.075	0.549	0.366	0.4	0.384	0.078	-0.024
VNG1538H	-0.1775	-0.182	-0.175	-0.0605	-0.0125	0.0385	-0.109	-0.116	-0.148	-0.069	-0.025	0.202
VNG1540G	0.3275	0.2885	0.2145	0.255	0.28	0.0645	0.484	0.341	0.604	0.422	0.215	-0.065
VNG1541G	-0.3935	-0.397	-0.343	-0.3335	-0.2585	-0.0395	-0.421	-0.402	-0.504	-0.421	-0.154	0.016
VNG1542G	-0.4305	-0.4285	-0.404	-0.427	-0.3205	-0.093	-0.51	-0.54	-0.548	-0.356	-0.179	0.02
VNG1543G	-0.281	-0.2975	-0.284	-0.3245	-0.262	-0.033	-0.29	-0.388	-0.438	-0.36	-0.187	-0.015
VNG1544G	0.3075	0.2685	0.1955	0.1835	0.2485	0.078	0.25	-0.015	0.382	0.11	0.17	0.085
VNG1546H	0.209	0.237	0.1565	0.188	0.1655	0.0245	0.236	0.174	0.162	0.126	0.025	-0.015
VNG1547C	0.2095	0.202	0.1905	0.1985	0.16	0.0115	0.229	0.191	0.295	0.2	0.1	-0.025
VNG1548C	0.329	0.259	0.1845	0.241	0.2825	0.051	0.334	0.169	0.42	0.26	0.165	0.166
VNG1550G	-0.2775	-0.245	-0.269	-0.339	-0.344	-0.2085	-0.354	-0.496	-0.459	-0.395	-0.364	-0.298
VNG1551G	-0.227	-0.1775	-0.1735	-0.268	-0.3135	-0.196	-0.189	-0.241	-0.376	-0.339	-0.262	-0.271
VNG1553G	-0.2105	-0.2075	-0.177	-0.251	-0.2945	-0.1945	-0.18	-0.329	-0.408	-0.29	-0.325	-0.229
VNG1554G	-0.2135	-0.196	-0.227	-0.295	-0.361	-0.1735	-0.159	-0.205	-0.36	-0.365	-0.274	-0.287
VNG1555G	-0.175	-0.205	-0.186	-0.215	-0.3045	-0.187	-0.265	-0.38	-0.517	-0.355	-0.42	-0.271
VNG1557G	-0.3335	-0.3045	-0.276	-0.3395	-0.4305	-0.2075	-0.262	-0.314	-0.429	-0.532	-0.367	-0.324
VNG1558H	-0.341	-0.3275	-0.2595	-0.3195	-0.4375	-0.2425	-0.279	-0.383	-0.485	-0.456	-0.428	-0.324
VNG1559H	-0.2705	-0.2365	-0.293	-0.288	-0.3675	-0.198	-0.266	-0.293	-0.409	-0.499	-0.44	-0.301
VNG1561C	-0.258	-0.28	-0.2775	-0.324	-0.3805	-0.244	-0.401	-0.542	-0.549	-0.446	-0.522	-0.379
VNG1562H	-0.2825	-0.2395	-0.244	-0.3125	-0.3795	-0.202	-0.25	-0.332	-0.432	-0.473	-0.411	-0.32
VNG1564H	-0.23	-0.2535	-0.2225	-0.254	-0.339	-0.237	-0.303	-0.408	-0.459	-0.433	-0.438	-0.33
VNG1565G	0.018	-0.026	-0.043	-0.0355	-0.0375	-0.063	0.096	-0.014	-0.018	-0.126	-0.091	-0.095
VNG1566G	-0.2565	-0.269	-0.2455	-0.2775	-0.293	-0.225	-0.33	-0.381	-0.404	-0.298	-0.278	-0.289
VNG1567G	-0.3455	-0.3195	-0.31	-0.39	-0.342	-0.188	-0.3	-0.393	-0.492	-0.317	-0.242	-0.227
VNG1568G	-0.309	-0.2915	-0.3045	-0.3325	-0.335	-0.1925	-0.36	-0.457	-0.507	-0.36	-0.29	-0.281
VNG1570H	0.149	0.179	0.09	0.0745	0.1345	0.033	0.24	0.191	0.128	0.051	0.01	-0.056
VNG1572C	0.095	0.026	0.0315	0.024	0.0495	0.0515	-0.046	-0.103	-0.082	-0.023	-0.039	0.094
VNG1573G	-0.0105	-0.0175	0.0095	-0.0365	-0.0365	0.057	0.012	-0.051	-0.074	-0.052	0.014	0.095
VNG1574G	0.3035	0.2535	0.1675	0.2055	0.1475	0.1285	0.24	0.055	0.044	0.055	0.008	0.141
VNG1576G	0.3205	0.2505	0.186	0.231	0.3045	0.0775	0.39	0.248	0.287	0.053	0.053	0
VNG1577C	0.383	0.276	0.217	0.269	0.252	0.0545	0.261	-0.003	0.503	0.169	0.059	0.018
VNG1578H	0.244	0.1785	0.083	0.155	0.134	0.0605	0.169	-0.018	0.086	0.018	0.092	0.066
VNG1580H	0.3625	0.236	0.162	0.284	0.213	0.076	0.142	-0.119	0.225	0.086	0.083	0.068
VNG1581C	0.382	0.294	0.201	0.288	0.3165	0.0745	0.259	0.03	0.353	0.12	0.015	0.027
VNG1582G	0.394	0.363	0.281	0.302	0.304	0.088	0.359	0.053	0.507	0.272	0.104	0.027
VNG1583C	0.255	0.2155	0.188	0.201	0.215	0.041	0.138	0.004	0.182	0.018	-0.093	-0.022
VNG1585C	-0.181	-0.2885	-0.1675	-0.12	0.0235	0.066	-0.243	-0.328	-0.207	-0.032	0.098	0.12
VNG1589C	0.395	0.3115	0.291	0.302	0.4035	0.099	0.399	0.283	0.492	0.404	0.225	-0.02
VNG1590H	0.5145	0.4655	0.2935	0.436	0.4125	0.119	0.603	0.351	0.658	0.677	0.124	-0.053
VNG1591H	-0.187	-0.201	-0.1685	-0.234	-0.132	0.014	-0.308	-0.334	-0.305	-0.295	-0.137	0.034
VNG1592G	0.4335	0.403	0.2915	0.374	0.348	0.1205	0.498	0.39	0.398	0.302	0.155	0.069
VNG1595C	0.353	0.353	0.2815	0.281	0.2565	0.0385	0.43	0.277	0.199	0.258	0.163	0.078
VNG1598H	0.3345	0.337	0.2715	0.287	0.2615	0.119	0.343	0.071	0.256	0.395	0.141	-0.07
VNG1601G	0.007	0.0305	-0.002	-0.017	-0.042	0	0.029	0.018	-0.017	0.084	0.05	-0.006
VNG1603G	-0.0335	-0.04	-0.007	-0.028	-0.0485	-0.0035	-0.033	-0.048	-0.087	0.026	-0.012	0.011
VNG1605G	-0.079	-0.0375	-0.05	-0.066	-0.0605	-0.054	-0.058	-0.075	-0.149	-0.141	-0.039	-0.014
VNG1606G	-0.059	-0.033	-0.017	-0.038	-0.0515	-0.0395	0.004	-0.125	-0.144	-0.012	-0.053	-0.026
VNG1607G	0.081	0.133	0.088	0.0805	0.082	-0.0195	0.122	0.063	0.136	0.129	-0.128	-0.169
VNG1608C	0.1415	0.026	0.027	0.0405	0.053	0.0475	-0.11	-0.203	-0.211	-0.128	-0.045	0.027
VNG1609C	0.03	0.0495	0.0215	0.008	0.0535	-0.0225	0.219	0.133	0.064	0.065	0.031	-0.069
VNG1610C	0.324	0.234	0.185	0.2805	0.2595	0.075	0.33	0.168	0.275	0.188	0.099	0.122
VNG1611C	-0.048	-0.005	-0.013	-0.029	-0.0185	-0.009	-0.047	-0.042	-0.135	-0.04	-0.015	-0.024
VNG1613H	0.384	0.2465	0.246	0.2405	0.175	0.1015	0.243	0.215	0.016	0.125	0.072	0.046
VNG1615G	0.0455	0.0745	0.042	-0.018	0.1305	-0.0305	0.121	-0.012	-0.099	0.015	0.043	-0.091
VNG1616C	0.1625	0.106	0.0835	0.072	0.1135	0.0575	0.037	-0.108	0.111	0.058	0.02	0.058
VNG1617H	0.3105	0.2115	0.154	0.1815	0.192	0.015	0.186	-0.028	0.191	0.069	0.041	0.018
VNG1618H	0.188	0.136	0.109	0.2145	0.182	0.054	0.085	-0.098	0.114	0.093	0.102	0.033
VNG1619H	0.2445	0.175	0.1625	0.174	0.2285	-0.0045	0.235	0.117	0.228	0.181	0.043	-0.022
VNG1621H	0.263	0.2085	0.2	0.1645	0.2505	0.046	0.251	0.069	0.206	0.16	0.1	-0.011
VNG1622G	0.3925	0.321	0.2445	0.3235	0.3765	0.0465	0.199	0.058	0.219	0.185	0.049	0.089
VNG1623G	0.1895	0.2	0.1115	0.077	0.146	0.0375	0.132	-0.024	0.031	0.064	0.022	0.014
VNG1624G	-0.3605	-0.266	-0.2065	-0.288	-0.118	-0.1185	-0.188	-0.187	-0.279	-0.096	0.038	-0.151
VNG1625H	0.116	0.1175	0.148	0.0995	0.036	0	0.189	0.237	0.184	0.229	0.032	-0.017
VNG1626C	0.3125	0.314	0.22	0.241	0.1345	0.0635	0.316	0.263	0.139	0.175	0.068	0.001
VNG1628G	0.211	0.1925	0.192	0.1835	0.186	0.0645	0.105	0.116	0.15	0.113	0.108	0.04
VNG1630H	0.2795	0.2985	0.2135	0.211	0.2125	0.0435	0.3	0.224	0.302	0.229	0.13	0.087
VNG1631G	0.182	0.1605	0.1335	0.063	0.1015	-0.005	-0.011	-0.165	-0.057	-0.054	-0.17	-0.25
VNG1632G	-0.05	-0.01	-0.0765	-0.1435	-0.199	-0.079	-0.035	-0.093	-0.239	-0.249	-0.151	-0.203
VNG1634G	-0.017	0.0005	0.019	-0.075	-0.109	-0.0635	0.029	-0.046	-0.236	-0.186	-0.147	-0.199
VNG1635G	-0.0675	0.0205	-0.041	-0.121	-0.056	-0.073	-0.002	-0.015	-0.155	-0.198	-0.12	-0.144
VNG1637G	0.4735	0.441	0.3185	0.387	0.408	0.125	0.663	0.335	0.447	0.445	0.096	0.027
VNG1638H	0.0165	0.075	0.044	0.0075	0.052	-0.001	0.026	0.069	-0.092	0.031	-0.002	-0.014
VNG1640H	0.168	0.0905	0.1265	0.1355	0.105	0.035	0.069	0.041	0.061	0.065	0.025	0.03
VNG1641H	0.36	0.3055	0.2005	0.2735	0.3025	0.0695	0.461	0.26	0.437	0.152	0.095	0.075
VNG1642H	-0.0125	-0.0035	0.003	0.024	0.04	0.016	-0.089	-0.148	-0.15	-0.044	-0.043	-0.109
VNG1644G	-0.082	-0.019	-0.0555	-0.182	-0.104	-0.054	-0.045	-0.158	-0.293	-0.169	-0.075	-0.182
VNG1645H	-0.047	-0.0145	0.011	0.0865	0.0325	-0.015	0.056	0.143	0.087	0.119	0.049	-0.018
VNG1646G	0.4975	0.395	0.3335	0.446	0.4365	0.099	0.696	0.436	0.765	0.432	0.189	-0.119
VNG1647G	0.496	0.423	0.345	0.3555	0.053	0.1345	0.539	0.162	0.686	0.336	0.122	-0.021
VNG1648G	0.5365	0.4645	0.3305	0.4375	0.45	0.1205	0.626	0.221	0.656	0.41	0.207	0.056
VNG1649G	0.458	0.4415	0.3105	0.3975	0.0855	0.0575	0.567	0.237	0.709	0.477	0.164	-0.011
VNG1650H	0.529	0.41	0.2785	0.416	0.3585	0.109	0.501	0.271	0.755	0.414	0.21	0.069
VNG1653H	-0.0085	-0.018	-0.0065	-0.058	-0.004	0.0845	-0.05	-0.257	-0.29	-0.212	-0.039	0.124
VNG1654G	0.3325	0.2385	0.1765	0.2595	0.233	0.1045	0.27	0.138	0.11	0.207	0.07	0.085
VNG1655H	0.2385	0.199	0.158	0.167	0.184	0.039	0.186	0.128	0.167	0.194	0.151	0.119
VNG1656H	0.373	0.3485	0.248	0.3105	0.199	0.039	0.336	0.245	0.267	0.18	0.037	-0.023
VNG1657H	0.235	0.141	0.181	0.171	0.159	0.0705	0.152	0.198	0.205	0.308	0.197	0.17
VNG1658C	-0.045	0.029	0.0065	0.0085	-0.046	-0.0165	0.054	0.037	-0.084	-0.018	-0.016	-0.06
VNG1659G	0.057	0.1235	0.1175	0.0575	0.045	-0.0095	0.132	0.223	0.075	0.167	0.079	-0.037
VNG1660G	0.103	0.1155	0.1155	0.0725	0.104	0.0195	0.194	0.204	0.042	0.16	0.055	-0.035
VNG1663C	0.089	0.17	0.119	0.087	-0.0485	-0.12	0.531	0.418	0.345	0.233	0.059	0.009
VNG1664H	-0.188	-0.061	-0.0365	-0.055	-0.1355	-0.092	0.081	0.211	0.038	0.06	0.007	-0.092
VNG1665G	0.334	0.238	0.186	0.2095	0.2135	0.0445	0.172	0.015	0.154	0.114	0.098	-0.024
VNG1666H	0.1455	0.1825	0.088	0.088	0.1155	0.0205	0.171	0.104	0.054	0.066	0.065	-0.004
VNG1667G	-0.1465	-0.11	-0.157	-0.1605	-0.114	-0.0615	-0.17	-0.101	-0.059	0.008	0.078	0.033
VNG1668G	-0.1595	-0.065	-0.0565	-0.114	-0.1265	-0.04	-0.088	-0.099	-0.249	-0.15	-0.021	-0.036
VNG1670C	0.087	0.079	0.033	-0.005	-0.0135	0.004	-0.01	-0.069	-0.017	0.019	-0.024	0.017
VNG1672H	0.12	0.093	0.0485	0.051	0.086	0.0295	0.101	0.085	0.081	-0.021	-0.042	-0.019
VNG1673G	0.1765	0.168	0.0865	0.173	0.172	0.076	0.004	-0.17	-0.051	-0.137	-0.4	-0.456
VNG1674H	0.511	0.399	0.3185	0.4325	0.515	0.1075	0.204	0.194	0.193	0.066	-0.032	-0.02
VNG1675H	0.182	0.149	0.1105	0.1435	0.061	0.0325	0.162	0.193	0.187	0.216	0.063	0.083
VNG1676G	-0.166	0.004	0.0525	0.0405	0.01	0.004	0.168	0.287	0.124	0.234	0.193	0.053
VNG1678H	0.2275	0.1755	0.1755	0.268	0.2145	0.0585	0.232	0.292	0.376	0.368	0.249	0.115
VNG1679H	0.157	0.172	0.127	0.1535	0.1475	0.0585	0.203	0.027	0.141	0.089	0.039	0.099
VNG1680G	0.012	-0.026	0.034	0.069	0.0085	0.021	-0.036	0.145	0.185	0.223	0.164	0.061
VNG1681C	0.485	0.357	0.316	0.378	0.3955	0.116	0.443	0.316	0.389	0.278	0.122	-0.006
VNG1682C	0.3395	0.2795	0.21	0.2485	0.2465	0.0875	0.238	0.1	0.282	0.186	0.173	0.064
VNG1684G	0.221	0.211	0.192	0.1695	0.1685	0.0535	0.209	0.143	0.129	0.096	0.069	0.03
VNG1686G	0.2425	0.2105	0.173	0.1825	0.1785	0.0205	0.229	0.107	0.19	0.026	0.01	0
VNG1687C	0.219	0.1875	0.15	0.1015	0.1605	0.0475	0.193	0.232	0.109	0.098	0.053	0.014
VNG1688C	-0.3305	-0.3395	-0.3165	-0.294	-0.1815	0.004	-0.446	-0.541	-0.497	-0.33	-0.179	0.12
VNG1689G	-0.2645	-0.242	-0.215	-0.2875	-0.2085	0.03	-0.294	-0.343	-0.463	-0.467	-0.162	0.081
VNG1690G	-0.304	-0.3135	-0.277	-0.36	-0.2445	-0.007	-0.433	-0.492	-0.617	-0.441	-0.226	0.064
VNG1691G	-0.392	-0.3555	-0.3415	-0.4035	-0.3535	0.0065	-0.406	-0.361	-0.473	-0.497	-0.195	0.01
VNG1692G	-0.342	-0.342	-0.309	-0.3685	-0.289	0.014	-0.444	-0.57	-0.626	-0.441	-0.228	0.052
VNG1693G	-0.3015	-0.2845	-0.2525	-0.361	-0.3065	-0.0265	-0.308	-0.372	-0.623	-0.466	-0.178	0.035
VNG1695G	-0.407	-0.3785	-0.388	-0.417	-0.363	-0.046	-0.41	-0.49	-0.644	-0.475	-0.264	0.042
VNG1697G	-0.4475	-0.392	-0.389	-0.473	-0.429	0.006	-0.416	-0.35	-0.512	-0.435	-0.182	-0.023
VNG1698G	-0.2585	-0.2675	-0.2705	-0.2745	-0.2065	0.0455	-0.416	-0.547	-0.494	-0.401	-0.232	0.084
VNG1699C	-0.403	-0.35	-0.305	-0.401	-0.4185	-0.031	-0.307	-0.382	-0.57	-0.495	-0.216	-0.026
VNG1700G	-0.3105	-0.2395	-0.215	-0.2765	-0.291	-0.0735	-0.237	-0.354	-0.413	-0.224	-0.221	0.021
VNG1701G	-0.3495	-0.287	-0.274	-0.359	-0.3885	-0.018	-0.271	-0.337	-0.574	-0.358	-0.215	-0.008
VNG1702G	-0.355	-0.288	-0.3665	-0.383	-0.369	-0.0345	-0.354	-0.624	-0.541	-0.347	-0.279	0.005
VNG1703G	-0.358	-0.3	-0.289	-0.3435	-0.332	-0.002	-0.307	-0.365	-0.495	-0.499	-0.197	0.019
VNG1705G	-0.336	-0.2935	-0.2755	-0.355	-0.3435	-0.021	-0.287	-0.483	-0.55	-0.336	-0.299	0.007
VNG1706G	-0.364	-0.3005	-0.2825	-0.4235	-0.408	-0.015	-0.33	-0.367	-0.585	-0.465	-0.29	-0.02
VNG1707G	-0.257	-0.273	-0.2225	-0.2955	-0.3105	0.0225	-0.31	-0.513	-0.567	-0.482	-0.273	0.023
VNG1709G	-0.3295	-0.2735	-0.2515	-0.351	-0.353	-0.063	-0.328	-0.366	-0.483	-0.465	-0.234	-0.054
VNG1711G	-0.265	-0.272	-0.1865	-0.2835	-0.2885	-0.025	-0.281	-0.36	-0.496	-0.403	-0.284	-0.023
VNG1713G	-0.3445	-0.3035	-0.259	-0.3475	-0.3725	-0.045	-0.242	-0.247	-0.394	-0.514	-0.23	0.009
VNG1714G	-0.277	-0.276	-0.2165	-0.2995	-0.3075	-0.035	-0.34	-0.497	-0.571	-0.46	-0.302	-0.018
VNG1715G	-0.303	-0.2335	-0.2475	-0.3265	-0.347	-0.0635	-0.218	-0.28	-0.398	-0.445	-0.186	-0.03
VNG1716G	-0.2705	-0.293	-0.185	-0.2985	-0.312	-0.0445	-0.24	-0.339	-0.463	-0.388	-0.267	-0.01
VNG1718G	-0.251	-0.186	-0.1715	-0.3385	-0.322	-0.0555	-0.18	-0.179	-0.319	-0.36	-0.214	-0.057
VNG1719G	-0.2005	-0.207	-0.1825	-0.263	-0.304	-0.0355	-0.204	-0.338	-0.451	-0.295	-0.27	-0.001
VNG1720H	0.0295	-0.0215	-0.0425	-0.035	-0.057	0.021	-0.196	-0.228	-0.265	-0.349	-0.245	-0.097
VNG1721G	0.0895	0.027	0.047	0.087	0.063	0.0625	0.037	-0.089	0.026	0.102	0.034	0.023
VNG1723H	0.236	0.2115	0.162	0.1545	0.2355	0.029	0.31	0.127	0.181	0.109	0.005	-0.035
VNG1724G	-0.1085	-0.1075	-0.095	-0.0875	-0.051	-0.035	-0.226	-0.334	-0.272	-0.164	-0.089	0.035
VNG1726G	-0.21	-0.1295	-0.0925	-0.12	-0.11	-0.0055	-0.156	-0.077	-0.177	-0.094	-0.006	0.02
VNG1727G	-0.0585	-0.125	-0.056	-0.0795	-0.0175	0.043	-0.243	-0.202	-0.164	-0.069	-0.025	0.049
VNG1729G	0.0545	0.051	0.0085	0.04	0.1185	0.091	-0.01	-0.065	-0.026	-0.025	-0.016	0.051
VNG1732C	0.274	0.263	0.1565	0.2395	0.189	0.0905	0.493	0.195	0.263	0.323	0.154	0.052
VNG1733G	0.452	0.346	0.233	0.31	0.392	0.095	0.524	0.41	0.375	0.201	0.104	0.001
VNG1734H	0.453	0.4025	0.2835	0.39	0.385	0.1045	0.526	0.46	0.57	0.67	0.095	-0.051
VNG1735C	0.084	0.089	0.0495	0.113	0.201	-0.0195	0.165	0.064	0.124	0.13	0.121	-0.004
VNG1737H	0.235	0.163	0.0935	0.1775	0.1385	0.0515	0.141	0.056	0.22	0.052	0.157	-0.024
VNG1739G	0.0215	0.093	0.052	0.08	-0.013	0.0505	0.112	0.078	0.002	-0.014	0.048	-0.031
VNG1740C	0.0955	0.1005	0.088	0.063	0.0695	0.0095	0.082	0.095	0.053	0.171	0.033	0.048
VNG1743C	-0.043	0.003	0.004	-0.012	-0.0565	0.0245	0.064	0.18	0.025	0.042	0.09	0.003
VNG1744H	0.3415	0.231	0.2085	0.248	0.192	0.089	0.302	-0.015	0.185	0.128	0.035	-0.021
VNG1746C	0.3085	0.3085	0.23	0.2655	0.26	0.0165	0.336	0.1	0.241	0.199	0.03	0.088
VNG1748C	0.0685	0.0345	0.068	0.0745	0.0595	-0.0195	-0.009	0.016	0.07	0.052	-0.011	-0.006
VNG1749G	0.098	0.031	-0.0035	0.041	0.0835	0.0545	-0.103	-0.124	-0.095	-0.077	-0.019	0.092
VNG1751H	0.2155	0.1595	0.199	0.2365	0.207	0.048	0.097	0.081	0.195	0.155	0.089	0.018
VNG1752C	-0.0825	0.0075	-0.0355	-0.0735	-0.092	-0.022	-0.108	-0.173	-0.154	-0.204	-0.078	-0.006
VNG1754G	0.2875	0.2125	0.19	0.1895	0.187	0.0895	0.337	0.191	0.205	0.185	0.122	-0.045
VNG1755G	0.34	0.293	0.253	0.2835	0.2995	0.0335	0.313	0.229	0.279	0.201	0.091	0.041
VNG1756G	-0.1415	-0.0905	-0.093	-0.074	-0.081	-0.007	-0.171	-0.129	-0.162	-0.066	0.026	0.032
VNG1758H	0.123	0.1205	0.08	0.105	0.078	0.007	0.194	0.126	0.084	0.096	0.092	0.023
VNG1759G	0.153	0.134	0.0895	0.0735	0.053	0.0085	0.135	0.149	0.09	0.185	0.063	0.064
VNG1760G	-0.159	-0.179	-0.0855	-0.129	-0.006	-0.0565	-0.021	0.002	0.057	0.078	0.079	-0.113
VNG1762G	0.095	0.0415	0.0795	0.0445	0.0575	-0.0355	0.086	0.103	0.053	0.187	0.059	-0.093
VNG1764G	-0.077	0.005	-0.0465	-0.1035	-0.1175	0.026	0.021	-0.041	-0.026	-0.163	0.014	-0.02
VNG1765G	0.0235	-0.0025	0.0065	-0.0635	-0.0445	0.016	0.014	-0.029	-0.092	-0.089	-0.039	-0.004
VNG1766C	-0.0845	-0.1005	-0.08	-0.0005	0.0455	0.0485	-0.206	-0.1	0.023	-0.049	-0.066	0.078
VNG1767G	-0.203	-0.195	-0.159	-0.171	-0.1075	-0.0415	-0.165	-0.327	-0.238	-0.07	-0.018	0.063
VNG1768G	-0.201	-0.151	-0.1495	-0.175	-0.167	0.002	-0.129	-0.16	-0.265	-0.177	0.007	-0.033
VNG1769C	0.095	0.0975	0.055	0.115	0.0925	-0.0045	0.088	0.028	0.099	0.117	-0.037	-0.052
VNG1770C	-0.1005	-0.065	-0.0625	-0.086	-0.071	0.0435	0.005	0.088	0.081	-0.063	-0.007	0.021
VNG1771C	0.0365	0.029	0.033	0.055	0.0435	0.0095	0.082	-0.035	0.037	0.038	0.026	0.103
VNG1772G	0.3335	0.293	0.1855	0.303	0.301	0.1025	0.358	0.185	0.354	0.148	0.093	0.061
VNG1773G	-0.0835	-0.1215	-0.0755	-0.099	-0.053	0.015	-0.165	-0.271	-0.211	-0.081	-0.101	-0.074
VNG1774G	-0.2905	-0.254	-0.1795	-0.19	-0.1395	-0.0065	-0.186	-0.158	-0.151	-0.187	-0.054	0.016
VNG1775C	-0.1255	-0.15	-0.074	-0.098	-0.0525	0.0585	-0.06	0.033	-0.11	-0.083	0.014	0.019
VNG1776G	-0.0225	0.0065	0.0125	-0.0305	0.04	0.0265	0.051	0.133	0.091	-0.013	0.027	0.078
VNG1777H	0.125	0.09	0.0505	0.0375	0.134	0.082	-0.048	-0.128	-0.109	-0.132	-0.028	0.073
VNG1779C	0.176	0.116	0.038	0.154	0.166	0.0695	-0.058	-0.03	0.543	-0.062	0.055	0.075
VNG1781C	0.521	0.4665	0.379	0.435	0.157	0.0725	0.498	0.208	0.636	0.365	0.16	-0.049
VNG1782C	-0.0585	-0.0565	-0.0785	-0.0195	-0.0095	0.0825	-0.206	-0.134	-0.129	-0.092	0.052	0.099
VNG1783H	0.405	0.3005	0.247	0.276	0.2175	0.0235	0.373	0.132	0.376	0.258	0.082	0.003
VNG1784C	0.4925	0.44	0.353	0.3725	0.4145	0.0405	0.573	0.225	1.321	0.343	0.131	-0.06
VNG1785G	0.489	0.35	0.231	0.272	0.2685	0.1065	0.333	0.207	0.247	0.132	0.1	0.039
VNG1786H	0.249	0.227	0.1305	0.2165	0.2385	0.05	0.176	0.12	0.238	0.117	-0.036	0.108
VNG1787H	0.1815	0.1355	0.1355	0.2165	0.162	0.036	0.112	0.182	0.281	0.319	0.025	0.007
VNG1788C	0.2965	0.3015	0.193	0.2135	0.204	0.028	0.175	0.136	0.148	0.084	0.053	-0.018
VNG1790H	0.204	0.135	0.089	0.1375	0.1185	0.0255	0.089	0.023	0.075	0.075	0.005	-0.039
VNG1791C	0.235	0.213	0.1045	0.1425	0.197	0.016	0.13	0.152	0.176	0.066	0.021	-0.032
VNG1793C	-0.203	-0.169	-0.0735	-0.0615	-0.1785	-0.105	-0.034	-0.078	-0.147	-0.045	-0.071	-0.126
VNG1794C	0.1945	0.2235	0.15	0.175	0.1855	0.0525	0.196	0.19	0.232	0.167	0.145	0.034
VNG1795C	0.381	0.2905	0.219	0.241	0.2905	0.0855	0.236	0.072	0.091	0.163	0.04	0.066
VNG1796H	0.3955	0.299	0.209	0.327	0.3425	0.055	0.441	0.521	0.525	0.33	0.247	0.095
VNG1797G	0.3815	0.2735	0.236	0.3215	0.3835	0.174	0.461	0.542	0.463	0.47	0.292	0.125
VNG1798H	-0.0375	0.0335	0.011	0.0155	0.038	0.031	0.108	0.148	0.032	-0.01	-0.022	0.014
VNG1800H	0.0675	0.0675	0.0825	0.028	0.021	0.006	0.135	-0.108	-0.285	-0.067	-0.142	-0.013
VNG1801G	0.285	0.2725	0.187	0.2295	0.1565	0.025	0.555	0.249	0.397	0.177	0.005	-0.038
VNG1802H	0.1235	0.142	0.106	0.0585	0.085	0.0285	0.298	0.136	0.062	0.066	0.046	-0.113
VNG1804G	-0.059	-0.0275	-0.0575	-0.091	-0.0235	0.0275	0.062	0.095	-0.06	-0.094	-0.055	0.017
VNG1806H	0.046	0.047	0.0525	0.0455	-0.026	-0.0555	0.059	0.018	-0.058	0.012	0.001	-0.064
VNG1807H	0.023	0.036	0.0455	0.0685	0.0745	0.0175	-0.028	0.04	0.34	0.046	0.01	0.04
VNG1809H	-0.005	0.003	0.0135	0.036	-0.012	0.0485	-0.036	-0.169	-0.13	-0.147	-0.052	0.009
VNG1811G	0.4025	0.3355	0.2615	0.307	0.359	0.037	0.398	0.232	0.907	0.167	0.065	-0.053
VNG1814G	-0.0265	-0.104	-0.072	-0.1195	-0.074	-0.1225	-0.247	-0.283	-0.271	-0.145	0.068	0.17
VNG1815G	0.062	0.0915	0.046	-0.0585	0.0515	-0.062	-0.015	-0.005	0.119	-0.024	0.037	0.037
VNG1816G	0.3015	0.268	0.1855	0.1165	0.16	0.057	0.223	0.081	-0.083	-0.017	-0.015	0.073
VNG1818G	0.164	0.1435	0.0845	0.0995	0.1735	0.0115	0.034	-0.04	0.651	-0.019	-0.035	0.036
VNG1820H	-0.02	-0.0135	-0.002	0.032	0.044	0.02	-0.068	-0.026	-0.075	-0.034	-0.014	0.027
VNG1821G	0.0685	0.0555	0.067	0.08	0.0785	-0.0685	0.097	0.182	0.103	0.047	-0.045	-0.155
VNG1822G	0.1105	0.0595	0.0595	0.1095	0.0445	0.0135	-0.033	0.028	0.068	0.038	-0.007	-0.035
VNG1823C	0.0625	0.1095	0.091	0.1205	0.127	-0.012	-0.044	0.023	0.098	0.051	-0.032	-0.068
VNG1826H	0.1155	0.088	0.062	0.1235	0.1045	0.0175	0.017	0.12	0.13	0.14	0.084	0.047
VNG1827H	0.035	0.071	0.025	0.063	0.087	0.0425	-0.078	-0.066	-0.093	-0.122	-0.086	0.024
VNG1829G	-0.1945	-0.194	-0.144	-0.195	-0.175	-0.0345	-0.119	-0.207	-0.309	-0.151	-0.069	-0.067
VNG1830G	-0.351	-0.293	-0.2865	-0.2415	-0.132	0.0885	-0.487	-0.374	-0.35	-0.305	-0.117	-0.02
VNG1831H	0.429	0.313	0.2795	0.3515	0.346	0.139	0.377	0.121	0.361	0.278	0.059	0.078
VNG1832H	0.361	0.3125	0.209	0.3575	0.389	0.049	0.931	0.458	0.614	0.242	0.111	0.246
VNG1833C	0.437	0.423	0.308	0.427	0.385	0.1145	0.527	0.439	0.386	0.148	0.058	0.019
VNG1834G	0.1945	0.2305	0.1875	0.273	0.221	0.024	0.301	0.493	0.284	0.221	0.024	-0.01
VNG1835G	0.0185	0.073	0.059	-0.019	0.014	-0.0055	0.042	0.066	-0.079	0.027	-0.008	-0.005
VNG1836G	-0.193	-0.0715	-0.084	-0.079	-0.1415	-0.105	-0.06	-0.082	-0.216	-0.016	-0.077	0.013
VNG1837G	0.1465	0.1465	0.133	0.0505	0.059	0.0285	0.184	0.131	0.012	0.088	0.003	-0.039
VNG1838H	0.4105	0.319	0.2455	0.4485	0.395	0.0345	1.2	0.7	0.55	0.244	0.088	-0.03
VNG1839H	0.296	0.2495	0.234	0.222	0.192	0.03	0.23	0.087	0.123	0.138	0.086	0.012
VNG1842H	0.106	0.095	0.135	0.16	0.1515	0.0085	0.018	-0.012	0.23	-0.016	-0.053	0.092
VNG1843C	0.1985	0.1765	0.119	0.131	0.1415	0.032	0.08	-0.043	0.005	0.053	-0.013	0.064
VNG1844G	0.0585	0.0425	0.0215	0.054	0.095	-0.02	-0.075	-0.127	0.602	-0.144	-0.123	-0.008
VNG1845C	-0.0195	-0.091	-0.031	-0.0825	-0.0125	0.002	-0.073	-0.179	-0.189	-0.163	-0.07	-0.039
VNG1846C	0.195	0.166	0.143	0.178	0.165	0.0215	0.171	0.169	0.675	0.113	-0.034	0.009
VNG1847G	0.043	0.0165	0.0425	0.054	0.053	-0.012	-0.002	0.038	0.2	0.328	0.153	0.003
VNG1848H	0.224	0.2545	0.183	0.214	0.193	0.0215	0.22	0.153	0.808	0.071	0.029	-0.005
VNG1849H	0.111	0.0425	0.0225	0.061	0.094	0.0685	-0.106	-0.059	0.024	0.092	0.169	0.152
VNG1850G	-0.0025	0.016	0.024	0.005	0.0795	0.002	-0.093	-0.053	-0.095	-0.115	-0.066	0.033
VNG1851G	0.332	0.278	0.2055	0.251	0.2205	0.092	0.239	0.246	0.111	0.188	0.091	0.105
VNG1852H	0.17	0.181	0.1345	0.1725	0.208	0.0455	0.038	0.043	0.585	0.081	0.02	-0.009
VNG1853G	0.0575	0.0895	0.0805	0.076	0.032	-0.027	0.142	0.139	0.001	0.023	0.008	-0.084
VNG1856G	0.1135	0.147	0.169	0.1125	0.1685	-0.013	0.276	0.199	0.196	0.22	0.077	-0.126
VNG1857C	0.0295	0.082	0.1195	0.026	-0.0095	-0.059	0.255	0.172	-0.005	0.165	0.069	-0.107
VNG1859G	0.3925	0.365	0.213	0.285	0.338	0.065	0.208	0.119	0.914	0.086	0.042	-0.025
VNG1861C	0.044	0.0715	0.057	0.033	0.019	0.06	0.092	-0.053	-0.222	-0.094	-0.066	0
VNG1862G	0.165	0.1735	0.121	0.1755	0.145	0.0045	0.268	0.141	0.082	0.095	-0.025	0
VNG1864G	0.193	0.192	0.1525	0.149	0.0945	0.0345	0.198	0.149	0.084	0.14	0.025	-0.04
VNG1865H	-0.0725	-0.0435	-0.0935	-0.02	-0.039	-0.065	0.029	-0.071	0.056	-0.094	-0.055	-0.161
VNG1866G	-0.0365	-0.001	-0.0365	0.0055	-0.005	-0.002	-0.061	-0.121	-0.147	-0.093	-0.074	0.026
VNG1867G	0.485	0.441	0.3065	0.5415	0.402	0.0735	0.542	0.264	0.238	0.042	-0.018	-0.062
VNG1868G	0.377	0.3345	0.219	0.2975	0.324	0.103	0.343	0.304	0.291	0.179	0.074	0
VNG1869C	0.391	0.338	0.2635	0.402	0.363	0.0795	0.764	0.676	0.573	-0.035	0.132	0.07
VNG1871G	0.338	0.288	0.173	0.2095	0.265	0.067	0.182	-0.015	0.233	0.152	0.016	0.018
VNG1872C	0.4265	0.325	0.2545	0.3265	0.362	0.0615	0.413	0.241	0.987	0.32	0.113	-0.007
VNG1873G	-0.2015	-0.181	-0.1485	-0.211	-0.215	-0.0165	-0.115	-0.155	-0.281	-0.325	-0.099	-0.035
VNG1874C	0.093	0.1	0.064	0.079	0.128	0.052	-0.127	-0.136	0.581	-0.2	-0.094	0.001
VNG1875G	0.042	0.0105	0.0415	-0.0045	0.037	-0.0035	-0.071	-0.145	-0.165	-0.107	-0.038	-0.02
VNG1877C	-0.0985	-0.1165	-0.0785	-0.081	-0.0205	0.0055	-0.194	-0.19	0.243	-0.148	-0.017	-0.007
VNG1879G	0.1	0.0625	0.033	0.0395	0.0205	0.0485	-0.114	-0.09	-0.125	-0.121	-0.039	-0.05
VNG1880C	0.244	0.17	0.1795	0.182	0.213	-0.0015	0.119	0.086	0.962	0.059	-0.08	-0.046
VNG1882G	0.435	0.3555	0.2485	0.3175	0.3375	0.075	0.347	0.15	0.443	0.303	0.13	-0.024
VNG1883G	0.313	0.2465	0.1875	0.305	0.338	0.0605	0.267	0.163	0.376	0.179	0.18	0.011
VNG1884G	0.301	0.2335	0.1375	0.2675	0.2455	0.0575	0.235	0.038	0.259	0.183	0.094	0.061
VNG1886C	0.4245	0.364	0.279	0.3565	0.3565	0.0725	0.234	0.143	0.623	0.101	-0.139	-0.013
VNG1887G	0.166	0.1515	0.101	0.0475	0.084	0.04	0.068	0.088	-0.046	0.101	-0.051	-0.035
VNG1889H	-0.0165	0.0995	0.0305	0.013	0.013	0.03	-0.034	0.074	-0.089	-0.118	-0.1	0.021
VNG1890H	0.3735	0.3455	0.2055	0.3375	0.2925	0.1125	0.389	0.176	0.381	0.286	0.176	0.263
VNG1891H	0.504	0.4355	0.347	0.47	0.467	0.1	0.379	0.301	0.925	0.449	0.095	-0.157
VNG1893G	0.3875	0.331	0.2235	0.2605	0.2355	0.0705	0.406	0.245	0.315	0.275	0.16	-0.071
VNG1894C	0.392	0.3545	0.28	0.4425	0.369	0.058	0.794	0.901	0.567	0.306	0.037	-0.075
VNG1895H	0.0845	0.142	0.092	0.188	0.0765	0.0005	0.134	0.197	0.014	0.097	-0.013	-0.003
VNG1896C	0.317	0.262	0.218	0.3275	0.2725	0.0375	0.348	0.252	0.73	0.033	0.064	-0.102
VNG1898C	0.186	0.222	0.152	0.144	0.0545	-0.04	0.458	0.349	0.196	0.16	-0.008	-0.038
VNG1899G	-0.129	-0.1205	-0.071	-0.0365	-0.018	-0.0595	0.064	0.32	0.101	0.083	0.004	-0.044
VNG1900C	-0.012	0.039	0.065	0.0785	0	0.044	0.021	0.149	-0.034	0.068	0.034	-0.006
VNG1901C	-0.003	0.04	-0.016	0.0765	0.05	-0.0085	-0.055	0.075	0.107	-0.096	-0.146	-0.06
VNG1902H	0.48	0.398	0.2665	0.3215	0.374	0.053	0.353	0.143	0.392	0.284	0.122	0.009
VNG1903C	0.0625	0.0165	0.0125	0.078	0.1175	0.006	0.033	-0.162	0.029	-0.048	-0.006	0.051
VNG1904H	0.366	0.3065	0.286	0.319	0.3115	0.06	0.383	0.091	0.405	0.192	0.035	0.001
VNG1905C	0.31	0.2525	0.1275	0.2165	0.1855	0.0255	0.124	0.059	0.361	0.001	-0.052	-0.002
VNG1906H	0.3835	0.3255	0.246	0.2675	0.2155	0.0835	0.276	0.142	0.151	0.174	0.076	-0.008
VNG1907H	0.018	0.0045	-0.0345	-0.02	0.0085	0.046	-0.071	-0.072	-0.133	-0.081	-0.006	0.122
VNG1910H	0.1015	0.0935	0.0475	0.081	0.101	0.0335	-0.072	-0.115	-0.106	-0.021	0.002	0.071
VNG1911G	-0.0365	0.0135	0.0375	0.017	0.038	0.0205	-0.028	0.042	0.054	-0.097	-0.086	-0.032
VNG1912G	-0.126	-0.05	-0.0185	-0.0335	-0.12	-0.023	0.07	0.108	-0.008	-0.122	-0.153	-0.065
VNG1914G	-0.1055	-0.0535	-0.1145	-0.117	-0.07	-0.0345	-0.119	-0.019	-0.138	-0.125	-0.066	0.021
VNG1916H	-0.1195	-0.0705	-0.056	-0.084	-0.105	0.0055	-0.069	-0.116	-0.241	-0.194	-0.053	-0.01
VNG1917H	0.3625	0.334	0.2045	0.3375	0.25	0.0735	0.233	0.295	0.363	0.089	0.074	0.038
VNG1918C	0.2965	0.285	0.2125	0.186	0.2535	0.0645	0.23	0.077	0.212	0.118	0.065	0.006
VNG1919H	0.4465	0.4215	0.297	0.4505	0.3965	0.089	0.446	0.281	0.389	0.361	0.174	-0.051
VNG1920H	0.22	0.1785	0.091	0.113	0.1325	0.03	0.088	0.042	0.032	0.057	0.015	-0.024
VNG1921H	0.4165	0.291	0.2565	0.3365	0.293	0.058	0.307	0.189	0.343	0.015	0.028	0.075
VNG1922G	0.375	0.29	0.1795	0.247	0.154	0.0545	0.42	0.33	0.308	0.247	0.113	0
VNG1924G	0.2725	0.2485	0.2065	0.247	0.231	0.036	0.462	0.26	0.31	0.141	0.076	-0.085
VNG1925H	-0.1535	-0.181	-0.211	-0.1455	-0.159	-0.1325	-0.009	-0.157	0.022	0.153	0.205	-0.209
VNG1926G	-0.1255	-0.1355	-0.1575	-0.1	-0.002	-0.047	-0.271	-0.27	-0.201	-0.358	-0.218	-0.126
VNG1927H	0.2745	0.1595	0.1465	0.13	0.168	0.0565	0.123	0.121	0.081	0.045	0.087	-0.023
VNG1929G	0.415	0.3595	0.2165	0.2655	0.3385	0.0595	0.453	0.207	0.377	0.115	-0.041	0.022
VNG1932G	0.0325	0.0705	0.0845	0.057	0.0315	-0.008	0.14	0.144	-0.009	0.051	0.022	-0.089
VNG1933G	-0.252	-0.1655	-0.121	-0.193	-0.1385	-0.0365	-0.058	0.111	-0.049	0.08	0.092	0.039
VNG1934H	-0.154	-0.122	-0.056	-0.1195	-0.074	-0.045	-0.077	-0.123	-0.165	0.032	0.078	0.059
VNG1935C	0.141	0.084	0.048	0.0505	0.1235	0.0165	0.018	-0.065	0.035	0.05	0.137	0.086
VNG1937C	0.2695	0.1685	0.1295	0.144	0.235	0.0535	0.122	-0.042	0.139	0.153	0.162	0.066
VNG1938C	0.566	0.4335	0.281	0.409	0.4165	0.0905	0.631	0.257	1.085	0.517	0.175	-0.063
VNG1939G	-0.0705	-0.1095	-0.0605	-0.0025	0.0165	-0.041	-0.085	-0.137	-0.017	0.163	0.047	-0.079
VNG1940H	-0.103	-0.0595	-0.0515	-0.036	-0.0015	-0.011	-0.031	-0.015	-0.046	0.096	0.06	-0.092
VNG1941C	-0.022	-0.03	-0.006	0	0.0275	0.0225	-0.076	-0.157	-0.131	-0.069	-0.033	-0.059
VNG1942H	0.089	0.1245	0.0505	0.0615	0.058	-0.002	0.112	0.073	0.186	0.032	-0.014	0.002
VNG1943H	-0.0005	-0.004	-0.006	-0.0025	-0.0615	-0.0545	0.129	-0.031	-0.091	0.001	-0.034	-0.017
VNG1944C	0.0515	0.091	0.014	0.0375	0.047	-0.0565	-0.01	0.022	-0.057	0.037	-0.061	-0.105
VNG1945G	0.08	0.113	0.067	0.074	0.0585	0.0035	0.075	-0.06	-0.026	0.076	-0.045	-0.089
VNG1946G	0.2945	0.258	0.3015	0.317	0.384	0.0565	0.184	0.292	0.606	0.174	0.026	-0.012
VNG1948H	0.0745	0.0075	0.089	0.097	0.1855	0.115	-0.173	-0.023	0.108	0.134	0.109	0.096
VNG1949G	0.186	0.2005	0.138	0.1815	0.183	-0.0275	0.154	0.166	0.131	0.186	0.033	0.049
VNG1951G	0.397	0.3225	0.2705	0.3305	0.2675	0.112	0.495	0.274	0.377	0.341	0.241	0.038
VNG1952H	0.3835	0.3385	0.321	0.38	0.329	0.0455	0.334	0.343	0.444	0.184	0.116	0.059
VNG1953C	0.4795	0.4375	0.3065	0.407	0.4085	0.055	0.444	0.487	0.586	0.417	0.118	0.022
VNG1954H	0.2795	0.255	0.1745	0.231	0.29	0.0465	0.345	0.118	0.173	0.004	-0.078	0.049
VNG1956H	0.547	0.4425	0.2995	0.4435	0.428	0.101	0.646	0.359	0.572	0.366	0.075	-0.098
VNG1957G	0.297	0.2675	0.2245	0.2295	0.2745	0.068	0.218	0.095	0.192	-0.005	-0.05	0.048
VNG1959G	0.3635	0.279	0.1945	0.1935	0.2215	0.067	0.243	0.139	0.128	0.095	-0.009	-0.013
VNG1960H	0.006	0.024	-0.0055	0.0945	0.0985	-0.0245	0.003	0.054	-0.012	-0.019	-0.073	-0.045
VNG1962C	0.255	0.212	0.1595	0.207	0.1795	0.024	0.211	0.166	0.135	0.019	0.001	-0.14
VNG1963H	0.5595	0.5055	0.3395	0.5065	0.49	0.06	0.728	0.39	0.564	0.411	0.099	-0.071
VNG1964H	0.5975	0.466	0.3895	0.4475	0.4075	0.081	0.581	0.2	0.653	0.526	0.216	-0.057
VNG1965H	0.196	0.1635	0.128	0.0445	0.1515	-0.006	0.183	0.035	0.138	0.025	0.097	-0.019
VNG1967G	0.1805	0.1495	0.114	0.014	0.1215	0.0165	0.112	-0.022	0.033	0.056	0.109	-0.01
VNG1969G	0.283	0.237	0.1735	0.192	0.264	0.0625	0.132	-0.012	0.745	0.053	0.06	0.149
VNG1971G	0.4655	0.3875	0.307	0.346	0.3855	0.0865	0.377	0.096	0.393	0.423	0.169	0.037
VNG1972G	0.181	0.1175	0.074	0.1295	0.2005	0.068	0.086	-0.11	0.131	0.008	0.05	0.083
VNG1973H	0.341	0.2735	0.199	0.247	0.169	0.0615	0.339	0.138	0.206	0.298	0.144	0.059
VNG1974H	0.475	0.3635	0.2645	0.3815	0.36	0.0955	0.458	0.14	1.081	0.16	-0.06	0.033
VNG1976H	0.5895	0.508	0.304	0.442	0.3775	0.1345	0.567	0.35	0.51	0.408	0.172	0.017
VNG1977H	0.104	0.1195	0.1515	0.245	0.229	0.0105	0.156	0.318	0.371	0.333	0.054	-0.021
VNG1978H	0.241	0.1825	0.1845	0.2585	0.254	0.077	0.197	0.18	0.299	0.311	0.177	0.11
VNG1980C	0.266	0.283	0.2345	0.25	0.2965	0.011	0.113	0.04	0.691	0	-0.022	-0.002
VNG1982C	0.273	0.271	0.193	0.183	0.2315	0.039	0.113	-0.072	0.126	0.052	0.032	0.026
VNG1983H	0.3235	0.252	0.137	0.228	0.2525	-0.029	0.186	0.113	0.294	0.036	0.018	0.086
VNG1984G	0.195	0.177	0.1255	0.15	0.1215	0.065	0.058	-0.047	0.069	-0.076	-0.009	0.018
VNG1985C	0.263	0.257	0.198	0.242	0.294	0.024	0.129	0.267	0.263	0.149	0.077	-0.035
VNG1986C	0.4225	0.4325	0.2935	0.3345	0.3775	0.0765	0.461	0.277	0.368	0.206	0.065	-0.012
VNG1987G	0.094	0.1565	0.058	0.132	0.141	0.0055	0.08	0.033	-0.137	-0.066	-0.055	-0.003
VNG1988G	-0.0205	0.015	0.023	-0.027	-0.02	0.0065	0.038	-0.063	-0.202	-0.113	-0.065	-0.008
VNG1989H	0.1565	0.1945	0.109	0.1375	0.1675	0.032	0.093	0.065	0.158	-0.002	-0.064	-0.068
VNG1991H	0.4205	0.318	0.1825	0.2395	0.248	0.085	0.283	0.209	0.192	0.097	0.057	0.03
VNG1992G	0.331	0.2555	0.197	0.3105	0.2715	0.057	0.413	0.038	-0.06	-0.036	-0.123	-0.016
VNG1993H	0.1275	0.1075	0.0285	0.0505	0.0735	-0.0125	0.023	-0.062	-0.06	-0.078	-0.143	-0.138
VNG1994C	-0.036	-0.0085	-0.017	0.0505	0.085	-0.0025	-0.109	0.134	0.134	0.142	0.108	0.049
VNG1995C	-0.17	-0.084	-0.0715	-0.051	-0.0605	-0.0115	-0.124	0.011	-0.049	0.072	0.068	0
VNG1997G	-0.029	-0.0465	-0.038	-0.0245	0.123	0.0665	-0.211	-0.244	-0.073	-0.072	0.051	0.093
VNG1998H	0.023	0.001	-0.0495	0.025	0.0305	-0.0025	-0.105	-0.129	-0.123	-0.079	-0.02	-0.032
VNG1999H	-0.0685	-0.057	-0.026	-0.04	0.0755	0.024	-0.197	-0.049	0.125	-0.07	-0.026	0.017
VNG2000G	-0.012	0.046	0.02	-0.009	0.0015	-0.0415	-0.01	0.044	-0.05	0.034	-0.002	-0.004
VNG2001G	0.485	0.398	0.331	0.4315	0.4525	0.0595	0.683	0.251	1.012	0.394	0.195	0.02
VNG2002H	0.5215	0.416	0.3625	0.415	0.414	0.0985	0.616	0.33	0.548	0.426	0.123	-0.014
VNG2003G	0.313	0.206	0.1845	0.196	0.248	0.057	0.068	-0.078	0.832	-0.068	-0.053	-0.048
VNG2005G	0.124	0.0755	0.077	0.074	0.139	0.0785	-0.068	-0.067	0.025	0.07	0.039	0.067
VNG2006C	-0.1265	-0.003	0.012	0.0565	0.1235	0.0145	-0.043	0.174	0.063	0.151	0.104	0.121
VNG2008H	-0.0515	-0.006	0.0195	0.0595	0.046	-0.005	0.028	0.08	-0.026	0.095	0.064	0.077
VNG2010G	0.0645	0.0935	0.0645	0.067	0.142	0.031	0.038	-0.026	0.289	-0.049	-0.031	0.085
VNG2011G	0.0655	0.0675	0.0625	0.03	0.118	0.0185	-0.167	-0.175	-0.12	-0.059	-0.078	-0.011
VNG2012C	0.293	0.231	0.184	0.2765	0.281	0.0385	0.14	0.21	0.27	0.158	0.017	0.08
VNG2014H	0.295	0.272	0.2175	0.242	0.19	0.107	0.369	0.246	0.118	0.167	0.163	0.132
VNG2015C	-0.1115	-0.1125	-0.115	-0.085	0.017	0.013	-0.282	-0.299	0.214	-0.292	-0.102	0.08
VNG2017G	-0.0825	-0.082	-0.085	-0.1065	-0.0295	0.002	-0.21	-0.265	-0.269	-0.194	-0.04	0.038
VNG2019C	0.1675	0.206	0.167	0.16	0.2685	0.053	0.181	0.155	0.029	0.107	-0.014	0.036
VNG2020C	-0.0275	0.0065	0.0145	0.0135	0.0775	0.046	-0.076	-0.068	-0.134	0.002	-0.037	0.026
VNG2021C	-0.1465	-0.099	-0.1385	-0.145	-0.0345	-0.013	-0.024	-0.118	-0.098	-0.378	-0.225	-0.038
VNG2023G	0.1015	0.1285	0.053	0.056	0.002	-0.015	0.144	0.014	-0.128	-0.074	-0.092	-0.022
VNG2024H	0.503	0.454	0.3415	0.505	0.496	0.0655	0.727	0.413	0.012	0.384	0.077	-0.081
VNG2025G	0.3165	0.236	0.146	0.2445	0.2535	0.0785	0.192	0.151	0.201	0.083	0.083	0.075
VNG2027H	0.1665	0.1675	0.126	0.269	0.2035	0.004	0.249	0.228	0.172	0.14	0.12	-0.058
VNG2028H	0.319	0.197	0.1845	0.227	0.196	0.057	0.215	0.065	0.305	0.078	0.09	0.067
VNG2029H	0.309	0.276	0.225	0.232	0.318	0.054	0.168	0.026	0.252	0.185	0.08	0.015
VNG2031G	-0.027	-0.014	0.034	0.033	0	-0.02	0.033	-0.024	0.015	0.056	0.056	0.001
VNG2032G	0.3615	0.257	0.1625	0.2445	0.2395	0.024	0.144	-0.028	0.201	0.074	-0.03	-0.072
VNG2034H	0.518	0.4155	0.3645	0.372	0.4555	0.099	0.472	0.208	0.673	0.352	0.234	-0.025
VNG2035H	0.041	0.046	0.009	0.0335	0.0015	0.052	0.038	-0.043	-0.006	0.005	0.037	0.047
VNG2036G	0.073	0.0575	0.0725	0.0355	0.0535	0.017	0.07	-0.052	-0.031	0.079	0.086	-0.014
VNG2037C	0.11	0.169	0.1305	0.037	0.0305	0.011	0.199	0.11	0.076	0.08	0.076	-0.072
VNG2039H	-0.0645	-0.0325	0.015	-0.04	-0.0245	-0.035	-0.09	-0.129	-0.112	-0.032	-0.057	-0.035
VNG2041H	0.1405	0.118	0.0935	0.088	0.116	0.0545	0.074	-0.046	0.034	0.021	-0.089	-0.008
VNG2042H	0.184	0.167	0.127	0.14	0.1125	0.0695	0.097	-0.012	0.07	0.078	-0.028	-0.021
VNG2043G	-0.032	0.012	0.0135	0.0595	-0.0075	0.029	-0.115	-0.067	-0.15	-0.043	-0.081	-0.069
VNG2044H	-0.0515	-0.0145	-0.0445	-0.0155	-0.0445	-0.026	-0.118	-0.127	-0.185	-0.14	-0.118	-0.005
VNG2045G	-0.186	-0.1905	-0.173	-0.132	-0.05	0.081	-0.336	-0.299	-0.335	-0.254	-0.061	0.122
VNG2047G	-0.0455	-0.048	-0.0795	0.002	0.05	0.08	-0.302	-0.279	-0.219	-0.167	-0.081	0.152
VNG2048G	-0.28	-0.2945	-0.29	-0.202	-0.1065	0.057	-0.443	-0.335	-0.35	-0.281	-0.051	0.142
VNG2049C	0.0615	0.0175	-0.046	-0.0105	0.1065	0.09	-0.21	-0.258	-0.07	-0.107	-0.008	0.152
VNG2051G	-0.145	-0.158	-0.1855	-0.158	-0.1345	-0.0185	-0.206	-0.224	-0.357	-0.229	-0.008	0.054
VNG2053G	-0.248	-0.281	-0.2275	-0.1995	-0.135	-0.0095	-0.286	-0.279	-0.298	-0.109	0.042	0.088
VNG2054H	-0.3025	-0.2835	-0.2345	-0.2885	-0.19	-0.0105	-0.205	-0.233	-0.431	-0.227	0.041	0.05
VNG2056G	-0.0845	-0.033	-0.058	-0.0185	0.021	0.042	-0.159	-0.09	-0.138	-0.032	0.087	0.166
VNG2059H	0.237	0.146	0.085	0.1385	0.159	0.0285	0.069	0.126	0.064	0.042	-0.022	-0.015
VNG2060G	0.2665	0.2285	0.1645	0.1825	0.1565	0.091	0.25	0.142	0.105	0.038	0.084	0.117
VNG2062G	0.0935	0.13	0.078	0.0255	0.0915	0.04	0.124	0.066	-0.066	-0.01	0.031	0.023
VNG2063G	-0.165	-0.183	-0.144	-0.1235	-0.068	-0.1055	-0.272	-0.259	-0.09	0.002	0.04	-0.117
VNG2064H	0.1495	0.1645	0.1035	0.071	0.136	0.049	0.15	0.025	0.041	0.019	0.036	-0.059
VNG2065G	0.154	0.1035	0.077	0.1085	0.1085	0.0275	-0.078	-0.26	0.02	-0.068	0.014	0.053
VNG2067H	0.1055	0.0615	0.03	0.0175	0.1155	0.0355	-0.093	-0.229	-0.068	-0.12	0.028	0.023
VNG2068C	0.151	0.125	0.1035	0.079	0.124	0.0175	0.101	-0.033	0.076	0.093	0.047	0.021
VNG2071G	0.4275	0.344	0.2965	0.349	0.3935	0.0855	0.439	0.106	0.439	0.237	0.141	-0.016
VNG2072G	-0.086	-0.089	-0.059	-0.015	0.059	0.0215	-0.205	-0.126	0.004	-0.031	-0.026	0.007
VNG2073C	0.1735	0.161	0.1345	0.1035	0.1825	-0.005	0.201	0.135	0.146	0.116	0.041	-0.052
VNG2074H	0.239	0.233	0.1815	0.1705	0.1665	0.051	0.193	0.131	0.244	0.222	0.041	0.013
VNG2075C	0.3155	0.2605	0.1995	0.2675	0.2725	0.073	0.218	0.11	0.155	0.118	0.018	0.052
VNG2076G	-0.306	-0.35	-0.3735	-0.268	-0.0745	-0.01	-0.581	-0.627	-0.526	-0.377	-0.21	-0.082
VNG2078G	0.2825	0.283	0.214	0.272	0.256	0.0535	0.344	0.325	0.24	0.287	0.134	0.058
VNG2079G	0.315	0.3305	0.2725	0.312	0.335	0.095	0.362	0.499	0.436	0.396	0.177	0.119
VNG2080C	0.2205	0.2585	0.141	0.226	0.219	0.0295	0.089	-0.04	0.064	0.035	-0.03	-0.018
VNG2081H	0.0925	0.1315	0.1	0.0865	0.0055	-0.0515	0.242	0.169	0.009	0.043	-0.034	-0.042
VNG2082G	0.265	0.2485	0.1945	0.253	0.2395	0.0365	0.243	0.076	0.242	0.085	0.064	0.034
VNG2084G	0.0685	0.053	0.058	0.0455	0.0345	0.0365	-0.024	-0.109	-0.086	0.031	0.007	0.058
VNG2085G	0.011	0.108	0.0635	-0.0035	0.02	0.017	0.064	-0.034	-0.182	-0.086	0.006	-0.007
VNG2086G	0.039	0.0635	0.0405	-0.0125	-0.029	-0.0065	0.087	-0.031	-0.077	0.033	0.033	0.061
VNG2087G	0.5535	0.522	0.315	0.495	0.4075	0.0925	0.525	0.473	0.489	0.246	0.072	0.049
VNG2088G	0.238	0.188	0.166	0.188	0.219	0.0765	0.155	0.019	0.146	0.106	0.032	0.031
VNG2089H	-0.142	-0.111	-0.107	-0.111	-0.0975	-0.001	-0.136	-0.118	-0.223	-0.106	-0.004	-0.033
VNG2091H	0.334	0.257	0.1695	0.1895	0.162	0.0755	0.194	0.052	0.08	0.056	0.015	0.028
VNG2093G	-0.1755	-0.064	-0.128	-0.1765	-0.119	-0.0965	-0.075	-0.044	-0.217	-0.025	0.029	-0.204
VNG2094G	0.0365	0.051	0.037	0.0435	-0.0025	-0.0255	-0.028	-0.137	-0.025	0.024	-0.019	-0.06
VNG2096G	0.5035	0.3655	0.275	0.396	0.3745	0.0715	0.454	0.232	0.519	0.382	0.151	-0.076
VNG2097C	0.187	0.1345	0.1595	0.179	0.1535	0.0015	0.127	0.024	0.112	0.09	0.057	-0.053
VNG2098H	-0.215	-0.169	-0.1545	-0.132	-0.093	-0.037	-0.174	-0.098	-0.149	-0.097	-0.015	0.015
VNG2099C	-0.2585	-0.1985	-0.1455	-0.1625	-0.1525	-0.0885	-0.255	-0.205	-0.181	-0.081	-0.052	0.03
VNG2100G	0.4645	0.369	0.3185	0.3775	0.4105	0.0625	0.483	0.121	0.512	0.374	0.135	0.04
VNG2101H	0.3285	0.2465	0.2105	0.285	0.26	0.026	0.28	0.187	0.36	0.322	0.17	0.072
VNG2102G	-0.066	-0.0275	-0.0275	-0.0245	-0.055	0.021	-0.029	-0.059	-0.113	-0.067	0.011	0.032
VNG2104G	-0.2005	-0.1785	-0.0895	-0.156	-0.192	-0.0895	-0.08	-0.051	-0.119	0.004	-0.029	-0.108
VNG2105H	0.0365	0.108	0.044	0.0215	0.0225	0.0305	-0.064	-0.063	-0.142	-0.132	-0.059	-0.044
VNG2106G	-0.003	-0.0425	0.006	0.0025	0.0425	0.0025	-0.125	-0.133	-0.065	-0.044	-0.062	0
VNG2108G	0.341	0.291	0.207	0.251	0.262	0.0485	0.258	0.118	0.263	0.089	0	-0.024
VNG2109H	0.355	0.3475	0.314	0.269	0.1335	0.029	0.448	0.333	0.231	0.22	0.014	0.001
VNG2110C	0.27	0.2655	0.1785	0.217	0.2365	0.04	0.205	0.114	0.083	0.074	-0.014	-0.01
VNG2112C	0.5015	0.4165	0.296	0.3815	0.3805	0.077	0.525	0.23	0.625	0.443	0.139	-0.078
VNG2113C	0.207	0.2335	0.1605	0.171	0.19	0.062	0.27	0.194	0.209	0.158	0.101	0.04
VNG2115H	0.169	0.1365	0.066	0.113	0.12	0.046	0.111	0.027	0.025	-0.004	-0.086	-0.045
VNG2116C	0.0215	0.0665	0.004	0.0425	0.04	-0.008	0.034	-0.05	-0.126	-0.019	-0.064	-0.085
VNG2117C	0.124	0.069	0.0485	0.024	0.087	0.035	-0.071	-0.114	-0.16	-0.074	-0.059	0.019
VNG2118G	-0.2045	-0.185	-0.1665	-0.148	-0.0915	-0.013	-0.192	-0.25	-0.295	-0.269	-0.122	-0.025
VNG2119C	0.34	0.281	0.2315	0.2965	0.299	0.1095	0.34	0.161	0.317	0.176	0.025	-0.044
VNG2120G	-0.1225	-0.0575	-0.0585	-0.0045	-0.073	-0.0525	0.005	0	-0.118	-0.053	-0.016	-0.061
VNG2121C	0.094	0.0895	0.1265	0.1045	0.0745	0.013	0.03	0.014	-0.052	0.056	-0.011	0.015
VNG2122G	-0.067	0.0125	-0.0295	-0.155	-0.13	-0.0175	-0.042	-0.034	-0.224	-0.08	-0.044	-0.029
VNG2123G	0.442	0.361	0.2765	0.3245	0.333	0.0835	0.412	0.102	0.352	0.244	0.073	0.05
VNG2124C	0.215	0.1605	0.11	0.145	0.225	0.0295	0.218	0.12	0.225	0.149	0.077	0.074
VNG2125G	-0.0715	-0.0775	-0.0575	-0.077	-0.016	0.037	0.002	-0.165	-0.019	-0.053	0.062	0.036
VNG2126C	-0.017	-0.01	-0.0335	-0.0415	0.049	0.001	0.067	-0.049	0.083	-0.042	0.053	0.002
VNG2128C	0.127	0.094	0.0605	0.0525	0.134	0.0225	-0.079	-0.242	-0.004	-0.048	0.027	0.059
VNG2129H	-0.1605	-0.088	-0.067	-0.113	-0.0625	0.0485	-0.053	-0.083	-0.117	-0.057	0.037	-0.044
VNG2130G	0.286	0.3285	0.293	0.2865	0.26	0.0545	0.453	0.372	0.419	0.369	0.18	0.098
VNG2131G	-0.027	0.044	0.034	0.0215	-0.014	0.0165	0.015	0.037	-0.043	0.004	-0.006	-0.02
VNG2132G	0.1425	0.1505	0.134	0.1355	0.0965	0.02	0.052	0.079	0.107	0.164	0.047	-0.007
VNG2133H	-0.15	-0.12	-0.1325	-0.1595	-0.1285	-0.012	-0.192	-0.054	-0.174	-0.155	-0.023	-0.005
VNG2135G	-0.285	-0.1825	-0.161	-0.1975	-0.1605	-0.035	-0.235	-0.066	-0.211	-0.186	-0.095	-0.021
VNG2136G	0.335	0.3515	0.2345	0.315	0.3095	0.088	0.333	0.343	0.375	0.242	0.185	0.149
VNG2137G	0.2845	0.232	0.204	0.211	0.208	0.053	0.255	0.181	0.293	0.264	0.168	0.061
VNG2138G	-0.314	-0.274	-0.2905	-0.382	-0.246	-0.0125	-0.384	-0.346	-0.428	-0.38	-0.033	-0.022
VNG2139G	-0.2505	-0.218	-0.176	-0.209	-0.2165	-0.0505	-0.12	-0.262	-0.339	-0.241	0	0.069
VNG2140G	-0.2635	-0.1905	-0.218	-0.3185	-0.254	-0.037	-0.167	-0.165	-0.263	-0.27	0.007	-0.001
VNG2141G	-0.2065	-0.1975	-0.1745	-0.2685	-0.1935	-0.0595	-0.15	-0.331	-0.369	-0.142	0.009	0.004
VNG2142G	-0.178	-0.083	-0.103	-0.1955	-0.1395	-0.059	-0.036	-0.127	-0.274	-0.119	0.007	0
VNG2143G	-0.1385	-0.1	-0.1005	-0.2065	-0.1325	-0.0915	-0.079	-0.175	-0.298	-0.08	-0.015	-0.004
VNG2144G	-0.2505	-0.1645	-0.191	-0.3055	-0.2545	-0.06	-0.174	-0.28	-0.247	-0.184	-0.019	-0.013
VNG2146H	-0.3125	-0.2705	-0.2305	-0.2345	-0.2065	-0.104	-0.227	-0.445	-0.42	-0.164	-0.104	-0.031
VNG2147G	-0.0695	0.0155	-0.0495	-0.0435	-0.064	-0.0085	0.081	-0.003	-0.112	-0.052	-0.014	-0.069
VNG2148H	0.331	0.292	0.221	0.3465	0.252	0.0515	0.299	0.203	0.213	0.099	0.052	-0.025
VNG2149H	0	0.003	0.011	0.0045	0.04	0.0665	-0.016	0.056	0.036	0.003	0.08	0.026
VNG2150G	-0.5545	-0.5185	-0.3885	-0.3985	-0.255	-0.1335	-0.639	-0.356	-0.311	-0.223	-0.05	-0.015
VNG2151G	-0.453	-0.4315	-0.35	-0.367	-0.2535	-0.0845	-0.425	-0.227	-0.316	-0.256	-0.042	-0.069
VNG2152C	0.3365	0.2945	0.2285	0.254	0.2695	0.0585	0.298	0.135	0.344	0.166	0.099	0.03
VNG2153G	0.0705	0.0245	-0.0135	0.041	0.0675	0.009	-0.135	-0.132	-0.063	-0.098	-0.054	0.045
VNG2154C	0.184	0.2005	0.215	0.208	-0.018	0.029	0.128	0.251	0.291	0.208	0.041	-0.045
VNG2155C	0.1145	0.1435	0.0865	0.0845	0.087	0.077	0.035	0.051	-0.038	-0.008	0.037	-0.012
VNG2156C	0.503	0.393	0.2755	0.318	0.303	0.0945	0.492	0.222	0.365	0.276	0.145	0.05
VNG2157C	0.025	0.088	0.0665	0.006	-0.039	-0.004	0.038	0.045	-0.089	-0.058	-0.025	-0.075
VNG2158G	0.2575	0.21	0.1945	0.218	0.182	0.058	0.213	0.137	0.074	0.141	0.046	-0.015
VNG2159G	0.506	0.3965	0.345	0.4635	0.4095	0.126	0.432	0.242	0.433	0.349	0.123	0.048
VNG2160C	-0.036	-0.0415	-0.012	0.039	0.007	-0.026	-0.127	-0.175	-0.17	-0.145	-0.119	-0.106
VNG2162C	-0.088	-0.044	-0.0185	-0.0485	-0.057	-0.001	0.033	0.062	-0.138	0.007	0.033	0.022
VNG2163H	-0.0215	0.0185	0.0335	0.014	-0.029	-0.061	-0.003	-0.024	-0.131	-0.017	-0.023	-0.016
VNG2164C	0.218	0.1915	0.131	0.1665	0.1315	0.0665	0.175	0.064	0.025	0.089	-0.007	-0.028
VNG2165H	0.1485	0.128	0.0895	0.076	0.1005	0.015	0.09	0.005	0.053	0.095	0.044	0.043
VNG2166C	0.315	0.2945	0.22	0.245	0.2495	0.0565	0.363	0.183	0.268	0.119	0.002	-0.01
VNG2167G	0.391	0.324	0.279	0.313	0.2635	0.0795	0.393	0.223	0.378	0.161	0.011	-0.046
VNG2168C	0.4315	0.354	0.247	0.248	0.2795	0.093	0.411	0.3	0.213	0.068	0.095	0.043
VNG2170H	0.1085	0.0475	0.0185	0.1175	0.08	-0.0305	-0.033	-0.027	-0.011	0.032	-0.096	-0.184
VNG2171G	0.422	0.3315	0.211	0.327	0.3415	0.062	0.493	0.281	0.484	0.039	0.012	0.002
VNG2172C	0.364	0.2665	0.1895	0.2385	0.255	0.081	0.443	0.198	0.389	0.255	0.113	-0.023
VNG2173G	0.0165	0.04	0.005	-0.033	-0.012	0.012	-0.043	-0.049	-0.184	-0.112	-0.005	-0.054
VNG2174H	0.496	0.4165	0.268	0.4425	0.447	0.131	0.67	0.51	0.697	0.413	0.238	-0.107
VNG2176H	-0.132	-0.0735	-0.046	0.0485	0.041	0.025	0.059	0.196	0.1	0.11	0.009	0.001
VNG2177H	0.3445	0.2335	0.201	0.312	0.3655	0.1115	0.274	0.042	0.361	0.287	0.166	0.09
VNG2178H	0.0405	0.051	0.0295	-0.029	0.0235	0.041	0.04	-0.036	0.01	-0.051	0.028	-0.078
VNG2179H	0.5245	0.462	0.3575	0.409	0.288	0.1	0.588	0.244	0.638	0.416	0.122	0.049
VNG2180C	0.2715	0.2645	0.1695	0.196	0.218	0.0665	0.292	0.159	0.165	0.132	0.027	0.034
VNG2181G	-0.033	-0.027	-0.01	-0.0275	0.058	0.033	-0.191	-0.275	-0.246	-0.114	-0.033	0.033
VNG2182H	0.1425	0.1395	0.116	0.0095	0.1105	0.0285	0.158	0.01	0.115	-0.032	-0.022	-0.013
VNG2183H	0.243	0.174	0.1365	0.183	0.151	0.067	0.134	-0.055	0.104	0.056	0.025	0.014
VNG2184G	0.36	0.3015	0.239	0.288	0.292	0.0475	0.327	0.277	0.329	0.267	0.113	0.035
VNG2185H	0.535	0.434	0.319	0.4355	0.4075	0.116	0.654	0.566	0.756	0.69	0.244	0
VNG2186G	0.0325	0.077	0.066	0.056	0.022	0.0295	0.069	0.062	-0.072	-0.001	0.012	-0.014
VNG2187H	0.0615	0.075	0.112	0.131	0.083	0.003	0.065	0.015	-0.015	0.032	-0.012	-0.022
VNG2189H	0.0935	0.068	0.0275	0.1005	0.106	0.018	-0.101	-0.082	-0.007	-0.02	-0.025	-0.059
VNG2190G	-0.036	-0.029	-0.01	0.006	-0.0385	-0.0065	-0.094	-0.093	-0.165	-0.001	-0.055	-0.019
VNG2191H	0.198	0.2425	0.1635	0.1375	0.074	0.0015	0.256	0.203	0.082	0.274	0.115	-0.178
VNG2193G	0.0165	0.0455	0.093	0.0115	-0.055	-0.1035	0.274	0.237	0.176	0.277	0.124	-0.22
VNG2195G	-0.046	0.032	0.0985	-0.0105	-0.111	-0.096	0.179	0.203	0.064	0.346	0.088	-0.27
VNG2196G	-0.014	0.134	0.1755	0.058	-0.0875	-0.182	0.316	0.398	0.357	0.441	0.088	-0.414
VNG2197H	0.4005	0.504	0.4275	0.4005	0.1255	-0.077	0.627	0.513	0.293	0.223	-0.156	-0.4
VNG2199H	0.2185	0.307	0.305	0.2955	0.1665	-0.0175	0.606	0.606	0.49	0.464	0.12	-0.193
VNG2201G	0.061	0.1375	0.1935	0.183	0.1265	0.0255	0.409	0.421	0.234	0.261	0.037	-0.196
VNG2202H	0.391	0.3205	0.2235	0.3055	0.317	0.046	0.505	0.355	0.401	0.369	0.24	-0.085
VNG2203G	0.0825	0.101	0.078	0.067	0.056	0.0335	0.156	0.035	-0.004	-0.035	-0.049	-0.087
VNG2204H	0.269	0.254	0.1515	0.1665	0.202	0.03	0.066	-0.048	0.065	0.068	-0.083	-0.063
VNG2205H	-0.112	-0.0855	-0.076	-0.018	-0.035	0.052	-0.073	-0.066	-0.112	-0.157	-0.099	-0.057
VNG2206G	-0.1225	-0.182	-0.126	-0.144	-0.0925	-0.003	-0.344	-0.374	-0.259	-0.24	-0.09	0.019
VNG2207H	0.136	0.1125	0.092	0.0875	0.0945	0.01	-0.023	-0.082	-0.023	0.012	-0.026	-0.086
VNG2208G	0.046	-0.006	0.0045	-0.018	-0.0415	0.003	-0.172	-0.227	-0.154	-0.181	-0.118	-0.079
VNG2210G	0.2135	0.1335	0.0645	0.1625	0.1575	0.0415	0.05	-0.103	-0.016	-0.054	-0.049	-0.082
VNG2211H	0.3275	0.1915	0.136	0.1475	0.118	0.049	0.103	-0.14	0.109	0.003	-0.007	-0.008
VNG2213G	0.0405	0.012	-0.0115	-0.0045	0.009	0.0435	-0.016	-0.125	-0.107	-0.134	-0.019	0.028
VNG2214G	0.389	0.3975	0.3085	0.3345	0.25	0.113	0.426	0.215	0.461	0.343	0.091	0.014
VNG2216G	-0.252	-0.126	-0.047	0.005	0.011	0.015	-0.11	0.126	0.035	0.08	0.037	0.03
VNG2217G	-0.358	-0.245	-0.202	-0.2225	-0.1985	-0.1925	-0.319	-0.19	-0.339	-0.2	-0.151	-0.145
VNG2218G	-0.319	-0.2745	-0.1935	-0.315	-0.203	-0.1195	-0.274	-0.122	-0.317	-0.224	-0.114	-0.148
VNG2219G	-0.276	-0.269	-0.239	-0.284	-0.1775	-0.1505	-0.278	-0.284	-0.375	-0.181	-0.175	-0.154
VNG2220G	-0.2735	-0.2295	-0.2165	-0.2965	-0.177	-0.096	-0.241	-0.207	-0.291	-0.188	-0.124	-0.148
VNG2222G	0.1145	0.037	0.0595	0.0715	0.086	-0.0095	0.001	0.02	-0.06	0.017	-0.061	-0.139
VNG2223G	-0.066	-0.0295	-0.0425	-0.0555	-0.0185	0.014	-0.109	-0.093	-0.216	-0.115	-0.026	-0.037
VNG2224G	-0.0735	-0.06	-0.059	-0.1195	-0.083	-0.0565	-0.081	-0.134	-0.261	-0.14	-0.121	-0.084
VNG2226G	-0.178	-0.09	-0.073	-0.187	-0.1545	-0.0945	-0.14	-0.097	-0.224	-0.11	-0.024	0.007
VNG2227C	0.143	0.1655	0.1275	0.1615	0.089	-0.007	0.069	0.084	0.129	0.149	-0.024	-0.013
VNG2230H	0.4075	0.3025	0.2215	0.342	0.313	0.076	0.481	0.269	0.242	0.168	0.069	-0.094
VNG2231C	0.512	0.4205	0.278	0.384	0.3575	0.11	0.605	0.392	0.575	0.602	0.152	-0.065
VNG2232G	0.071	0.062	-0.013	0.033	0.0655	-0.0525	0.061	-0.048	-0.043	-0.109	-0.121	-0.112
VNG2233C	0.0145	-0.0065	0.0115	0.031	0.014	0.0155	-0.003	-0.052	-0.032	0.058	-0.048	-0.037
VNG2234G	0.0245	0.084	0.0475	0.06	0.028	-0.0145	-0.028	0.04	-0.069	-0.048	-0.018	-0.06
VNG2236H	0.4645	0.4	0.2605	0.2445	0.308	0.03	0.327	0.287	0.381	0.476	0.058	-0.008
VNG2237G	0.0285	0.0245	0.001	0.0265	0.003	-0.002	-0.038	-0.019	-0.089	-0.098	-0.043	-0.069
VNG2238C	0.1385	0.073	0.1445	0.1105	0.1745	0.039	0.209	0.272	0.177	0.273	0.208	0.079
VNG2239C	0.1515	0.157	0.0945	0.1325	-0.033	0.03	0.072	0.04	0.078	0.051	0.056	0.013
VNG2240G	-0.0235	-0.022	-0.003	0.0045	0.031	0.0015	-0.16	-0.035	-0.018	-0.065	-0.051	-0.104
VNG2241H	-0.005	0.054	0.014	0.043	0.0475	-0.0335	-0.031	0.079	0.004	0.016	-0.03	-0.084
VNG2242C	0.3355	0.309	0.2555	0.225	0.246	0.0345	0.213	0.03	0.256	0.067	-0.05	0.018
VNG2243G	-0.1575	-0.0565	-0.084	-0.1055	-0.1135	-0.0595	-0.098	0.022	-0.043	0.017	0.052	-0.015
VNG2244H	-0.173	-0.201	-0.133	-0.077	-0.0945	-0.0315	-0.177	-0.013	-0.048	0	0.051	0.053
VNG2246H	0.3505	0.3235	0.2235	0.317	0.264	0.0465	0.506	0.437	0.513	0.406	0.249	0.176
VNG2247G	0.0705	0.062	0.1105	0.0895	0.1075	-0.001	0.053	0.104	0.164	0.156	0.013	-0.122
VNG2248H	0.207	0.23	0.162	0.194	0.1525	0.0255	0.245	0.153	0.146	0.175	0.062	0.002
VNG2249G	0.197	0.156	0.156	0.14	0.118	0.044	0.041	0.022	0	0.006	-0.021	-0.094
VNG2251G	-0.224	-0.1155	-0.054	-0.0995	-0.0455	-0.0575	-0.03	0.216	0.074	0.015	-0.028	-0.042
VNG2252G	0.025	-0.022	0.02	0.087	0.126	0.034	-0.104	0.084	0.158	0.122	-0.016	-0.001
VNG2253H	0.0485	0.0515	-0.0295	-0.03	0.009	0.0515	-0.069	-0.008	-0.191	-0.151	-0.016	-0.042
VNG2254C	0.193	0.125	0.1115	0.089	0.09	0.0605	0.118	-0.008	-0.016	0.004	-0.011	0.011
VNG2255C	0.256	0.197	0.109	0.195	0.175	0.025	0.096	0.062	0.195	0.004	-0.032	-0.004
VNG2256G	0.032	0.0575	0.0445	-0.0215	0.0125	-0.0385	0.013	-0.093	-0.076	0.029	-0.037	-0.063
VNG2257G	0.34	0.2555	0.1715	0.24	0.248	0.066	0.412	0.202	0.273	0.049	-0.041	-0.033
VNG2259C	-0.147	-0.149	-0.1565	-0.14	-0.1345	-0.052	-0.088	-0.102	-0.018	0.159	0.089	-0.145
VNG2260H	0.04	0.032	0.0355	0.052	0.047	-0.0525	0.255	0.13	0.13	0.023	-0.046	-0.074
VNG2262H	0.3375	0.2595	0.18	0.274	0.264	0.09	0.24	0.135	0.308	0.181	0.083	0.042
VNG2263G	-0.0405	-0.027	-0.0065	-0.0045	-0.0325	0.0315	-0.065	-0.16	-0.106	-0.195	-0.077	-0.121
VNG2264C	0.3205	0.2785	0.185	0.1865	0.218	0.0475	0.167	0.055	0.173	0.07	-0.045	-0.061
VNG2267G	0.101	0.1435	0.078	0.118	0.186	0.058	0.201	0.147	0.165	0.084	0.055	0.043
VNG2268H	0.124	0.1105	0.09	0.121	0.135	0.027	-0.068	-0.16	-0.059	-0.068	-0.077	-0.09
VNG2269G	0.1575	0.1255	0.046	0.0845	0.1165	0.091	0.054	0.104	0.104	0.142	0.172	0.143
VNG2270G	0.369	0.3065	0.223	0.2605	0.2385	0.091	0.257	0.163	0.155	0.085	0.046	0.009
VNG2271G	0.038	0.1025	0.079	0.068	0.0715	-0.04	0.04	0.112	0.357	0.05	-0.005	-0.056
VNG2272G	0.2705	0.2065	0.179	0.1915	0.1745	0.044	0.173	0.086	0.123	0.068	0.068	-0.02
VNG2273H	-0.5045	-0.3825	-0.433	-0.3645	-0.272	-0.0325	-0.329	-0.427	-0.386	-0.347	-0.076	0.146
VNG2274C	0.269	0.238	0.231	0.3295	0.321	0.118	0.26	0.339	0.183	0.264	0.183	0.077
VNG2276G	0.1085	0.063	0.028	0.0805	0.128	-0.0215	-0.085	-0.137	0.343	-0.114	-0.113	-0.139
VNG2277H	0.248	0.1405	0.0995	0.1115	0.1425	0.0585	0.027	-0.03	0.053	0.025	-0.064	-0.052
VNG2279H	0.0685	0.0755	0.012	0.0875	0.094	-0.0145	-0.011	-0.084	0.001	-0.128	-0.169	-0.038
VNG2280G	0.0005	-0.0285	-0.0035	-0.037	-0.008	-0.013	-0.066	-0.101	-0.112	0.008	-0.039	-0.087
VNG2281C	0.0545	0.1425	0.098	0.062	0.0525	-0.034	0.127	0.09	0.085	0.077	-0.026	-0.081
VNG2282C	0.122	0.0495	0.027	0.111	0.1345	0.034	-0.15	-0.165	-0.07	-0.082	-0.102	-0.096
VNG2283G	-0.07	-0.046	-0.048	-0.1005	-0.0545	-0.0095	-0.124	-0.029	-0.129	-0.146	-0.071	-0.057
VNG2284G	0.1095	0.098	0.0795	0.0535	0.0495	0.0105	0.076	0.036	-0.058	0.089	-0.007	-0.066
VNG2285C	0.1635	0.209	0.1695	0.1205	0.1605	-0.019	0.14	0.121	0.156	0.083	0.011	-0.012
VNG2286G	0.5205	0.428	0.3455	0.407	0.4175	0.0865	0.535	0.294	0.496	0.406	0.14	-0.064
VNG2288G	0.277	0.2885	0.2095	0.2815	0.3405	0.0175	0.829	0.298	0.519	0.24	0.113	0.026
VNG2289G	0.304	0.2265	0.149	0.1495	0.187	0.069	0.214	0.144	0.115	0.102	0.019	-0.053
VNG2290G	0.513	0.416	0.298	0.463	0.4715	0.076	0.972	0.56	0.662	0.446	0.206	-0.137
VNG2291G	0.4345	0.357	0.248	0.3385	0.32	0.087	0.488	0.228	0.493	0.37	0.087	-0.056
VNG2292H	0.5165	0.378	0.31	0.4455	0.392	0.0615	1.085	0.49	0.799	0.356	0.155	0.043
VNG2293G	-0.2805	-0.196	-0.251	-0.2365	-0.225	-0.01	-0.071	-0.406	-0.342	-0.278	-0.152	-0.074
VNG2294G	0.1165	0.169	0.1735	0.232	0.1565	-0.0185	0.267	0.304	0.234	0.039	-0.094	-0.104
VNG2295G	0.102	0.0965	0.1235	0.1015	0.0365	0.0005	-0.033	0.013	0.095	0.041	-0.067	-0.123
VNG2296C	0.1765	0.1985	0.1465	0.182	0.168	0.005	0.152	0.109	0.567	0.142	-0.009	0.001
VNG2297H	0.0735	0.098	0.0605	0.075	0.082	0.0175	0.088	-0.033	0.05	0.018	-0.007	-0.027
VNG2298H	0.533	0.4825	0.35	0.3815	0.4015	0.075	0.443	0.272	1.344	0.371	0.268	-0.049
VNG2299H	0.0965	0.076	0.0645	0.0615	0.0835	-0.044	-0.057	-0.259	-0.089	-0.201	-0.198	-0.126
VNG2301G	0.1325	0.1075	0.029	0.0765	0.0565	-0.0905	-0.095	-0.246	0.359	-0.255	-0.299	-0.17
VNG2302G	-0.178	-0.202	-0.1265	-0.155	-0.139	-0.138	-0.16	-0.17	-0.196	-0.151	-0.151	-0.26
VNG2304H	0.099	0.0915	0.075	0.102	0.147	-0.0405	-0.028	0.022	0.259	-0.021	-0.063	-0.047
VNG2305C	0.199	0.162	0.14	0.132	0.1295	0.0245	0.1	0.02	-0.032	-0.022	-0.1	-0.062
VNG2306H	-0.0975	-0.0205	-0.036	-0.0465	0.0125	-0.003	-0.117	0.05	-0.097	-0.104	-0.018	-0.025
VNG2307C	0.136	0.1025	0.075	0.0685	0.0625	0.012	0.044	-0.054	-0.071	0.019	-0.039	-0.03
VNG2308G	0.065	0.1175	0.069	0.069	0.097	0.011	0.09	0.186	0.112	0.15	0.084	0.087
VNG2310H	0.0575	0.0405	0.019	0.0605	-0.0065	-0.051	0.064	0.091	0.007	0.032	-0.025	-0.052
VNG2311H	-0.0485	-0.0065	-0.003	0.008	-0.0245	-0.07	0.021	0.074	0.015	0.004	-0.068	-0.103
VNG2312C	0.143	0.124	0.168	0.17	0.1005	0.007	0.153	0.066	0.086	0.156	0.058	-0.015
VNG2313H	0.2795	0.2725	0.1955	0.25	0.2875	0.025	0.241	0.113	0.261	0.064	0.027	0.037
VNG2314H	0.2795	0.1775	0.148	0.139	0.1595	0.039	0.153	-0.03	-0.03	0.046	-0.014	0.027
VNG2315H	0.42	0.4025	0.282	0.5255	0.4015	0.059	0.575	0.121	0.355	0.166	-0.007	-0.105
VNG2316C	0.439	0.3345	0.2365	0.3105	0.3805	0.0755	0.51	0.268	0.366	0.253	0.086	0.051
VNG2317G	0.472	0.4	0.262	0.4855	0.364	0.0295	0.545	0.523	0.748	0.132	-0.045	0.01
VNG2320G	0.1165	0.129	0.08	0.122	0.1085	0.048	0.075	-0.05	-0.021	0.007	-0.028	-0.015
VNG2321G	0.0915	0.148	0.0675	0.1005	0.1235	-0.0225	0.214	0.185	0.128	0.038	-0.086	-0.123
VNG2322G	0.163	0.129	0.138	0.126	0.138	0.035	0.155	0.153	-0.022	0	-0.045	-0.096
VNG2323H	0.1945	0.177	0.1615	0.2315	0.164	0.0145	0.091	0.479	0.172	-0.074	-0.135	-0.164
VNG2324H	0.0685	0.091	0.1105	0.0745	0.1315	0.0085	0.107	0.079	0.136	0.189	0.121	0.04
VNG2326G	0.138	0.118	0.127	0.121	0.1185	-0.0255	0.17	0.048	0.465	0.033	-0.015	-0.05
VNG2328H	0.0945	0.097	0.0835	0.1115	0.045	0.0085	0.15	0.068	0.091	0.162	0.041	-0.078
VNG2329C	0.076	0.092	0.084	0.078	0.085	-0.0145	-0.024	0.09	0.307	0.028	-0.008	-0.074
VNG2330G	0.37	0.307	0.221	0.339	0.279	0.0645	0.197	0.025	0.273	0.084	-0.021	0.014
VNG2331G	0.0315	0.052	0.036	0.049	0.092	0.018	-0.058	-0.123	0.435	0.022	-0.025	0.001
VNG2332G	0.171	0.0815	0.051	0.1085	0.1465	0.047	-0.044	-0.217	-0.069	-0.15	-0.166	-0.035
VNG2333C	-0.099	-0.0805	-0.023	-0.06	0.034	-0.0235	-0.185	-0.01	0.429	-0.036	-0.018	-0.004
VNG2334C	0.222	0.1695	0.1385	0.1695	0.1585	0.03	0.163	0.053	-0.001	-0.031	-0.025	-0.137
VNG2335H	0.677	0.4645	0.3995	0.525	0.411	0.094	0.569	0.404	0.507	0.231	0.098	0.108
VNG2337C	-0.212	-0.1325	-0.0655	-0.067	-0.1605	-0.1035	-0.056	-0.066	-0.219	-0.136	-0.067	-0.076
VNG2338G	0.157	0.1845	0.141	0.1425	0.1655	0.0075	0.067	0.041	0.624	0.011	0.01	-0.036
VNG2339C	-0.054	-0.0335	-0.0395	-0.0355	-0.039	-0.0295	-0.076	-0.032	-0.156	-0.105	-0.028	-0.047
VNG2340H	0.294	0.252	0.213	0.33	0.2695	0.0485	0.182	0.211	0.22	0.135	0.029	-0.057
VNG2341H	-0.0585	-0.055	-0.0445	-0.034	0.0105	-0.0145	-0.161	-0.183	-0.239	-0.047	0.006	-0.047
VNG2342H	-0.0945	-0.0525	-0.08	-0.096	0.015	0.0185	-0.118	-0.197	0.203	-0.265	0.09	-0.005
VNG2343G	-0.123	-0.0775	-0.0955	-0.161	-0.15	-0.0485	0.037	-0.208	-0.339	-0.142	-0.009	-0.109
VNG2344G	-0.1085	-0.0665	-0.093	-0.1825	-0.1465	-0.01	-0.05	-0.073	-0.162	-0.051	0.107	0
VNG2346G	-0.0885	-0.0445	-0.041	-0.1115	-0.144	-0.0315	-0.01	-0.087	-0.296	-0.088	0.035	-0.055
VNG2347G	-0.065	0.0125	-0.072	-0.121	-0.0205	-0.011	-0.018	0.079	0.026	0.057	0.057	0
VNG2349G	-0.2025	-0.15	-0.157	-0.219	-0.173	-0.1025	-0.09	-0.19	-0.29	-0.034	0.031	-0.034
VNG2351C	-0.11	-0.071	-0.026	-0.0135	0.0465	0.0075	-0.048	0.197	0.001	-0.013	-0.007	-0.027
VNG2352G	0.169	0.147	0.0895	0.1105	0.162	0.061	0.029	0.171	0.062	0.06	0.035	-0.02
VNG2353H	0.275	0.1905	0.0555	0.2145	0.1555	0.0915	0.2	0.261	0.266	-0.099	-0.054	-0.097
VNG2356G	0.066	-0.0055	0.0045	0.003	0.07	0	0.009	-0.064	-0.102	-0.084	0.004	-0.095
VNG2358G	-0.078	-0.045	-0.0785	-0.0965	-0.06	-0.1025	0.099	-0.15	0.725	0.218	0.247	-0.071
VNG2359G	-0.0885	-0.064	-0.0635	-0.0595	-0.133	-0.076	-0.028	-0.092	-0.116	0.052	0.153	-0.087
VNG2361G	0.0845	0.054	0.0475	0.0245	0.084	-0.0215	0.103	0.028	1.207	0.088	0.229	-0.062
VNG2363G	0.2355	0.2065	0.154	0.21	0.0865	-0.0005	0.404	-0.032	0.344	0.271	0.22	-0.008
VNG2365G	0.094	0.0685	0.002	0.0685	0.0125	-0.0505	0.16	0.111	0.49	0.001	0.239	-0.01
VNG2366C	0.089	0.0965	0.097	0.01	0.0255	0.0025	0.141	0.05	-0.059	0.012	0.006	-0.104
VNG2367G	-0.0685	0.007	0.005	-0.06	0.002	-0.0295	-0.061	-0.051	0.156	-0.117	-0.125	0.003
VNG2368G	0.16	0.1295	0.1055	0.093	0.1235	0.056	-0.047	-0.026	0.034	-0.036	-0.016	-0.041
VNG2369C	0.2635	0.225	0.18	0.2095	0.251	0.044	0.081	0.066	0.058	-0.069	-0.167	-0.051
VNG2370C	0.1615	0.1615	0.0755	0.0985	0.0675	0.0025	0.154	0.037	-0.011	0.058	-0.073	-0.082
VNG2371C	0.1185	0.09	0.0595	0.156	0.1795	-0.0095	-0.037	-0.114	0.384	0.078	-0.167	-0.212
VNG2372G	-0.0255	-0.0325	-0.0295	0	-0.022	-0.051	0.049	0.021	-0.103	-0.018	-0.121	-0.14
VNG2373G	0.1675	0.1815	0.1445	0.181	0.1815	0.021	0.132	0.03	0.094	0.016	-0.063	-0.051
VNG2374G	0.02	0.056	0.062	0.024	0.0305	0.0045	-0.009	-0.003	-0.079	0.012	-0.044	-0.078
VNG2376H	0.259	0.263	0.2015	0.2575	0.196	-0.0025	0.143	0.105	0.583	0.023	-0.23	-0.019
VNG2377G	-0.1	-0.0475	-0.0585	-0.0985	-0.111	-0.03	0.117	0.003	-0.072	0.05	0.07	-0.026
VNG2378G	-0.085	-0.01	-0.0345	-0.0465	-0.057	-0.0335	0.108	0.195	0.084	0.184	0.071	0.069
VNG2379H	0.048	0.085	0.0455	0.0375	0.0615	0.042	0.107	0.004	-0.052	-0.092	-0.032	-0.104
VNG2380H	0.335	0.341	0.2085	0.3335	0.2515	0.009	0.454	0.45	0.614	0.124	0.026	-0.006
VNG2381G	0.3575	0.254	0.21	0.242	0.219	0.0575	0.293	0.164	0.084	0.036	0.019	-0.084
VNG2383G	0.13	0.127	0.0295	0.038	0.006	-0.0725	-0.026	0.006	-0.215	-0.147	-0.221	-0.258
VNG2384G	0.1595	0.1915	0.154	0.111	0.147	0.0285	0.096	-0.057	-0.193	-0.132	-0.154	-0.212
VNG2385H	0.338	0.296	0.2805	0.39	0.3565	0.016	0.653	0.646	0.767	0.272	-0.137	-0.181
VNG2386C	0.311	0.262	0.1835	0.204	0.216	0.073	0.299	-0.046	0.293	0.157	0.008	0.059
VNG2387H	0.455	0.3895	0.287	0.3685	0.3535	0.0305	0.466	0.341	0.447	0.427	0.147	-0.018
VNG2390G	0.0125	0.037	0.023	0.001	0.05	-0.0255	0.035	-0.127	-0.051	0.007	-0.015	-0.084
VNG2392H	0.0235	0.007	0.006	-0.0045	0.023	-0.0565	-0.019	-0.045	0.096	-0.102	-0.098	-0.179
VNG2393G	-0.2265	-0.1565	-0.113	-0.1625	-0.159	-0.108	-0.145	-0.149	-0.201	-0.113	-0.106	-0.166
VNG2394G	0.113	0.0335	0.002	0.021	-0.048	-0.0515	0.042	0.016	-0.046	-0.082	-0.065	-0.11
VNG2395C	-0.056	-0.06	-0.058	-0.069	-0.039	0.0105	-0.098	-0.18	-0.181	-0.111	-0.021	-0.016
VNG2396G	0.1285	0.1105	0.038	0.0775	0.137	0.0275	0.028	-0.04	0.317	-0.085	-0.022	-0.017
VNG2397G	0.2615	0.2345	0.126	0.138	0.1325	0.1105	0.329	0.228	0.069	0.13	0.099	0.051
VNG2398G	0.071	0.0985	0.0735	0.118	0.1485	-0.054	0.038	0.061	0.011	0.01	-0.055	-0.086
VNG2399H	0.2405	0.1635	0.112	0.125	0.161	0.035	0.122	-0.029	0.061	0.116	-0.006	-0.054
VNG2400H	-0.2455	-0.1595	-0.1265	-0.1025	-0.052	-0.136	-0.246	-0.036	-0.001	-0.054	-0.058	-0.149
VNG2402H	-0.04	-0.0035	0.0055	-0.015	-0.0435	-0.017	0.041	-0.045	-0.103	-0.076	-0.077	-0.042
VNG2403H	0.1595	0.1895	0.0975	0.132	0.1445	-0.0125	0.092	0.077	0.082	0.047	-0.03	-0.014
VNG2404G	0.3145	0.261	0.1745	0.2515	0.2265	0.0575	0.152	0.067	0.124	0.068	0.072	-0.055
VNG2406C	-0.067	0.0215	-0.0035	-0.043	0.0085	-0.018	0.003	0.141	0.131	0.042	0.069	0.012
VNG2408C	0.0405	0.101	0.078	0.0115	0.0155	-0.026	0.08	0.134	-0.029	0.04	0.017	-0.001
VNG2410G	-0.073	0.046	0.0315	-0.0055	0.0335	-0.041	0.084	0.179	0.068	0.062	0.056	0.032
VNG2411G	0.236	0.215	0.1205	0.137	0.159	0.112	0.16	0.041	-0.059	0.001	0.017	0.021
VNG2412H	0.2945	0.365	0.2725	0.269	0.17	0.0235	0.509	0.434	0.188	0.312	0.047	-0.117
VNG2413H	0.3645	0.3305	0.2955	0.315	0.136	0.0595	0.504	0.402	0.204	0.233	0.041	-0.079
VNG2414H	0.32	0.2765	0.2065	0.291	0.3515	0.076	0.612	0.21	0.555	0.07	0.019	-0.053
VNG2415H	0.2405	0.1735	0.086	0.118	0.0885	0.066	0.022	-0.101	-0.212	-0.144	-0.057	-0.083
VNG2416G	-0.056	-0.039	-0.0615	-0.0205	0.113	-0.0205	-0.116	-0.063	-0.027	-0.071	-0.122	-0.067
VNG2417G	0.279	0.237	0.187	0.135	0.2055	0.055	0.12	-0.097	0.048	-0.028	-0.057	-0.062
VNG2418G	-0.01	-0.067	-0.049	0.024	0.0005	-0.031	-0.062	-0.051	0.048	0.033	-0.05	-0.172
VNG2419C	0.3895	0.357	0.2455	0.291	0.269	0.0875	0.37	0.13	0.323	0.239	0.034	0.028
VNG2420G	0.519	0.462	0.366	0.389	0.363	0.058	0.55	0.212	0.867	0.393	0.137	0.023
VNG2421G	0.421	0.351	0.3315	0.3365	0.3165	0.0695	0.42	0.127	0.445	0.346	0.169	-0.102
VNG2422G	0.2445	0.1805	0.1085	0.139	0.1505	0.006	0.194	0.074	0.177	0.068	-0.01	-0.054
VNG2423G	-0.0825	-0.0865	-0.0835	-0.0315	-0.078	-0.0615	-0.052	-0.184	-0.107	-0.127	-0.131	-0.187
VNG2424G	0.062	0.049	0.0275	0.141	0.18	-0.0165	0.138	0.207	0.302	0.168	0.063	-0.159
VNG2426G	0.0635	0.017	0.07	0.0635	0.155	0.0175	0.02	0.034	0.045	0.134	0.059	-0.141
VNG2429G	0.322	0.3375	0.227	0.337	0.326	0.0515	0.322	0.218	0.367	0.154	-0.084	0.002
VNG2430G	-0.0165	0.0235	0.08	0.1015	0.037	-0.0465	0.155	0.227	0.204	0.28	0.14	-0.11
VNG2431C	0.0675	0.1045	0.1115	0.0765	0.105	-0.091	0.046	0.103	0.204	0.177	0.072	-0.125
VNG2432C	0.0185	0.0755	0.106	0.117	0.0525	-0.049	0.214	0.182	0.044	0.064	-0.002	-0.087
VNG2433H	0.1405	0.1025	0.051	0.0995	0.071	-0.011	0.02	0.1	-0.152	-0.209	-0.196	-0.287
VNG2436G	0.0365	0.0355	0.0575	0.0465	0.004	-0.0435	0.137	0.036	-0.261	-0.201	-0.215	-0.395
VNG2437G	0.08	0.1105	0.077	0.1175	0.118	-0.076	0.168	0.103	-0.059	-0.293	-0.353	-0.486
VNG2439H	0.453	0.3345	0.299	0.2735	0.3475	0.082	0.362	0.249	0.361	0.216	0.039	-0.071
VNG2440H	0.178	0.1995	0.11	0.1495	0.182	0.0085	0.336	0.113	0.123	0.045	-0.054	-0.018
VNG2441G	-0.0475	-0.113	-0.142	-0.1155	-0.1035	-0.0025	-0.16	-0.145	-0.329	-0.185	-0.04	-0.167
VNG2442H	-0.1325	-0.0325	-0.0905	-0.05	-0.0355	-0.095	0.067	-0.015	-0.017	-0.072	-0.111	-0.127
VNG2443G	-0.0145	0.037	0.01	0.048	-0.0695	-0.0275	0.345	0.271	0.076	0.176	0.135	-0.009
VNG2444C	0.4645	0.3865	0.278	0.4235	0.4085	0.052	0.779	0.286	0.691	0.197	-0.01	-0.107
VNG2445C	0.085	0.117	0.085	0.0715	0.049	0.078	0.098	0.107	-0.006	0.028	0.032	-0.024
VNG2446H	0.2475	0.27	0.203	0.263	0.298	0.023	0.266	0.134	0.245	0.134	-0.005	-0.059
VNG2447G	0.4765	0.3425	0.2205	0.318	0.2385	0.0725	0.319	0.192	0.132	0.093	-0.052	-0.006
VNG2449G	-0.0955	-0.065	-0.083	-0.11	-0.043	-0.01	-0.141	-0.14	-0.155	-0.173	-0.076	-0.032
VNG2451H	0.114	0.139	0.11	0.124	0.117	0.024	0.043	0.093	-0.015	0.005	-0.034	-0.023
VNG2452C	0.25	0.2045	0.164	0.1775	0.2065	0.026	0.095	-0.05	0.657	0.01	-0.084	-0.055
VNG2454C	0.298	0.2355	0.1905	0.153	0.183	0.0265	0.155	-0.028	0.106	0.069	-0.035	-0.077
VNG2455C	0.1865	0.136	0.1105	0.1745	0.1505	0.0215	0.047	-0.016	0.079	-0.046	-0.066	-0.022
VNG2456C	0.2315	0.1705	0.1265	0.1325	0.1075	0.043	0.11	0.09	0.149	0.07	0.029	-0.058
VNG2458C	0.4865	0.4085	0.3215	0.335	0.2825	0.121	0.369	0.283	0.382	0.197	0.067	0.083
VNG2459G	-0.095	-0.127	-0.0795	-0.0915	-0.0795	-0.002	-0.092	-0.018	-0.194	-0.145	-0.056	-0.078
VNG2461H	0.437	0.4145	0.304	0.3735	0.381	0.0945	0.339	0.286	0.465	0.313	0.033	-0.042
VNG2462G	-0.313	-0.2965	-0.253	-0.268	-0.2235	-0.0265	-0.25	-0.261	-0.331	-0.281	-0.064	-0.141
VNG2465C	-0.395	-0.323	-0.3055	-0.3295	-0.1795	-0.0655	-0.373	-0.203	-0.178	-0.287	-0.083	-0.081
VNG2466C	0.5255	0.418	0.3175	0.479	0.456	0.1225	0.661	0.226	0.568	0.39	0.275	0.008
VNG2467G	-0.5165	-0.457	-0.4045	-0.3505	-0.208	-0.019	-0.596	-0.388	-0.382	-0.344	-0.134	-0.011
VNG2468C	0.0845	0.1185	0.065	0.071	0.0885	-0.0095	0.023	-0.056	-0.096	-0.018	-0.018	-0.086
VNG2469G	-0.6845	-0.591	-0.5165	-0.451	-0.243	-0.0125	-0.66	-0.481	-0.361	-0.386	-0.142	-0.038
VNG2470C	0.199	0.161	0.088	0.1	0.134	0.0385	0.095	0.033	-0.007	-0.105	-0.052	-0.086
VNG2471G	-0.0705	-0.041	-0.04	-0.0125	0.0035	-0.0155	-0.089	-0.051	-0.108	-0.161	-0.1	-0.094
VNG2472G	-0.052	0.033	-0.0055	0.0215	-0.0415	-0.023	0.052	-0.007	-0.137	-0.059	-0.019	-0.084
VNG2473G	-0.2575	-0.1655	-0.164	-0.161	-0.047	-0.1225	-0.173	-0.175	-0.15	-0.095	-0.015	-0.259
VNG2474C	0.2685	0.216	0.1545	0.175	0.211	0.0515	0.193	0.066	0.052	0.019	0.038	-0.022
VNG2475C	0.314	0.2625	0.197	0.26	0.339	0.0305	0.324	0.106	0.139	-0.033	0.017	-0.034
VNG2476C	0.1285	0.0665	0.039	0.089	0.073	0.026	0.014	0.005	0.007	0.004	-0.005	0.059
VNG2477H	0.235	0.242	0.166	0.2505	0.1845	0.0095	0.61	0.253	0.51	0.125	0.003	-0.14
VNG2480H	0.2685	0.269	0.21	0.309	0.238	0.03	0.421	0.107	0.564	0.34	0.08	-0.025
VNG2482G	0.1245	0.0545	0.049	0.1095	-0.0155	-0.078	0.26	0.082	0.593	0.124	0.041	-0.047
VNG2483G	0.1325	0.096	0.033	0.1485	0.0595	-0.029	0.267	0.039	0.305	0.161	0.073	-0.075
VNG2484G	0.0585	-0.0265	-0.0935	-0.0315	-0.1395	-0.128	0.04	-0.077	0.877	-0.142	-0.127	-0.129
VNG2486G	0.086	0.045	-0.02	-0.046	-0.086	-0.0615	-0.046	-0.112	-0.032	-0.022	-0.104	-0.126
VNG2488C	0.3275	0.3065	0.2175	0.266	0.2855	0.065	0.381	0.055	0.632	0.265	0.105	-0.062
VNG2490H	0.4275	0.36	0.2485	0.262	0.38	0.042	0.366	0.135	0.451	0.228	0.113	-0.073
VNG2493C	0.2755	0.231	0.2	0.1985	0.2035	0.0285	0.228	0.079	0.815	0.033	-0.036	-0.027
VNG2495H	0.1645	0.1665	0.121	0.1595	0.129	0.055	0.082	-0.039	-0.013	-0.031	0.026	-0.074
VNG2496G	-0.044	-0.011	-0.0155	0.0085	0.0435	-0.057	-0.194	-0.048	-0.104	-0.11	-0.128	-0.117
VNG2497H	0.029	0.0645	0.088	0.017	0.0195	-0.0155	0.074	0.038	-0.074	-0.007	-0.009	-0.065
VNG2498H	0.2205	0.2085	0.192	0.184	0.236	0.033	0.104	0.054	0.26	0.024	-0.051	-0.052
VNG2499G	-0.104	-0.0605	-0.0295	-0.024	-0.0955	-0.0605	0.041	0.019	-0.126	-0.059	-0.005	-0.065
VNG2501C	0.309	0.28	0.199	0.2815	0.2635	0.044	0.117	0.139	0.337	-0.026	-0.063	0.063
VNG2502C	0.2015	0.1965	0.1535	0.096	0.174	0.0565	0.122	-0.033	0.025	0.04	-0.021	-0.129
VNG2504G	0.0595	0.124	0.1135	0.072	0.1625	-0.0345	0.049	-0.084	0.098	-0.079	-0.108	-0.189
VNG2505G	0.24	0.271	0.1565	0.1865	0.1325	0.0175	0.207	0.017	0.024	0.015	0.046	-0.104
VNG2507G	-0.0255	0.007	0.025	0.0225	0.063	-0.044	-0.102	-0.033	-0.11	-0.09	-0.079	-0.118
VNG2508C	-0.1235	-0.048	-0.042	-0.0235	-0.0685	-0.105	0.009	0.065	-0.099	0.033	-0.025	-0.131
VNG2509H	-0.2795	-0.146	-0.1715	-0.1925	-0.105	-0.017	-0.169	-0.12	-0.152	-0.115	-0.032	-0.02
VNG2510H	0.0765	0.103	0.0475	0.0365	0.013	-0.0085	0.03	-0.065	-0.203	-0.079	-0.059	-0.093
VNG2511H	0.2625	0.2915	0.1655	0.304	0.2725	0.0335	0.465	0.272	0.006	0.134	0.033	-0.067
VNG2512G	0.36	0.2595	0.156	0.2525	0.2495	0.0595	0.419	0.227	0.218	0.116	0.009	0.026
VNG2513G	-0.1805	-0.1555	-0.213	-0.19	-0.189	-0.136	-0.201	-0.173	-0.094	-0.294	-0.28	-0.233
VNG2514G	-0.2535	-0.214	-0.1825	-0.2475	-0.14	-0.0625	-0.353	-0.473	-0.4	-0.27	-0.118	-0.041
VNG2515H	0.0915	0.0195	-0.054	0.062	0.081	0.0575	-0.167	-0.245	-0.112	-0.147	-0.057	0.08
VNG2516C	0.3155	0.2905	0.1715	0.2755	0.267	0.092	0.163	-0.124	0.319	0.112	0.009	0.123
VNG2518C	0.2285	0.1725	0.1455	0.1785	0.2215	0.0235	0.117	-0.039	0.166	0.066	-0.026	0.03
VNG2519H	0.178	0.1425	0.1335	0.1595	0.138	0.023	-0.002	-0.129	0.032	-0.025	-0.016	-0.049
VNG2520C	0.056	0.1585	0.131	0.1945	0.101	-0.069	0.226	0.19	0.172	0.106	-0.031	-0.142
VNG2521H	0.263	0.2645	0.2265	0.1965	0.1955	0.028	0.299	0.127	0.157	0.096	0.011	-0.029
VNG2522C	-0.019	0.0415	0.026	0.005	-0.0105	-0.0175	0.023	0.051	0.015	0.049	0.006	-0.063
VNG2523H	-0.064	-0.012	0.0525	0.023	-0.056	-0.044	-0.031	0.077	0.037	0.029	-0.027	-0.067
VNG2524H	0.073	0.116	0.1125	0.1315	0.1405	0.005	0.132	0.11	0.115	0.212	0.066	-0.021
VNG2525H	0.1075	0.072	0.0385	0.009	0.0705	-0.018	0.003	-0.054	-0.054	0.068	-0.072	-0.108
VNG2526G	0.006	0.057	0.022	-0.039	0.0035	0.0315	0.019	-0.075	-0.097	-0.049	0.003	-0.044
VNG2527G	-0.1595	-0.129	-0.1275	-0.2095	-0.1945	-0.113	-0.174	-0.265	-0.309	-0.055	0.034	-0.146
VNG2529G	-0.0205	0.0125	0.01	-0.0425	-0.0805	-0.0195	0.017	-0.064	-0.172	-0.056	0.035	-0.12
VNG2531G	-0.1335	-0.1225	-0.1055	-0.138	-0.1555	-0.0905	-0.147	-0.256	-0.279	-0.016	0.03	-0.116
VNG2532H	0.0325	0.01	-0.0445	0.007	-0.0115	-0.0365	-0.047	-0.16	-0.018	0.003	0.048	-0.113
VNG2533G	0.1175	0.041	-0.01	0.006	0.057	0.0165	-0.117	-0.191	-0.1	-0.119	-0.117	-0.163
VNG2534C	0.1965	0.153	0.0985	0.118	0.115	0.0315	0.177	0.003	0.011	-0.053	-0.116	-0.023
VNG2535H	0.2995	0.221	0.1315	0.209	0.172	0.0275	0.181	0.111	0.21	0.139	-0.083	-0.099
VNG2536C	0.191	0.137	0.0655	0.1195	0.109	0.069	0.124	0.061	0.115	-0.102	-0.104	-0.028
VNG2537G	0.0965	0.073	0.028	0.109	0.021	-0.0455	-0.031	-0.093	-0.074	-0.037	-0.149	-0.201
VNG2539H	-0.189	-0.0925	-0.1325	-0.2235	-0.235	-0.077	-0.018	-0.144	-0.319	-0.224	-0.047	-0.074
VNG2541C	-0.2025	-0.173	-0.1125	-0.0515	-0.06	-0.087	-0.195	0.021	0.029	0.036	-0.029	-0.072
VNG2543C	-0.1105	-0.0395	-0.034	-0.0385	-0.105	0.0095	-0.091	0.084	-0.135	0.024	0.034	-0.065
VNG2544H	0.4435	0.3455	0.3035	0.4415	0.385	0.068	0.443	0.152	0.469	0.262	0.105	-0.074
VNG2546G	-0.163	-0.151	-0.108	-0.1495	-0.2035	-0.1165	-0.188	-0.222	-0.273	-0.261	-0.158	-0.188
VNG2547G	-0.0485	-0.039	0.004	-0.0305	0.019	0.054	-0.097	-0.109	-0.101	0.005	0.031	-0.028
VNG2549C	-0.0435	-0.0015	-0.04	-0.092	-0.1125	-0.006	-0.028	-0.082	-0.214	-0.192	-0.083	-0.132
VNG2551G	0.15	0.123	0.107	0.08	0.073	-0.015	0.061	-0.128	0.023	-0.067	-0.093	-0.108
VNG2552G	0.1405	0.1325	0.056	0.0175	0.1005	-0.0105	0.057	-0.075	-0.056	-0.101	-0.05	-0.143
VNG2553G	0.134	0.0615	0.077	0.0735	0.1275	0.0125	-0.036	-0.232	-0.01	-0.146	-0.148	-0.078
VNG2554H	-0.017	-0.0215	-0.0085	0.0265	0.019	0.0045	-0.098	-0.075	-0.019	-0.04	-0.072	-0.085
VNG2555C	-0.354	-0.2905	-0.2185	-0.201	-0.18	-0.0675	-0.417	-0.349	-0.356	-0.195	-0.077	0.009
VNG2556H	0.0025	-0.008	-0.027	-0.0665	0.003	-0.033	-0.055	-0.17	-0.105	0.016	0.089	-0.078
VNG2558G	0.032	-0.026	-0.0075	-0.0435	-0.071	-0.069	-0.069	-0.191	-0.147	-0.079	-0.187	-0.277
VNG2560G	0.145	0.1415	0.078	0.026	0.0355	-0.0285	0.121	0.005	-0.013	-0.072	-0.143	-0.186
VNG2562H	0.149	0.1175	0.108	0.055	0.0795	-0.055	0.101	-0.035	-0.035	0.032	-0.182	-0.205
VNG2563H	0.342	0.2615	0.152	0.263	0.239	0.028	0.171	0.049	0.121	0.031	-0.155	-0.047
VNG2565G	0.216	0.1915	0.1425	0.1675	0.189	0.0495	0.189	0.045	0.227	0.205	0.017	0.007
VNG2566H	0.398	0.345	0.206	0.3	0.3315	0.037	0.446	0.152	0.356	0.259	0.115	-0.12
VNG2567C	-0.037	-0.07	-0.0305	0.028	0.035	-0.038	-0.124	-0.029	0.068	0.065	0.033	0.028
VNG2569H	0.2785	0.232	0.1485	0.195	0.246	0.063	0.371	0.137	0.229	0.143	0.126	0.084
VNG2570G	0.1735	0.136	0.0495	0.1025	0.128	0.0195	0.027	-0.013	-0.032	-0.063	-0.036	-0.016
VNG2573G	-0.012	-0.049	-0.04	-0.013	0.092	0.052	0.159	0.046	0.17	0.21	0.196	-0.021
VNG2574G	-0.193	-0.135	-0.142	-0.16	-0.202	-0.059	-0.12	-0.253	-0.246	-0.099	-0.091	0.065
VNG2575G	-0.1695	-0.1335	-0.1155	-0.1665	-0.1525	0.003	-0.161	-0.254	-0.362	-0.219	-0.093	0.017
VNG2576H	0.2205	0.1385	0.067	0.124	0.111	0.07	0	-0.036	0.025	-0.04	-0.063	0.064
VNG2577C	-0.095	-0.0525	-0.065	-0.037	-0.0255	0.0445	-0.131	-0.094	-0.117	-0.106	-0.03	0.002
VNG2579G	0.3885	0.352	0.254	0.3465	0.3235	0.0455	0.523	0.305	0.512	0.312	0.135	-0.049
VNG2580C	0.249	0.21	0.1385	0.1765	0.186	0.0325	0.189	0.067	0.209	0.064	0.015	-0.072
VNG2581H	-0.017	-0.014	-0.0035	0.0295	-0.0025	-0.0055	-0.048	-0.158	-0.087	-0.078	-0.054	0.046
VNG2582H	-0.0705	-0.0255	-0.044	-0.043	-0.078	0.0005	-0.035	-0.095	-0.1	-0.117	-0.063	-0.011
VNG2584C	-0.323	-0.2065	-0.124	0.0185	0.0115	-0.0365	-0.353	0.092	0.141	0.165	0.063	0.089
VNG2585H	-0.012	0.0635	0.051	0.0005	-0.0455	-0.03	0.006	-0.037	-0.115	-0.103	-0.01	-0.076
VNG2586C	0.3065	0.24	0.2545	0.2365	0.2465	0.057	0.146	-0.075	0.133	0.056	0.052	-0.032
VNG2587C	0.1325	0.109	0.0515	0.118	0.1095	0.005	0.043	-0.076	0.036	-0.009	-0.04	-0.1
VNG2589C	0.409	0.334	0.2445	0.26	0.2675	0.061	0.411	0.235	0.416	0.527	0.038	0.018
VNG2591C	0.1745	0.1575	0.101	0.0725	0.106	0.03	0.142	0.026	-0.049	-0.061	-0.027	-0.095
VNG2593H	0.0295	0.076	0.093	0.142	0.0815	-0.0545	0.025	0.165	0.137	0.094	-0.024	-0.103
VNG2594C	0.155	0.1455	0.145	0.1995	0.1565	-0.018	0.156	0.107	0.203	0.114	0.014	-0.061
VNG2595G	0.188	0.121	0.118	0.13	0.152	0.002	0.045	-0.103	0.022	0.152	-0.03	-0.034
VNG2596G	-0.071	-0.05	-0.039	-0.0395	-0.034	-0.016	-0.102	-0.066	-0.183	-0.093	-0.107	-0.051
VNG2597C	0.102	0.015	0.0515	0.0375	0.0475	0.006	-0.002	-0.003	-0.086	-0.014	-0.054	-0.012
VNG2598G	0.044	0.0965	0.091	0.087	0.1005	0.027	0.057	0.022	0.042	-0.004	-0.056	-0.014
VNG2599H	-0.054	-0.044	-0.132	-0.008	0.052	-0.021	-0.117	-0.125	-0.176	-0.096	-0.119	-0.009
VNG2600G	-0.243	-0.2255	-0.202	-0.111	-0.1075	-0.064	-0.303	-0.188	-0.218	-0.17	-0.148	-0.075
VNG2602G	0.228	0.1975	0.164	0.1785	0.145	0.065	0.101	0.01	0.168	0.008	0.053	-0.015
VNG2603H	-0.1385	-0.0365	-0.0095	0.0535	0.0075	-0.041	-0.059	0.11	-0.049	0.009	-0.065	-0.213
VNG2604G	-0.045	-0.0215	-0.0005	-0.0515	-0.1735	-0.118	-0.001	-0.114	-0.233	-0.128	-0.247	-0.148
VNG2606G	-0.164	-0.08	-0.1435	-0.219	-0.2765	-0.136	-0.06	-0.133	-0.311	-0.218	-0.176	-0.188
VNG2607C	0.1195	0.13	0.0895	0.1435	0.121	0.0235	0.144	0.124	0.204	0.077	-0.015	-0.052
VNG2608C	0.099	0.1065	0.0485	0.109	0.1255	0.0505	0.046	0.163	0.08	0.046	0.012	0.007
VNG2610C	0.1045	0.1545	0.1515	0.143	0.0675	0.016	0.141	0.106	0.056	0.081	0.018	0.013
VNG2611G	0.1515	0.178	0.1415	0.2125	0.2285	0.0405	0.165	0.128	0.186	0.181	0.105	0.038
VNG2612G	-0.07	-0.116	-0.0715	-0.0615	-0.019	0.0265	-0.186	-0.222	-0.232	-0.158	-0.049	0.019
VNG2613H	-0.086	-0.0385	-0.0655	-0.072	-0.014	0.0495	-0.124	-0.084	-0.111	-0.111	-0.015	0.022
VNG2614H	-0.0365	-0.134	-0.1245	-0.152	-0.0295	-0.012	-0.246	-0.295	-0.121	-0.085	0.005	0.072
VNG2615C	-0.1335	-0.097	-0.076	-0.0465	-0.082	-0.0325	-0.127	-0.064	-0.096	-0.078	0.006	-0.029
VNG2616G	-0.0855	-0.092	-0.046	-0.0775	-0.156	-0.0765	0.013	-0.096	-0.142	-0.094	-0.084	-0.133
[truncated: 401 more rows]

## Sheet: 89_aerobic_genes
gene	common.name	annotation
VNG0101G	cspD1	Cold shock protein (putative regulator)
VNG0161G	gdhB	NADP-specific glutamate dehydrogenase B
VNG0177G	rpl15e	50S ribosomal protein L15e
VNG0183G	xthA	Endonuclease IV
VNG0249G	fbr	Copper binding proteins/plastocyanin/azurin
VNG0285C	VNG0285C	transposase
VNG0452G	pstB2	Phosphate transport ATP-binding
VNG0535C	VNG0535C
VNG0540G	imp	Immunogenic protein
VNG0548C	VNG0548C	Nucleolar RNA-binding protein
VNG0659H	VNG0659H
VNG0702H	VNG0702H	"heavy metal transport protein, A conserved 30-residue domain, Heavy-Metal-Associated (HMA), has been found in a number of these heavy metal transport or detoxification proteins. The domain contains two conserved cysteines that are probably involved in metal binding."
VNG0771G	aldY2	Aldehyde dehydrogenase (Retinol)
VNG0790G	rps15p	30S ribosomal protein S15P
VNG0921G	potA1	Spermidine/putrescine ABC transporter ATP-binding
VNG0925C	VNG0925C
VNG1103G	rpl12p	50S ribosomal protein L12P ('A' type) (HL20)
VNG1104G	rpl10p	Acidic ribosomal protein P0 homolog (L10E)
VNG1125G	korB	Putative 2-ketoglutarate ferredoxin oxidoreductase (Beta)
VNG1132G	rps13p	30S ribosomal protein S13P/S18E (HS13)
VNG1133G	rps4p	30S ribosomal protein S4P
VNG1134G	rps11p	30S ribosomal protein S11P
VNG1137G	rpl18e	50S ribosomal protein L18e (HeL18)
VNG1138G	rpl13p	50S ribosomal protein L13P
VNG1141G	rpoK	DNA-directed RNA polymerase subunit K
VNG1142G	eno	Enolase
VNG1541G	sucC	Succinyl-CoA synthetase beta chain
VNG1542G	sucD	Succinyl-CoA synthetase alpha chain
VNG1543G	zim	CTAG modification methylase
VNG1550G	cbiT	"Putative precorrin 8-w decarboxylase (AdoMet methyltransferase).\nInvolved in synthesis of Cobalamin precursors"
VNG1551G	cbiL	"Precorrin-2 C20 methyltransferase\nsynthesis of Cobalamin precursors "
VNG1553G	cbiF	"Precorrin 4-methyltransferase\nCobalamin biosynthesis; CbiF involved in synthesis of precursors"
VNG1554G	cbiG	Cobalamin biosynthesis
VNG1555G	cbiH1	"precorrin-3B C17-methyltransferase\nCobalamin biosynthesis"
VNG1557G	cbiH2	"precorrin-3 C-17 methyltransferase\nCobalamin biosynthesis"
VNG1558H	VNG1558H
VNG1559H	VNG1559H
VNG1562H	VNG1562H
VNG1564H	VNG1564H
VNG1566G	cobN	"Cobalamin biosynthesis protein\nputative chelatase (involved in cobalt insertion into corrin ring)"
VNG1567G	cbiC	Precorrin isomerase
VNG1568G	cbiJ	Precorrin-3 methylase
VNG1591H	VNG1591H
VNG1688C	VNG1688C
VNG1689G	rpl3p	50S ribosomal protein L13P
VNG1690G	rpl4e	50S ribosomal protein L4E
VNG1691G	rpl23p	50S ribosomal protein L23P
VNG1692G	rpl2p	50S ribosomal protein L2P
VNG1693G	rps19p	30S ribosomal protein S19P (HHAS19)
VNG1695G	rpl22p	50S ribosomal protein L22P (HHAL22)
VNG1697G	rps3p	30S ribosomal protein S3P (HS4) (HHAS3)
VNG1698G	rpl29p	50S ribosomal protein L29P (HHAL29)
VNG1699C	VNG1699C	putative RNAse P residing within ribosomal operon
VNG1700G	rps17p	30S ribosomal protein S17 (HHAS17)
VNG1701G	rpl14p	50S ribosomal protein L14P (HHAL14)
VNG1702G	rpl24p	50S ribosomal protein L24P
VNG1703G	rps4e	30S ribosomal protein S4e
VNG1705G	rpl5p	50S ribosomal protein L5P (HSal5)
VNG1706G	rps14p	30S ribosomal protein S14P
VNG1707G	rps8p	30S ribosomal protein S8P
VNG1709G	rpl6p	50S ribosomal protein L6P
VNG1711G	rpl32e	50S ribosomal protein L32E
VNG1713G	rpl19e	Ribosomal protein L19
VNG1714G	rpl18p	50S ribosomal protein L18P (HSal18)
VNG1715G	rps5p	30S ribosomal protein S5P
VNG1716G	rpl30p	50S ribosomal protein L30P
VNG1719G	secY	Protein translocase
VNG1720H	VNG1720H
VNG2048G	rps24e	30S ribosomal protein S24e
VNG2054H	VNG2054H
VNG2076G	rpl40e	50S ribosomal protein L40E
VNG2217G	pdhA2	Pyruvate dehydrogenase alpha subunit
VNG2218G	pdhB	Pyruvate dehydrogenase beta subunit
VNG2219G	dsa	Dihydrolipoamide S-acetyltransferase
VNG2220G	lpdA	Dihydrolipoamide dehydrogenase
VNG2302G	yuxL	Acylaminoacyl-peptidase
VNG2514G	rps6e	30S ribosomal protein S6e
VNG2546G	pepB3	Aminopeptidase homolog
VNG2643H	VNG2643H
VNG2652H	VNG2652H
VNG2661G	nusA	NusA protein homolog
VNG6159H	VNG6159H
VNG6332H	VNG6332H
VNG6420H	VNG6420H
VNG6441H	VNG6441H	"putative DNA-binding protein, Robetta server predicted this function on the basis of a 3djury match to crystal structure (1uol A) of human p53 core domain mutant. "
VNG0287H	VNG0287H
VNG1561C	"cbiX, putative"	"Putative cobaltochelatase with ferredoxin domain\npossible function in cobalamin biosynthesis"
VNG5173H	VNG5173H
VNG5183G	arsC

## Sheet: 43_anaerobic_genes
gene	common.name	annotation
VNG0319H	VNG0319H
VNG0462C	VNG0462C	putative transcription regulator (ArsR family)
VNG0463C	VNG0463C
VNG0828H	dmsE	putative DMSO/TMAO anaerobic respiration-responsive gene
VNG0829G	dmsA	Dimethylsulfoxide reductase
VNG0831G	dmsC	Molybdopterin oxidoreductase. Induced by anaerobic growth on TMAO and DMSO.
VNG0832C	dmsD	Protein induced by anaerobic growth on TMAO and/or DMSO
VNG0838G	ssrA	Integrase/recombinase
VNG0915G	hakA	Atrazine chlorohydrolase
VNG0938G	gufA	"GufA protein, putative divalent cation transporter (PFAM, COG matches)."
VNG1121G	aspC2	Aspartate aminotransferase
VNG1187G	nirK	putative Cu-containing nitrite reductase.
VNG1213C	VNG1213C	Archaeal DNA polymerase
VNG1295H	VNG1295H
VNG1314H	VNG1314H
VNG1315H	VNG1315H
VNG1318H	VNG1318H
VNG1326H	VNG1326H
VNG1459H	VNG1459H
VNG1467G	bop	Bacteriorhodopsin precursor (BR)
VNG1468H	VNG1468H
VNG1548C	VNG1548C	putative transcription regulator
VNG1592G	cysT2	putative Sulfate or molybate transport system protein (ABC transporter?)
VNG1678H	VNG1678H
VNG1797G	thrB	Homoserine kinase
VNG1796H	VNG1796H
VNG1865H	VNG1865H
VNG1925H	VNG1925H
VNG2079G	mutT	Mismatch repair protein
VNG2078G	hat2	Probable acetyltransferase
VNG2130G	minD2	Cell division inhibitor
VNG2202H	VNG2202H
VNG2246H	VNG2246H
VNG2358G	appA	Oligopeptide binding protein
VNG2437G	argG	Argininosuccinate synthetase
VNG2482G	pstB1	Phosphate ABC transporter ATP-binding
VNG2484G	pstC1	Phosphate transporter permease
VNG6133H	VNG6133H
VNG6199G	cdc48d	Cell division cycle protein
VNG6316G	arcC	carbamate kinase
VNG6335H	VNG6335H
VNG6337G	sojE	Spo0A activation inhibitor
VNG5108H	VNG5108H
